# Supplementary material for: Regulation of seed oil accumulation by lncRNAs in Brassica napus
Source: Biotechnol Biofuels Bioprod. 2023 Feb 10;16:22. doi: 10.1186/s13068-022-02256-1 (PMC9921586; doi:10.1186/s13068-022-02256-1)
Supplement: Supplementary file 2 — Additional file 2: Table S1. Transcripts obtained by CNCI screening. Table S2. Transcripts obtained by CPC screening. Table S3. Transcripts obtained by CPAT screening. Table S4. Transcripts obtained by PFAM screening. Table S5. The lncRNAs obtained from the intersection of the four lncRNA analysis methods. Table S6. LncRNAs and their type on chromosome after screening by variable splicing. Table S7. The expression level of Mrna. Table S8. The expression level of lncRNA. Table S9. GO details for cluster 1. Table S10. GO details for cluster 2. Table S11. GO details for cluster 3. Table S12. GO details for cluster 4. Table S13. GO details for cluster 5. Table S14. GO details for cluster 6. Table S15. GO details for cluster 7. Table S16. GO details for cluster 8. Table S17. GO details for cluster 9. Table S18. GO details for cluster 10. Table S19. GO details for cluster 11. Table S20. GO details for cluster 12. Table S21. The specifics of co-expression within cluster 2. Table S22. The specifics of co-expression within cluster 4. Table 23. The primers used in this study. [file 13068_2022_2256_MOESM2_ESM.xlsx]

## Sheet: ST1
Supplemental Table 1. Transcripts obtained by CNCI screening.
Transcript ID	index	score	start	end	length
MSTRG.7.1	noncoding	-0.08192	30	99	291
MSTRG.12.1	noncoding	-0.04096	81	84	239
MSTRG.28.1	noncoding	-0.032768	3	78	1396
MSTRG.28.2	noncoding	-0.032768	3	84	1266
MSTRG.28.3	noncoding	-0.032768	3	78	693
MSTRG.28.4	noncoding	-0.024576	3	87	1099
MSTRG.50.1	noncoding	-0.147456	87	120	934
MSTRG.50.2	noncoding	-0.0004096	123	123	311
MSTRG.61.1	noncoding	-0.0311296	0	99	419
MSTRG.90.1	noncoding	-0.0004096	0	0	289
MSTRG.94.1	noncoding	-0.0004096	0	0	300
MSTRG.137.1	coding	0.083	51	468	1040
MSTRG.161.1	noncoding	-0.0884736	0	42	277
MSTRG.179.3	noncoding	-0.0372736	762	1020	2105
MSTRG.179.1	noncoding	-0.0372736	1029	1287	2374
MSTRG.179.2	noncoding	-0.0372736	1914	2172	3307
MSTRG.179.4	noncoding	-0.0372736	735	993	1992
MSTRG.179.5	noncoding	-0.0372736	1605	1863	2813
MSTRG.179.6	noncoding	-0.0372736	879	1137	2117
MSTRG.179.8	coding	0.091	495	753	1664
MSTRG.179.7	noncoding	-0.0372736	423	681	1592
MSTRG.179.9	noncoding	-0.0221184	783	1002	1879
MSTRG.203.1	noncoding	-0.024576	243	495	1317
MSTRG.203.2	noncoding	-0.024576	240	492	924
MSTRG.259.1	noncoding	-0.0004096	0	0	249
MSTRG.294.1	coding	0.178	18	477	909
MSTRG.331.2	noncoding	-0.237568	330	378	603
MSTRG.421.1	coding	0.066	1299	1647	2287
MSTRG.421.3	coding	0.079	930	1242	1881
MSTRG.421.2	coding	0.066	903	1251	1891
MSTRG.421.4	coding	0.082	1089	1362	2001
MSTRG.421.5	coding	0.066	993	1341	1979
MSTRG.421.6	coding	0.066	1014	1362	1966
MSTRG.421.8	coding	0.094	1089	1407	2142
MSTRG.421.11	coding	0.094	930	1248	1984
MSTRG.421.7	coding	0.094	1314	1632	2334
MSTRG.421.9	coding	0.066	921	1269	1909
MSTRG.421.10	coding	0.1	1059	1338	2073
MSTRG.421.14	coding	0.082	1371	1644	2140
MSTRG.421.13	coding	0.079	1095	1407	1902
MSTRG.421.12	coding	0.08	966	1320	1893
MSTRG.421.15	coding	0.082	1299	1572	2037
MSTRG.421.16	coding	0.1	1266	1545	2105
MSTRG.421.18	coding	0.08	1146	1500	2166
MSTRG.421.17	coding	0.066	969	1317	1956
MSTRG.413.1	coding	0.022	30	168	770
MSTRG.429.1	noncoding	-0.0126976	0	147	393
MSTRG.457.1	coding	0.055	291	2268	2481
MSTRG.491.1	noncoding	-0.0004096	606	606	951
MSTRG.491.2	noncoding	-0.0004096	609	609	954
MSTRG.493.1	noncoding	-0.0180224	384	507	1326
MSTRG.493.2	noncoding	-0.0180224	660	783	1453
MSTRG.493.3	noncoding	-0.0180224	879	1002	1510
MSTRG.493.4	noncoding	-0.0004096	0	0	341
MSTRG.493.5	noncoding	-0.0180224	540	663	1334
MSTRG.493.6	noncoding	-0.0180224	639	762	1580
MSTRG.554.2	noncoding	-0.057344	441	480	788
MSTRG.589.1	noncoding	-0.057344	51	84	413
MSTRG.606.1	noncoding	-0.049152	210	216	628
MSTRG.633.1	coding	0.129	333	669	824
MSTRG.663.1	noncoding	-0.02048	156	162	319
MSTRG.675.1	noncoding	-0.0004096	0	0	216
MSTRG.687.1	noncoding	-0.0004096	0	0	732
MSTRG.699.2	noncoding	-0.049152	39	138	315
MSTRG.699.3	noncoding	-0.008192	45	147	300
MSTRG.702.1	noncoding	-0.221184	0	33	237
MSTRG.757.1	noncoding	-0.0004096	0	0	224
MSTRG.761.1	noncoding	-0.008192	516	564	727
MSTRG.790.1	coding	0.156	54	633	1191
MSTRG.790.2	coding	0.153	60	588	1063
MSTRG.792.1	coding	0.103	354	1017	1543
MSTRG.792.2	coding	0.112	165	1101	1320
MSTRG.838.1	coding	0.089	78	252	820
MSTRG.848.1	noncoding	-0.0004096	0	0	509
MSTRG.853.1	noncoding	-0.016384	0	18	316
MSTRG.861.1	noncoding	-0.0249856	0	147	855
MSTRG.881.1	noncoding	-0.114688	138	171	1005
MSTRG.888.1	coding	0.273	0	15	217
MSTRG.895.1	noncoding	-0.053248	93	105	260
MSTRG.908.1	noncoding	-0.0425984	0	126	681
MSTRG.908.2	noncoding	-0.0425984	0	126	608
MSTRG.908.4	coding	0.064	702	2061	2481
MSTRG.941.1	noncoding	-0.028672	72	132	324
MSTRG.936.1	noncoding	-0.0258048	291	423	939
MSTRG.936.2	noncoding	-0.036864	222	312	856
MSTRG.950.1	noncoding	-0.190874	348	369	1057
MSTRG.956.1	coding	0.189	0	735	1595
MSTRG.966.1	noncoding	-0.004096	39	147	408
MSTRG.966.3	noncoding	-0.0008192	0	111	495
MSTRG.971.1	coding	0.125	0	96	253
MSTRG.980.1	noncoding	-0.006144	243	273	1233
MSTRG.980.2	noncoding	-0.006144	114	144	728
MSTRG.1032.12	noncoding	-0.016384	153	234	860
MSTRG.1056.1	noncoding	-0.208896	879	909	1066
MSTRG.1056.2	noncoding	-0.0004096	0	0	697
MSTRG.1062.1	noncoding	-0.004096	117	243	455
MSTRG.1086.1	coding	0.144	24	1524	2950
MSTRG.1109.1	noncoding	-0.22528	339	375	691
MSTRG.1109.2	noncoding	-0.22528	273	309	627
MSTRG.1113.2	noncoding	-0.049152	552	600	1406
MSTRG.1113.1	noncoding	-0.049152	552	600	1388
MSTRG.1113.4	noncoding	-0.049152	552	600	1325
MSTRG.1113.3	noncoding	-0.049152	552	600	1307
MSTRG.1113.5	noncoding	-0.049152	168	216	943
MSTRG.1113.6	noncoding	-0.049152	117	165	874
MSTRG.1113.7	noncoding	-0.049152	117	165	821
MSTRG.1135.1	noncoding	-0.114688	171	174	362
MSTRG.1141.1	noncoding	-0.0790528	0	204	359
MSTRG.1151.1	noncoding	-0.036864	303	309	1497
MSTRG.1174.1	coding	0.07	147	2115	2719
MSTRG.1181.1	noncoding	-0.086016	474	495	1329
MSTRG.1197.1	noncoding	-0.126976	207	309	462
MSTRG.1213.1	noncoding	-0.103629	303	315	689
MSTRG.1232.1	coding	0.092	78	489	1036
MSTRG.1258.1	noncoding	-0.06144	0	78	506
MSTRG.1279.1	coding	0.081	234	609	902
MSTRG.1279.2	noncoding	-0.028672	150	270	546
MSTRG.1296.2	noncoding	-0.0290816	0	84	621
MSTRG.1331.1	noncoding	-0.04096	528	642	1001
MSTRG.1331.2	noncoding	-0.06144	1455	1533	1688
MSTRG.1331.3	noncoding	-0.06144	1074	1152	1307
MSTRG.1341.1	noncoding	-0.0425984	255	372	1437
MSTRG.1341.2	noncoding	-0.0466944	930	1002	1618
MSTRG.1341.3	noncoding	-0.0466944	852	924	1237
MSTRG.1336.1	noncoding	-0.0004096	66	66	531
MSTRG.1354.1	noncoding	-0.016384	111	204	767
MSTRG.1371.1	coding	0.241	36	288	813
MSTRG.1371.3	coding	0.292	3	294	655
MSTRG.1370.1	noncoding	-0.016384	264	366	521
MSTRG.1378.1	noncoding	-0.032768	315	420	2148
MSTRG.1385.1	noncoding	-0.069632	42	72	228
MSTRG.1385.2	noncoding	-0.004096	42	90	245
MSTRG.1395.1	noncoding	-0.172032	231	261	418
MSTRG.1409.1	noncoding	-0.0139264	63	276	1054
MSTRG.1433.1	noncoding	-0.0004096	159	159	314
MSTRG.1479.1	noncoding	-0.188416	195	255	905
MSTRG.1474.1	noncoding	-0.0475136	0	168	577
MSTRG.1478.1	noncoding	-0.032768	321	435	1322
MSTRG.1478.2	noncoding	-0.032768	315	429	1379
MSTRG.1478.4	noncoding	-0.06144	270	369	911
MSTRG.1478.3	noncoding	-0.06144	276	375	1062
MSTRG.1488.4	coding	0.01	237	318	795
MSTRG.1488.3	coding	0.001	237	321	905
MSTRG.1488.2	coding	0.004	228	282	771
MSTRG.1488.1	coding	0.004	237	291	781
MSTRG.1489.1	noncoding	-0.0049152	42	153	370
MSTRG.1509.1	coding	0.169	210	549	702
MSTRG.1516.1	coding	0.062	5208	5442	5601
MSTRG.1516.2	noncoding	-0.172032	159	192	1890
MSTRG.1516.3	noncoding	-0.057344	561	636	1391
MSTRG.1517.1	noncoding	-0.0004096	0	0	394
MSTRG.1529.1	noncoding	-0.0344064	243	420	575
MSTRG.1546.1	noncoding	-0.0004096	0	0	248
MSTRG.1547.1	noncoding	-0.0524288	0	75	357
MSTRG.1551.1	noncoding	-0.0004096	0	0	661
MSTRG.1599.1	coding	0.156	48	168	323
MSTRG.1651.1	noncoding	-0.0004096	0	0	304
MSTRG.1671.6	noncoding	-0.024576	57	132	637
MSTRG.1674.1	noncoding	-0.0372736	213	240	1627
MSTRG.1674.2	noncoding	-0.0372736	153	180	1360
MSTRG.1674.3	noncoding	-0.0372736	150	177	1077
MSTRG.1686.1	coding	0.122	672	840	997
MSTRG.1716.1	coding	0.086	24	273	705
MSTRG.1741.2	noncoding	-0.008192	108	228	474
MSTRG.1744.2	coding	0.151	105	351	758
MSTRG.1744.3	coding	0.151	93	339	967
MSTRG.1784.1	noncoding	-0.147456	714	750	922
MSTRG.1787.2	noncoding	-0.004096	276	393	1573
MSTRG.1800.1	noncoding	-0.069632	108	153	675
MSTRG.1805.2	noncoding	-0.0004096	0	0	249
MSTRG.1809.1	noncoding	-0.045056	3	54	209
MSTRG.1810.1	noncoding	-0.02048	0	87	243
MSTRG.1830.1	coding	0.026	522	954	1314
MSTRG.1830.2	noncoding	-0.024576	516	792	1269
MSTRG.1846.1	noncoding	-0.008192	354	495	952
MSTRG.1852.1	coding	0.135	0	93	422
MSTRG.1851.1	noncoding	-0.0004096	0	0	252
MSTRG.1857.1	noncoding	-0.0012288	42	60	243
MSTRG.1873.1	coding	0.31	177	810	2408
MSTRG.1872.1	coding	0.248	150	873	1338
MSTRG.1875.1	coding	0.077	93	528	683
MSTRG.1877.1	noncoding	-0.032768	75	126	330
MSTRG.1878.1	noncoding	-0.004096	294	318	475
MSTRG.1884.2	noncoding	-0.08192	219	324	1055
MSTRG.1884.1	noncoding	-0.08192	219	324	1825
MSTRG.1884.5	noncoding	-0.08192	216	321	1353
MSTRG.1884.3	noncoding	-0.08192	216	321	1404
MSTRG.1884.4	noncoding	-0.08192	216	321	1450
MSTRG.1896.1	coding	0.151	1908	2091	2940
MSTRG.1896.2	coding	0.02	2505	2670	3497
MSTRG.1896.3	coding	0.015	312	471	2050
MSTRG.1896.5	coding	0.02	1293	1458	2095
MSTRG.1896.4	coding	0.02	2505	2670	3305
MSTRG.1896.6	coding	0.02	1989	2154	2787
MSTRG.1896.7	coding	0.02	54	219	949
MSTRG.1892.1	noncoding	-0.161792	0	6	201
MSTRG.1902.1	noncoding	-0.0106496	51	285	454
MSTRG.1906.1	noncoding	-0.045056	405	483	1224
MSTRG.1906.3	noncoding	-0.045056	369	447	1193
MSTRG.1906.2	noncoding	-0.008192	606	780	1120
MSTRG.1906.4	noncoding	-0.012288	654	762	983
MSTRG.1906.5	noncoding	-0.045056	366	444	680
MSTRG.1912.1	noncoding	-0.0004096	0	0	288
MSTRG.1914.2	noncoding	-0.0004096	0	0	254
MSTRG.1942.1	noncoding	-0.0004096	0	0	365
MSTRG.1964.2	noncoding	-0.120422	759	792	1183
MSTRG.1964.1	noncoding	-0.120422	870	903	1304
MSTRG.1964.3	noncoding	-0.120422	354	387	746
MSTRG.1964.4	noncoding	-0.120422	327	360	750
MSTRG.1965.1	coding	0.146	192	1962	2117
MSTRG.1971.1	noncoding	-0.1024	402	456	610
MSTRG.1972.1	coding	0.178	0	153	308
MSTRG.1987.2	noncoding	-0.0446464	435	789	1020
MSTRG.2006.1	noncoding	-0.02048	24	102	1916
MSTRG.1999.1	noncoding	-0.04096	57	60	308
MSTRG.2001.1	noncoding	-0.053248	42	45	202
MSTRG.2003.1	noncoding	-0.0139264	153	315	1040
MSTRG.2003.2	noncoding	-0.0139264	186	348	1005
MSTRG.2036.1	noncoding	-0.0774144	93	96	473
MSTRG.2054.1	noncoding	-0.0004096	0	0	277
MSTRG.2067.1	noncoding	-0.0004096	0	0	697
MSTRG.2072.1	noncoding	-0.028672	285	378	974
MSTRG.2104.1	coding	0.014	141	492	851
MSTRG.2109.1	noncoding	-0.0155648	270	447	601
MSTRG.2133.1	noncoding	-0.167936	102	165	1106
MSTRG.2133.2	noncoding	-0.192512	102	159	862
MSTRG.2133.4	noncoding	-0.104858	144	186	497
MSTRG.2133.3	noncoding	-0.131072	105	156	910
MSTRG.2135.1	noncoding	-0.0004096	0	0	352
MSTRG.2160.2	noncoding	-0.090112	636	681	977
MSTRG.2175.1	noncoding	-0.049152	177	246	769
MSTRG.2173.1	noncoding	-0.004096	51	72	236
MSTRG.2181.1	noncoding	-0.008192	537	558	1494
MSTRG.2181.2	noncoding	-0.008192	537	558	1419
MSTRG.2181.3	noncoding	-0.0569344	273	309	1193
MSTRG.2191.1	noncoding	-0.0135168	66	132	331
MSTRG.2183.1	coding	0.168	108	1179	1333
MSTRG.2186.1	noncoding	-0.0073728	525	570	1236
MSTRG.2186.2	noncoding	-0.0073728	492	537	1125
MSTRG.2203.1	noncoding	-0.008192	150	204	422
MSTRG.2203.2	noncoding	-0.0004096	0	0	351
MSTRG.2206.1	noncoding	-0.0004096	0	0	701
MSTRG.2212.1	noncoding	-0.0454656	0	138	327
MSTRG.2222.1	coding	0.386	0	141	481
MSTRG.2235.1	noncoding	-0.0004096	0	0	605
MSTRG.2254.1	noncoding	-0.0004096	0	0	415
MSTRG.2264.1	noncoding	-0.0188416	342	591	1270
MSTRG.2265.1	noncoding	-0.090112	75	165	366
MSTRG.2266.1	coding	0.162	186	822	1293
MSTRG.2271.2	noncoding	-0.04096	0	66	384
MSTRG.2277.1	noncoding	-0.008192	537	666	967
MSTRG.2288.2	coding	0.215	0	186	1946
MSTRG.2288.3	noncoding	-0.008192	45	177	535
MSTRG.2298.1	noncoding	-0.004096	198	327	2717
MSTRG.2306.1	coding	0.07	21	102	630
MSTRG.2309.1	coding	0.052	246	1566	1729
MSTRG.2327.1	noncoding	-0.077824	216	273	830
MSTRG.2397.1	noncoding	-0.0131072	39	120	393
MSTRG.2395.1	noncoding	-0.0692224	0	144	399
MSTRG.2413.2	noncoding	-0.0147456	372	450	1134
MSTRG.2413.1	noncoding	-0.0147456	372	450	1128
MSTRG.2413.3	noncoding	-0.0147456	273	351	890
MSTRG.2413.5	noncoding	-0.0086016	351	426	1091
MSTRG.2413.4	noncoding	-0.0086016	351	426	1085
MSTRG.2413.6	noncoding	-0.024576	156	159	356
MSTRG.2420.1	noncoding	-0.02048	357	483	1142
MSTRG.2420.2	noncoding	-0.0065536	273	453	932
MSTRG.2427.1	coding	0.196	102	1377	1533
MSTRG.2429.1	coding	0.108	0	129	305
MSTRG.2430.1	noncoding	-0.0004096	0	0	226
MSTRG.2438.1	noncoding	-0.0303104	309	327	482
MSTRG.2441.1	noncoding	-0.016384	1200	1272	1782
MSTRG.2447.1	coding	0.084	0	753	1012
MSTRG.2448.1	coding	0.149	0	330	484
MSTRG.2453.1	coding	0.147	258	480	785
MSTRG.2458.2	noncoding	-0.057344	24	105	1791
MSTRG.2489.1	coding	0.068	807	1260	3606
MSTRG.2489.2	coding	0.099	213	393	677
MSTRG.2489.3	coding	0.047	378	564	763
MSTRG.2491.1	noncoding	-0.107725	0	12	253
MSTRG.2518.7	noncoding	-0.065536	138	171	425
MSTRG.2522.2	noncoding	-0.004096	291	420	901
MSTRG.2533.2	coding	0.094	837	1419	2468
MSTRG.2533.3	noncoding	-0.126976	0	63	330
MSTRG.2532.2	coding	0.122	63	240	588
MSTRG.2532.3	coding	0.031	369	594	805
MSTRG.2539.1	noncoding	-0.016384	267	375	1110
MSTRG.2537.1	coding	0.124	30	318	473
MSTRG.2542.1	coding	0.143	0	177	330
MSTRG.2553.1	coding	0.249	12	513	670
MSTRG.2553.3	coding	0.276	0	435	785
MSTRG.2559.1	noncoding	-0.0004096	0	0	424
MSTRG.2568.2	noncoding	-0.111002	900	939	2345
MSTRG.2568.1	noncoding	-0.111002	921	960	2364
MSTRG.2568.3	noncoding	-0.111002	582	621	2025
MSTRG.2569.1	coding	0.171	0	108	1163
MSTRG.2566.1	noncoding	-0.053248	639	693	1444
MSTRG.2566.2	noncoding	-0.028672	390	459	1235
MSTRG.2566.3	noncoding	-0.14336	429	462	921
MSTRG.2588.1	coding	0.052	891	1176	2625
MSTRG.2603.1	noncoding	-0.114688	51	144	444
MSTRG.2613.3	noncoding	-0.049152	432	450	1410
MSTRG.2613.2	noncoding	-0.049152	432	450	1492
MSTRG.2613.1	noncoding	-0.049152	432	450	1422
MSTRG.2613.5	noncoding	-0.049152	81	99	1257
MSTRG.2613.4	noncoding	-0.049152	81	99	1867
MSTRG.2613.6	noncoding	-0.012288	126	162	534
MSTRG.2615.1	coding	0.048	498	666	2589
MSTRG.2615.2	noncoding	-0.135168	303	351	2241
MSTRG.2623.1	noncoding	-0.008192	876	1020	1492
MSTRG.2623.2	noncoding	-0.008192	888	1032	1505
MSTRG.2623.3	noncoding	-0.008192	780	924	1170
MSTRG.2623.5	noncoding	-0.0303104	621	819	1082
MSTRG.2623.4	noncoding	-0.008192	714	858	1103
MSTRG.2625.1	coding	0.17	1944	2232	4260
MSTRG.2625.4	noncoding	-0.0004096	1332	1386	1540
MSTRG.2625.3	noncoding	-0.004096	1416	1488	1644
MSTRG.2625.2	noncoding	-0.016384	39	78	807
MSTRG.2625.5	noncoding	-0.057344	3834	3921	5453
MSTRG.2625.6	noncoding	-0.004096	1239	1311	1467
MSTRG.2625.7	noncoding	-0.057344	1467	1554	3014
MSTRG.2625.8	noncoding	-0.053248	432	459	3039
MSTRG.2625.9	noncoding	-0.0004096	0	0	351
MSTRG.2630.1	coding	0.04	183	300	597
MSTRG.2637.1	coding	0.07	1275	1383	1981
MSTRG.2640.1	noncoding	-0.0167936	210	309	531
MSTRG.2640.2	noncoding	-0.0569344	72	159	382
MSTRG.2647.1	noncoding	-0.0483328	147	159	1866
MSTRG.2647.2	coding	0.08	825	939	1694
MSTRG.2647.3	noncoding	-0.077824	831	843	1553
MSTRG.2647.4	noncoding	-0.0004096	0	0	230
MSTRG.2649.1	noncoding	-0.126976	363	420	1283
MSTRG.2659.2	noncoding	-0.004096	90	258	2207
MSTRG.2659.1	noncoding	-0.049152	210	255	3385
MSTRG.2659.3	noncoding	-0.049152	69	114	1972
MSTRG.2659.4	noncoding	-0.049152	18	63	2671
MSTRG.2659.5	noncoding	-0.049152	0	45	1986
MSTRG.2659.6	noncoding	-0.049152	0	45	1972
MSTRG.2659.7	noncoding	-0.049152	279	294	1991
MSTRG.2667.1	noncoding	-0.065536	0	6	717
MSTRG.2668.2	noncoding	-0.04096	282	414	1616
MSTRG.2673.1	noncoding	-0.0401408	129	360	1172
MSTRG.2678.1	coding	0.089	537	918	1187
MSTRG.2694.1	noncoding	-0.024576	144	276	973
MSTRG.2694.2	noncoding	-0.024576	138	270	886
MSTRG.2694.3	noncoding	-0.090112	150	207	606
MSTRG.2696.1	noncoding	-0.0151552	24	225	444
MSTRG.2700.2	noncoding	-0.034816	675	897	1589
MSTRG.2734.2	noncoding	-0.118784	702	717	873
MSTRG.2734.3	noncoding	-0.028672	372	444	1013
MSTRG.2734.4	noncoding	-0.118784	273	324	806
MSTRG.2734.5	noncoding	-0.118784	120	171	653
MSTRG.2745.1	noncoding	-0.0004096	27	27	660
MSTRG.2750.1	noncoding	-0.0303104	609	756	1659
MSTRG.2758.1	noncoding	-0.0004096	75	114	327
MSTRG.2786.3	noncoding	-0.106496	36	51	647
MSTRG.2797.1	coding	0.107	0	939	1095
MSTRG.2817.4	noncoding	-0.241664	342	387	3152
MSTRG.2817.3	noncoding	-0.094208	2010	2061	3057
MSTRG.2817.5	noncoding	-0.094208	2205	2256	3247
MSTRG.2817.7	noncoding	-0.094208	1968	2019	2820
MSTRG.2817.6	noncoding	-0.094208	2220	2271	3074
MSTRG.2817.9	noncoding	-0.073728	501	585	3099
MSTRG.2817.8	noncoding	-0.094208	2070	2121	2867
MSTRG.2817.10	noncoding	-0.073728	645	729	3212
MSTRG.2817.14	noncoding	-0.094208	2370	2421	3137
MSTRG.2817.11	noncoding	-0.094208	2292	2343	3059
MSTRG.2817.12	noncoding	-0.073728	639	723	3208
MSTRG.2817.13	noncoding	-0.073728	549	633	3118
MSTRG.2817.15	noncoding	-0.094208	2085	2136	2802
MSTRG.2817.16	noncoding	-0.036864	1524	1578	2284
MSTRG.2817.17	noncoding	-0.073728	582	666	2426
MSTRG.2817.18	noncoding	-0.073728	492	576	1930
MSTRG.2817.19	noncoding	-0.073728	513	597	1839
MSTRG.2817.21	noncoding	-0.0774144	843	882	1315
MSTRG.2817.20	noncoding	-0.073728	591	675	1758
MSTRG.2817.22	noncoding	-0.073728	498	582	1440
MSTRG.2830.2	noncoding	-0.0004096	0	0	213
MSTRG.2838.2	coding	0.038	189	474	631
MSTRG.2840.1	noncoding	-0.0004096	0	0	202
MSTRG.2847.1	noncoding	-0.0004096	0	0	632
MSTRG.2861.1	noncoding	-0.057344	0	9	416
MSTRG.2883.1	noncoding	-0.0004096	0	0	386
MSTRG.2884.1	noncoding	-0.0004096	0	0	471
MSTRG.3044.1	noncoding	-0.012288	306	387	827
MSTRG.3058.1	noncoding	-0.0004096	0	0	248
MSTRG.3059.1	noncoding	-0.118784	153	159	355
MSTRG.3060.1	noncoding	-0.0405504	63	69	224
MSTRG.3074.1	noncoding	-0.036864	135	168	641
MSTRG.3075.1	noncoding	-0.0004096	0	0	456
MSTRG.3076.1	noncoding	-0.0004096	0	0	712
MSTRG.3081.1	coding	0.026	357	516	957
MSTRG.3081.3	coding	0.026	288	447	756
MSTRG.3081.2	coding	0.026	279	438	880
MSTRG.3081.4	coding	0.026	207	366	651
MSTRG.3041.2	noncoding	-0.16384	231	294	1045
MSTRG.3087.1	noncoding	-0.0679936	9	21	227
MSTRG.2897.1	coding	0.101	204	804	1386
MSTRG.2897.2	coding	0.089	165	783	1344
MSTRG.2897.3	coding	0.086	36	489	1130
MSTRG.2897.4	coding	0.09	3	567	1117
MSTRG.2894.1	noncoding	-0.103629	0	129	282
MSTRG.2911.1	noncoding	-0.139264	189	249	720
MSTRG.2911.2	noncoding	-0.233472	474	519	913
MSTRG.2909.1	noncoding	-0.0004096	0	0	400
MSTRG.2967.1	noncoding	-0.065536	258	303	837
MSTRG.2967.2	noncoding	-0.065536	135	180	945
MSTRG.2967.3	noncoding	-0.045056	498	513	1707
MSTRG.2968.1	noncoding	-0.0094208	708	882	1061
MSTRG.2968.2	noncoding	-0.0004096	0	0	1002
MSTRG.2967.4	noncoding	-0.120013	0	6	234
MSTRG.2969.1	coding	0.099	93	573	1609
MSTRG.2977.1	noncoding	-0.0188416	219	288	899
MSTRG.2987.1	noncoding	-0.08192	153	165	669
MSTRG.2987.2	noncoding	-0.08192	87	99	575
MSTRG.2919.2	coding	0.015	450	567	2102
MSTRG.2941.1	noncoding	-0.0966656	51	84	326
MSTRG.2957.1	noncoding	-0.04096	249	300	1550
MSTRG.2957.2	noncoding	-0.0073728	516	519	1659
MSTRG.2957.3	noncoding	-0.04096	285	336	871
MSTRG.2957.4	noncoding	-0.0290816	48	81	911
MSTRG.2960.1	noncoding	-0.036864	279	309	619
MSTRG.3002.1	noncoding	-0.012288	0	48	434
MSTRG.3003.1	noncoding	-0.0004096	0	0	292
MSTRG.3009.1	coding	0.003	9	150	303
MSTRG.3012.1	noncoding	-0.0335872	207	255	411
MSTRG.3014.1	coding	0.045	141	273	2583
MSTRG.3020.1	noncoding	-0.0004096	0	0	356
MSTRG.3029.1	noncoding	-0.0004096	0	0	273
MSTRG.3095.1	coding	0.015	48	1629	2390
MSTRG.3099.1	noncoding	-0.0004096	0	0	712
MSTRG.3099.2	noncoding	-0.090112	48	60	1247
MSTRG.3099.3	noncoding	-0.0004096	0	0	1145
MSTRG.3099.4	noncoding	-0.090112	30	42	986
MSTRG.3099.5	noncoding	-0.0004096	0	0	581
MSTRG.3099.6	noncoding	-0.0004096	0	0	501
MSTRG.3099.7	noncoding	-0.0004096	0	0	790
MSTRG.3096.1	noncoding	-0.0012288	48	63	523
MSTRG.3133.1	noncoding	-0.057344	522	582	880
MSTRG.3133.2	noncoding	-0.077824	381	435	983
MSTRG.3133.3	noncoding	-0.02048	288	330	631
MSTRG.3134.1	noncoding	-0.077824	0	30	334
MSTRG.3181.2	noncoding	-0.0004096	0	0	416
MSTRG.3192.1	coding	0.06	441	939	1094
MSTRG.3192.2	coding	0.049	390	810	965
MSTRG.3192.3	coding	0.04	384	780	934
MSTRG.3192.4	coding	0.06	384	762	917
MSTRG.3193.2	noncoding	-0.008192	375	456	950
MSTRG.3241.1	noncoding	-0.03072	648	846	1475
MSTRG.3252.2	coding	0.121	225	453	1163
MSTRG.3261.1	coding	0.129	0	327	524
MSTRG.3262.1	noncoding	-0.0253952	81	114	282
MSTRG.3272.1	noncoding	-0.529015	180	327	730
MSTRG.3298.1	noncoding	-0.0004096	0	27	213
MSTRG.3304.4	coding	0.095	21	1680	2096
MSTRG.3304.5	coding	0.107	0	1797	2155
MSTRG.3304.6	coding	0.106	24	1356	1512
MSTRG.3304.7	noncoding	-0.0233472	0	114	270
MSTRG.3307.1	coding	0.144	0	69	239
MSTRG.3328.1	noncoding	-0.004096	255	390	1710
MSTRG.3328.2	noncoding	-0.004096	327	462	1572
MSTRG.3320.1	coding	0.153	81	2700	3333
MSTRG.3320.2	coding	0.15	54	2667	3185
MSTRG.3346.2	noncoding	-0.0004096	0	0	762
MSTRG.3346.1	noncoding	-0.0004096	0	0	1020
MSTRG.3382.1	noncoding	-0.0270336	177	369	597
MSTRG.3383.1	noncoding	-0.0503808	0	243	2350
MSTRG.3383.2	coding	0.168	171	570	873
MSTRG.3383.3	coding	0.24	0	306	784
MSTRG.3383.4	coding	0.081	378	648	1245
MSTRG.3387.2	noncoding	-0.0315392	0	225	957
MSTRG.3426.1	coding	0.108	0	1974	2245
MSTRG.3432.1	noncoding	-0.0233472	0	129	285
MSTRG.3458.7	coding	0.067	30	225	1389
MSTRG.3458.8	noncoding	-0.049152	30	123	1420
MSTRG.3458.9	noncoding	-0.049152	12	105	1375
MSTRG.3458.10	coding	0.142	0	75	1206
MSTRG.3454.1	noncoding	-0.0004096	0	0	687
MSTRG.3467.1	noncoding	-0.0086016	120	249	496
MSTRG.3512.1	noncoding	-0.0004096	546	546	703
MSTRG.3518.1	noncoding	-0.1024	225	261	417
MSTRG.3525.1	noncoding	-0.0004096	0	0	512
MSTRG.3529.1	noncoding	-0.045056	159	174	363
MSTRG.3539.1	noncoding	-0.06144	18	75	269
MSTRG.3541.2	noncoding	-0.0098304	495	546	1423
MSTRG.3541.3	noncoding	-0.0098304	495	546	1773
MSTRG.3541.1	noncoding	-0.0098304	495	546	2169
MSTRG.3541.4	noncoding	-0.0098304	348	399	1239
MSTRG.3575.1	noncoding	-0.090112	720	789	944
MSTRG.3582.1	coding	0.004	45	99	587
MSTRG.3596.1	coding	0.024	99	648	803
MSTRG.3602.1	noncoding	-0.004096	9	12	336
MSTRG.3600.1	coding	0.262	102	753	1174
MSTRG.3600.2	coding	0.246	102	522	946
MSTRG.3600.3	coding	0.302	0	288	443
MSTRG.3618.1	noncoding	-0.094208	120	192	1152
MSTRG.3618.2	noncoding	-0.094208	114	186	1221
MSTRG.3626.1	coding	0.21	138	552	2184
MSTRG.3632.1	coding	0.102	222	498	705
MSTRG.3696.1	noncoding	-0.106496	171	234	523
MSTRG.3696.2	noncoding	-0.106496	171	234	523
MSTRG.3696.3	noncoding	-0.012288	78	132	629
MSTRG.3696.4	noncoding	-0.012288	75	129	627
MSTRG.3709.2	noncoding	-0.114688	672	690	967
MSTRG.3712.1	noncoding	-0.032768	96	159	315
MSTRG.3721.1	noncoding	-0.0004096	105	210	1914
MSTRG.3721.2	noncoding	-0.0004096	87	192	1083
MSTRG.3730.1	noncoding	-0.0270336	0	186	357
MSTRG.3731.1	noncoding	-0.090112	171	219	531
MSTRG.3733.1	noncoding	-0.11305	261	306	712
MSTRG.3736.1	coding	0.146	0	624	781
MSTRG.3740.1	noncoding	-0.0069632	516	528	1064
MSTRG.3748.1	noncoding	-0.08192	51	75	293
MSTRG.3782.1	coding	0.141	0	204	358
MSTRG.3797.1	noncoding	-0.032768	39	54	652
MSTRG.3810.1	coding	0.303	444	882	1369
MSTRG.3843.2	noncoding	-0.192512	291	354	509
MSTRG.3844.1	noncoding	-0.114688	327	336	631
MSTRG.3844.2	noncoding	-0.045056	249	294	530
MSTRG.3847.1	noncoding	-0.1024	336	339	695
MSTRG.3898.1	coding	0.136	45	105	479
MSTRG.3894.1	noncoding	-0.094208	0	63	330
MSTRG.3939.1	noncoding	-0.124928	0	63	463
MSTRG.3946.1	noncoding	-0.0004096	0	0	223
MSTRG.3953.4	coding	0.137	735	1629	2450
MSTRG.3954.1	noncoding	-0.139264	15	108	262
MSTRG.3975.1	noncoding	-0.028672	45	72	582
MSTRG.3977.1	noncoding	-0.06144	750	870	1025
MSTRG.3977.2	noncoding	-0.036864	432	519	673
MSTRG.4000.1	coding	0.161	171	453	609
MSTRG.4016.2	noncoding	-0.126976	111	177	3144
MSTRG.4035.1	noncoding	-0.045056	453	561	1097
MSTRG.4034.4	noncoding	-0.0004096	0	0	829
MSTRG.4034.5	noncoding	-0.0004096	0	0	628
MSTRG.4066.1	noncoding	-0.04096	165	222	1512
MSTRG.4066.2	noncoding	-0.0094208	918	933	1560
MSTRG.4066.3	noncoding	-0.0094208	987	1002	1382
MSTRG.4066.4	noncoding	-0.008192	828	831	984
MSTRG.4148.1	coding	0.086	237	291	531
MSTRG.4073.1	noncoding	-0.0012288	0	36	215
MSTRG.4086.1	noncoding	-0.0004096	0	0	284
MSTRG.4105.1	noncoding	-0.0004096	0	0	255
MSTRG.4106.1	noncoding	-0.08192	0	48	202
MSTRG.4139.1	coding	0.143	0	1191	1603
MSTRG.4139.3	coding	0.181	171	486	640
MSTRG.4176.1	noncoding	-0.024576	120	234	413
MSTRG.4214.2	noncoding	-0.0139264	192	378	721
MSTRG.4223.1	noncoding	-0.0004096	0	0	532
MSTRG.4238.1	coding	0.122	0	897	1229
MSTRG.4238.2	coding	0.188	0	489	892
MSTRG.4270.1	noncoding	-0.0004096	0	0	253
MSTRG.4282.1	noncoding	-0.0765952	21	87	702
MSTRG.4296.2	coding	0.215	0	414	1948
MSTRG.4296.5	coding	0.21	0	414	1948
MSTRG.4296.3	coding	0.215	0	414	1948
MSTRG.4296.6	coding	0.215	0	414	1948
MSTRG.4296.7	coding	0.215	0	414	1849
MSTRG.4296.4	coding	0.215	0	414	1849
MSTRG.4296.1	coding	0.215	0	414	1948
MSTRG.4296.8	coding	0.215	0	414	1849
MSTRG.4296.9	coding	0.283	0	231	385
MSTRG.4296.10	coding	0.266	0	384	1540
MSTRG.4296.11	coding	0.057	165	486	1176
MSTRG.4313.3	noncoding	-0.0004096	318	462	830
MSTRG.4313.4	noncoding	-0.004096	141	285	543
MSTRG.4315.1	noncoding	-0.028672	30	69	716
MSTRG.4317.1	coding	0.18	0	87	352
MSTRG.4307.1	noncoding	-0.086016	135	138	294
MSTRG.4325.1	noncoding	-0.090112	0	18	502
MSTRG.4332.1	coding	0.117	99	540	939
MSTRG.4344.1	coding	0.239	372	2085	2828
MSTRG.4367.1	coding	0.05	48	162	700
MSTRG.4378.1	coding	0.108	651	879	2027
MSTRG.4382.1	noncoding	-0.0507904	0	75	529
MSTRG.4384.2	coding	0.068	543	786	1278
MSTRG.4384.1	noncoding	-0.053248	564	648	2279
MSTRG.4384.3	noncoding	-0.151552	159	213	1361
MSTRG.4385.1	noncoding	-0.028672	843	891	1294
MSTRG.4394.1	noncoding	-0.0004096	0	0	399
MSTRG.4444.2	noncoding	-0.0847872	66	69	330
MSTRG.4444.1	noncoding	-0.0847872	66	69	330
MSTRG.4443.11	coding	0.05	4359	4422	11585
MSTRG.4443.12	noncoding	-0.036864	3801	3843	4431
MSTRG.4442.1	noncoding	-0.0200704	153	330	663
MSTRG.4442.2	noncoding	-0.0200704	135	312	646
MSTRG.4442.3	noncoding	-0.0200704	207	384	718
MSTRG.4458.1	noncoding	-0.0004096	0	0	539
MSTRG.4463.1	noncoding	-0.036864	270	291	649
MSTRG.4473.1	coding	0.261	81	510	1245
MSTRG.4492.1	noncoding	-0.0372736	66	552	1312
MSTRG.4499.2	noncoding	-0.024576	270	336	787
MSTRG.4499.1	noncoding	-0.024576	351	417	868
MSTRG.4499.3	noncoding	-0.024576	180	246	697
MSTRG.4500.2	noncoding	-0.0004096	0	0	231
MSTRG.4500.1	noncoding	-0.008192	42	135	583
MSTRG.4500.3	noncoding	-0.008192	42	132	566
MSTRG.4500.4	noncoding	-0.0356352	273	456	945
MSTRG.4500.5	coding	0.195	315	384	632
MSTRG.4500.6	noncoding	-0.008192	42	135	548
MSTRG.4496.2	noncoding	-0.16384	354	360	515
MSTRG.4506.1	noncoding	-0.0004096	0	0	408
MSTRG.4507.2	noncoding	-0.196608	165	198	1194
MSTRG.4507.1	noncoding	-0.02048	273	363	1183
MSTRG.4507.4	coding	0.069	675	843	997
MSTRG.4507.3	noncoding	-0.02048	396	486	1096
MSTRG.4539.1	noncoding	-0.0004096	0	0	1310
MSTRG.4554.1	noncoding	-0.0004096	0	0	263
MSTRG.4558.1	noncoding	-0.0536576	279	378	663
MSTRG.4558.2	coding	0.166	165	267	553
MSTRG.4558.3	noncoding	-0.0512	243	339	624
MSTRG.4558.4	coding	0.145	168	276	452
MSTRG.4572.1	coding	0.123	0	123	993
MSTRG.4587.1	noncoding	-0.217088	1164	1209	2032
MSTRG.4596.2	coding	0.116	150	1026	2266
MSTRG.4596.1	coding	0.099	150	1542	2288
MSTRG.4596.3	coding	0.116	129	1005	2231
MSTRG.4607.2	noncoding	-0.0249856	3705	3834	4077
MSTRG.4607.3	coding	0.039	345	549	881
MSTRG.4601.1	noncoding	-0.135168	111	135	291
MSTRG.4614.1	noncoding	-0.0487424	24	99	281
MSTRG.4627.1	noncoding	-0.0004096	0	0	308
MSTRG.4655.1	noncoding	-0.008192	93	135	303
MSTRG.4687.1	coding	0.09	195	288	444
MSTRG.4709.2	noncoding	-0.0352256	210	417	688
MSTRG.4697.1	noncoding	-0.0004096	0	0	313
MSTRG.4699.1	noncoding	-0.126976	126	159	425
MSTRG.4717.1	coding	0.105	0	375	699
MSTRG.4728.1	coding	0.037	156	438	1666
MSTRG.4728.2	coding	0.037	156	438	1452
MSTRG.4728.3	noncoding	-0.0155648	318	531	1570
MSTRG.4728.4	coding	0.041	228	483	1215
MSTRG.4728.5	coding	0.041	438	693	1400
MSTRG.4728.6	coding	0.028	153	411	865
MSTRG.4728.7	noncoding	-0.0139264	156	396	1107
MSTRG.4728.8	noncoding	-0.0155648	222	435	1143
MSTRG.4730.1	noncoding	-0.0094208	9	132	316
MSTRG.4744.1	coding	0.146	384	624	818
MSTRG.4744.2	coding	0.148	204	426	582
MSTRG.4748.1	noncoding	-0.016384	60	192	346
MSTRG.4755.1	noncoding	-0.151552	69	108	412
MSTRG.4758.1	noncoding	-0.0126976	153	186	494
MSTRG.4786.2	noncoding	-0.0229376	261	411	565
MSTRG.4786.1	noncoding	-0.0196608	189	366	522
MSTRG.4786.3	coding	0.083	162	330	485
MSTRG.4786.4	noncoding	-0.016384	216	288	443
MSTRG.4786.5	noncoding	-0.0229376	219	369	523
MSTRG.4789.1	noncoding	-0.0004096	0	0	289
MSTRG.4792.1	noncoding	-0.0004096	0	0	255
MSTRG.4794.1	noncoding	-0.053248	96	108	274
MSTRG.4821.1	noncoding	-0.0004096	0	0	547
MSTRG.4826.1	noncoding	-0.106496	0	9	290
MSTRG.4868.2	noncoding	-0.036864	522	651	1728
MSTRG.4868.1	noncoding	-0.057344	729	852	2176
MSTRG.4868.3	noncoding	-0.036864	495	624	1658
MSTRG.4868.4	noncoding	-0.036864	495	624	1808
MSTRG.4868.5	noncoding	-0.036864	459	588	1639
MSTRG.4868.6	noncoding	-0.057344	678	801	1852
MSTRG.4868.7	noncoding	-0.057344	609	732	1706
MSTRG.4868.8	noncoding	-0.036864	381	510	1625
MSTRG.4868.9	noncoding	-0.036864	339	468	1595
MSTRG.4868.10	noncoding	-0.057344	537	660	2324
MSTRG.4917.1	noncoding	-0.053248	0	39	268
MSTRG.4925.1	noncoding	-0.0004096	0	0	342
MSTRG.4939.1	noncoding	-0.012288	144	165	343
MSTRG.4947.1	noncoding	-0.008192	9	30	240
MSTRG.4964.6	coding	0.214	1692	2559	3245
MSTRG.4964.7	coding	0.121	1236	1608	1765
MSTRG.4964.8	coding	0.006	387	597	1006
MSTRG.4964.9	noncoding	-0.008192	474	552	716
MSTRG.4964.10	noncoding	-0.008192	453	531	697
MSTRG.4988.1	noncoding	-0.0241664	27	60	530
MSTRG.4997.2	noncoding	-0.0004096	15	126	410
MSTRG.5006.1	noncoding	-0.0008192	402	474	630
MSTRG.5061.1	noncoding	-0.0004096	0	0	291
MSTRG.5062.1	noncoding	-0.0004096	0	0	477
MSTRG.5077.1	noncoding	-0.0290816	48	93	580
MSTRG.5078.1	noncoding	-0.004096	84	153	547
MSTRG.5079.1	coding	0.001	363	417	572
MSTRG.5092.2	coding	0.109	15	462	791
MSTRG.5092.1	noncoding	-0.028672	15	381	786
MSTRG.5101.1	coding	0.161	99	1083	1807
MSTRG.5097.1	noncoding	-0.0237568	0	81	234
MSTRG.5104.1	coding	0.312	9	540	1914
MSTRG.5124.1	noncoding	-0.049152	102	195	352
MSTRG.5153.2	coding	0.165	15	237	628
MSTRG.5159.1	noncoding	-0.126976	684	705	911
MSTRG.5173.1	coding	0.277	3864	4386	5009
MSTRG.5209.1	coding	0.13	105	375	1815
MSTRG.5210.1	coding	0.088	363	1377	5608
MSTRG.5210.2	coding	0.085	300	1305	1587
MSTRG.5210.3	coding	0.104	0	876	1059
MSTRG.5210.4	noncoding	-0.221184	1308	1371	2131
MSTRG.5236.1	coding	0.151	24	273	712
MSTRG.5236.2	coding	0.299	0	168	619
MSTRG.5236.3	noncoding	-0.121242	0	159	621
MSTRG.5257.1	noncoding	-0.02048	309	348	664
MSTRG.5257.2	noncoding	-0.02048	69	108	440
MSTRG.5257.3	noncoding	-0.098304	0	36	284
MSTRG.5263.1	noncoding	-0.0004096	0	0	220
MSTRG.5265.1	noncoding	-0.0004096	0	0	367
MSTRG.5289.1	noncoding	-0.024576	87	177	1556
MSTRG.5289.2	noncoding	-0.016384	78	141	944
MSTRG.5289.3	noncoding	-0.135168	378	402	609
MSTRG.5289.4	noncoding	-0.024576	339	450	975
MSTRG.5289.5	noncoding	-0.06144	180	240	739
MSTRG.5289.7	noncoding	-0.065536	333	390	883
MSTRG.5289.8	noncoding	-0.098304	180	243	839
MSTRG.5289.9	noncoding	-0.024576	60	150	790
MSTRG.5289.6	noncoding	-0.086016	249	279	912
MSTRG.5289.10	noncoding	-0.016384	48	111	770
MSTRG.5291.1	coding	0.035	24	177	1172
MSTRG.5297.1	noncoding	-0.036864	225	252	539
MSTRG.5300.1	noncoding	-0.024576	0	51	207
MSTRG.5318.1	noncoding	-0.175309	63	72	267
MSTRG.5315.1	noncoding	-0.02048	276	312	507
MSTRG.5340.1	noncoding	-0.090112	993	1089	2563
MSTRG.5343.1	noncoding	-0.077824	30	81	685
MSTRG.5343.2	noncoding	-0.0004096	0	0	434
MSTRG.5343.3	noncoding	-0.053248	0	39	535
MSTRG.5600.1	noncoding	-0.23552	0	18	336
MSTRG.5619.1	noncoding	-0.0913408	39	228	468
MSTRG.5620.2	noncoding	-0.057344	303	315	863
MSTRG.5621.1	noncoding	-0.0004096	0	0	293
MSTRG.5626.1	noncoding	-0.0004096	0	0	252
MSTRG.5664.1	noncoding	-0.01024	435	771	1630
MSTRG.5664.2	noncoding	-0.018432	429	795	1176
MSTRG.5688.1	coding	0.05	93	2229	2501
MSTRG.5688.2	coding	0.051	30	2148	2587
MSTRG.5381.1	coding	0.086	555	1485	1640
MSTRG.5381.3	coding	0.085	366	1293	1448
MSTRG.5381.2	coding	0.086	297	1221	1377
MSTRG.5381.4	coding	0.084	405	1332	1488
MSTRG.5381.5	coding	0.081	186	1086	1241
MSTRG.5393.1	coding	0.099	0	570	936
MSTRG.5390.1	coding	0.082	0	333	2688
MSTRG.5402.1	coding	0.057	192	258	731
MSTRG.5402.2	noncoding	-0.0049152	105	132	966
MSTRG.5402.3	noncoding	-0.201114	153	168	553
MSTRG.5399.1	noncoding	-0.0004096	0	0	740
MSTRG.5409.2	coding	0.11	729	891	1101
MSTRG.5409.3	coding	0.077	348	582	793
MSTRG.5414.1	noncoding	-0.008192	135	255	1161
MSTRG.5414.2	coding	0.076	321	591	782
MSTRG.5423.1	noncoding	-0.034816	468	678	1326
MSTRG.5423.2	noncoding	-0.0249856	330	522	1045
MSTRG.5437.1	noncoding	-0.049152	228	312	676
MSTRG.5437.2	noncoding	-0.103629	0	39	405
MSTRG.5437.3	noncoding	-0.0925696	0	36	399
MSTRG.5438.1	noncoding	-0.0356352	0	51	583
MSTRG.5446.1	coding	0.12	513	672	1026
MSTRG.5449.1	coding	0.098	141	444	720
MSTRG.5451.1	coding	0.151	15	327	481
MSTRG.5466.2	noncoding	-0.0270336	12	240	443
MSTRG.5461.2	noncoding	-0.0331776	234	243	461
MSTRG.5468.2	noncoding	-0.0004096	0	0	365
MSTRG.5480.2	noncoding	-0.024576	54	66	292
MSTRG.5494.1	coding	0.027	153	495	1344
MSTRG.5523.1	coding	0.168	927	1188	1343
MSTRG.5538.1	noncoding	-0.049152	165	192	345
MSTRG.5541.9	noncoding	-0.0004096	0	0	240
MSTRG.5548.1	noncoding	-0.0004096	0	0	226
MSTRG.5583.1	noncoding	-0.0057344	0	108	360
MSTRG.5577.1	noncoding	-0.0004096	0	0	402
MSTRG.5711.1	coding	0.129	0	414	569
MSTRG.5726.1	coding	0.065	36	252	1197
MSTRG.5740.2	noncoding	-0.045056	585	693	875
MSTRG.5741.1	noncoding	-0.0004096	0	0	704
MSTRG.5746.1	noncoding	-0.0356352	0	333	572
MSTRG.5752.1	noncoding	-0.0004096	0	0	253
MSTRG.5789.1	noncoding	-0.0434176	0	162	317
MSTRG.5792.1	coding	0.02	513	633	1786
MSTRG.5807.1	noncoding	-0.0323584	42	219	966
MSTRG.5807.2	noncoding	-0.0323584	27	204	830
MSTRG.5807.3	noncoding	-0.0323584	27	204	824
MSTRG.5807.4	noncoding	-0.0323584	24	201	949
MSTRG.5807.5	noncoding	-0.0004096	0	0	676
MSTRG.5808.1	noncoding	-0.049152	174	273	444
MSTRG.5805.1	noncoding	-0.02048	1008	1239	1395
MSTRG.5805.2	noncoding	-0.09216	600	609	1661
MSTRG.5805.3	noncoding	-0.09216	231	240	422
MSTRG.5842.1	noncoding	-0.028672	0	60	635
MSTRG.5849.1	noncoding	-0.147456	51	87	240
MSTRG.5853.1	noncoding	-0.01024	900	1251	3825
MSTRG.5853.2	coding	0.045	225	354	1577
MSTRG.5853.3	coding	0.117	2634	2943	3563
MSTRG.5853.4	coding	0.045	222	351	1572
MSTRG.5853.6	coding	0.117	894	1203	1676
MSTRG.5853.5	noncoding	-0.02048	594	975	1806
MSTRG.5850.2	coding	0.093	165	354	507
MSTRG.5850.1	coding	0.132	165	351	504
MSTRG.5859.1	coding	0.02	69	138	1110
MSTRG.5885.1	coding	0.034	198	1107	1358
MSTRG.5886.1	noncoding	-0.02048	0	63	598
MSTRG.5896.1	noncoding	-0.0397312	336	477	792
MSTRG.5899.1	coding	0.134	309	1170	1666
MSTRG.5909.3	coding	0.143	78	1566	2218
MSTRG.5909.1	coding	0.143	144	1632	2285
MSTRG.5909.2	coding	0.143	90	1578	2230
MSTRG.5909.4	coding	0.142	12	1407	1985
MSTRG.5916.1	coding	0.092	69	429	585
MSTRG.5947.1	noncoding	-0.04096	0	75	230
MSTRG.5965.1	noncoding	-0.0004096	0	0	1585
MSTRG.5968.1	noncoding	-0.0032768	66	213	397
MSTRG.5974.1	noncoding	-0.12288	468	477	834
MSTRG.5974.2	noncoding	-0.024576	0	27	344
MSTRG.5975.2	noncoding	-0.0147456	63	210	520
MSTRG.5980.1	coding	0.155	84	312	833
MSTRG.5980.2	coding	0.18	24	324	728
MSTRG.5981.1	noncoding	-0.0004096	0	0	213
MSTRG.6052.2	noncoding	-0.073728	162	258	442
MSTRG.6052.1	noncoding	-0.073728	441	537	723
MSTRG.6052.3	noncoding	-0.073728	222	318	488
MSTRG.6056.1	noncoding	-0.0004096	384	522	744
MSTRG.6056.2	coding	0.068	9	165	318
MSTRG.6038.2	coding	0.254	0	708	1240
MSTRG.6038.1	coding	0.243	33	795	1328
MSTRG.6038.3	coding	0.349	0	495	844
MSTRG.6038.4	coding	0.311	33	600	906
MSTRG.6077.1	noncoding	-0.0114688	162	360	970
MSTRG.6039.1	coding	0.178	357	579	1623
MSTRG.6110.1	noncoding	-0.049152	327	351	1638
MSTRG.6100.1	noncoding	-0.0004096	0	0	215
MSTRG.6101.1	noncoding	-0.0004096	0	0	218
MSTRG.6114.1	noncoding	-0.101581	627	669	1223
MSTRG.6116.1	noncoding	-0.02048	87	216	412
MSTRG.6123.1	coding	0.106	33	573	728
MSTRG.6123.2	coding	0.054	9	252	704
MSTRG.6124.1	noncoding	-0.0004096	0	0	814
MSTRG.6124.2	noncoding	-0.0004096	0	0	478
MSTRG.6157.1	coding	0.089	147	897	2099
MSTRG.6160.1	coding	0.301	57	768	1401
MSTRG.6163.2	noncoding	-0.12288	315	363	722
MSTRG.6187.1	noncoding	-0.0770048	165	180	522
MSTRG.6225.1	noncoding	-0.0004096	0	0	365
MSTRG.6225.2	noncoding	-0.036864	573	624	901
MSTRG.6249.1	noncoding	-0.0004096	0	0	789
MSTRG.6249.2	noncoding	-0.0004096	0	0	450
MSTRG.6253.1	noncoding	-0.0004096	0	0	275
MSTRG.6274.1	noncoding	-0.0036864	276	339	576
MSTRG.6292.1	coding	0.248	87	750	1128
MSTRG.6298.1	noncoding	-0.0004096	633	720	892
MSTRG.6300.1	coding	0.05	0	120	452
MSTRG.6328.1	noncoding	-0.057344	0	69	668
MSTRG.6320.1	noncoding	-0.0004096	0	0	206
MSTRG.6349.1	noncoding	-0.004096	648	678	1364
MSTRG.6349.2	noncoding	-0.004096	597	627	1228
MSTRG.6349.3	noncoding	-0.004096	267	297	717
MSTRG.6349.4	noncoding	-0.004096	105	135	999
MSTRG.6349.5	noncoding	-0.004096	291	321	598
MSTRG.6356.1	noncoding	-0.098304	114	141	500
MSTRG.6356.2	noncoding	-0.04096	0	33	355
MSTRG.6412.1	coding	0.067	0	276	943
MSTRG.6422.1	noncoding	-0.0004096	0	0	679
MSTRG.6422.2	noncoding	-0.0004096	0	0	544
MSTRG.6422.3	noncoding	-0.0004096	0	0	371
MSTRG.6431.2	noncoding	-0.028672	618	729	906
MSTRG.6432.1	noncoding	-0.04096	18	135	870
MSTRG.6441.1	noncoding	-0.028672	366	414	723
MSTRG.6442.1	noncoding	-0.0192512	171	204	450
MSTRG.6441.2	noncoding	-0.086016	87	177	1117
MSTRG.6443.2	noncoding	-0.0659456	186	270	1015
MSTRG.6474.1	coding	0.096	1059	1203	1475
MSTRG.6475.1	coding	0.139	177	687	1462
MSTRG.6479.1	coding	0.22	264	666	1690
MSTRG.6479.2	coding	0.216	141	531	1555
MSTRG.6504.1	noncoding	-0.0004096	0	0	733
MSTRG.6505.1	noncoding	-0.0004096	0	0	755
MSTRG.6510.1	noncoding	-0.114688	507	576	1324
MSTRG.6510.2	noncoding	-0.114688	426	495	894
MSTRG.6510.3	noncoding	-0.114688	510	579	969
MSTRG.6510.4	noncoding	-0.114688	354	423	709
MSTRG.6525.1	noncoding	-0.0651264	0	21	485
MSTRG.6527.1	noncoding	-0.032768	72	165	898
MSTRG.6532.1	coding	0.45	0	213	423
MSTRG.6545.6	noncoding	-0.0004096	0	0	309
MSTRG.6544.1	noncoding	-0.053248	261	363	696
MSTRG.6548.1	noncoding	-0.0524288	159	363	518
MSTRG.6567.1	noncoding	-0.0004096	0	0	472
MSTRG.6567.2	noncoding	-0.0004096	0	0	320
MSTRG.6575.1	noncoding	-0.0004096	0	0	345
MSTRG.6576.2	noncoding	-0.0458752	222	237	656
MSTRG.6576.3	noncoding	-0.0458752	222	237	612
MSTRG.6582.1	noncoding	-0.0528384	279	453	723
MSTRG.6590.1	noncoding	-0.0004096	90	129	671
MSTRG.6591.1	coding	0.022	36	285	440
MSTRG.6629.1	noncoding	-0.0004096	0	0	501
MSTRG.6652.1	noncoding	-0.176128	267	306	459
MSTRG.6682.2	noncoding	-0.0004096	0	0	302
MSTRG.6686.1	noncoding	-0.024576	504	615	1701
MSTRG.6686.2	noncoding	-0.274432	876	912	1225
MSTRG.6692.1	coding	0.001	1680	1884	2040
MSTRG.6692.2	coding	0.09	1878	2097	2822
MSTRG.6692.3	noncoding	-0.0073728	1179	1344	2304
MSTRG.6692.5	noncoding	-0.0073728	1176	1341	2796
MSTRG.6692.6	noncoding	-0.0073728	1176	1341	2573
MSTRG.6692.4	noncoding	-0.0073728	1074	1239	2470
MSTRG.6693.1	noncoding	-0.106496	279	282	654
MSTRG.6705.7	noncoding	-0.0159744	0	105	290
MSTRG.6718.1	noncoding	-0.0004096	0	0	222
MSTRG.6733.1	noncoding	-0.077824	339	390	761
MSTRG.6733.2	noncoding	-0.06144	6	24	434
MSTRG.6745.1	noncoding	-0.118784	237	312	467
MSTRG.6748.1	noncoding	-0.077824	75	135	438
MSTRG.6751.1	noncoding	-0.0004096	0	0	436
MSTRG.6752.1	coding	0.154	108	357	1282
MSTRG.6752.2	coding	0.085	159	642	879
MSTRG.6766.1	noncoding	-0.08192	39	75	232
MSTRG.6766.2	noncoding	-0.0004096	0	0	236
MSTRG.6774.2	noncoding	-0.012288	909	1116	1531
MSTRG.6816.1	noncoding	-0.036864	246	291	828
MSTRG.6824.1	noncoding	-0.101171	483	492	1205
MSTRG.6825.1	coding	0.443	0	60	216
MSTRG.6832.3	noncoding	-0.0036864	99	219	1864
MSTRG.6832.7	noncoding	-0.0036864	99	219	1906
MSTRG.6832.2	noncoding	-0.0036864	99	219	2533
MSTRG.6832.6	noncoding	-0.0036864	99	219	1774
MSTRG.6832.1	noncoding	-0.0036864	99	219	2777
MSTRG.6832.5	noncoding	-0.0036864	99	219	1872
MSTRG.6832.4	noncoding	-0.0036864	99	219	1813
MSTRG.6832.8	noncoding	-0.0036864	99	219	2669
MSTRG.6832.10	noncoding	-0.0036864	99	219	2618
MSTRG.6832.9	noncoding	-0.0036864	99	219	2427
MSTRG.6832.11	noncoding	-0.0036864	99	219	2739
MSTRG.6832.12	noncoding	-0.0036864	9	129	2521
MSTRG.6832.13	noncoding	-0.0036864	9	129	2432
MSTRG.6832.14	noncoding	-0.0004096	0	111	2409
MSTRG.6832.15	noncoding	-0.0004096	0	111	2521
MSTRG.6832.16	noncoding	-0.0253952	0	99	1897
MSTRG.6835.1	noncoding	-0.08192	27	87	479
MSTRG.6862.1	coding	0.151	4623	4986	6766
MSTRG.6862.3	coding	0.151	93	456	1755
MSTRG.6862.2	coding	0.151	150	513	1889
MSTRG.6862.4	noncoding	-0.0794624	1272	1311	1601
MSTRG.6862.5	noncoding	-0.147456	756	765	1156
MSTRG.6862.8	noncoding	-0.0004096	0	0	749
MSTRG.6862.7	noncoding	-0.0004096	405	405	2688
MSTRG.6862.10	noncoding	-0.036864	849	870	1247
MSTRG.6862.6	coding	0.1	351	609	1985
MSTRG.6862.11	noncoding	-0.0004096	408	408	2349
MSTRG.6862.9	noncoding	-0.036864	2439	2460	2838
MSTRG.6862.12	noncoding	-0.0004096	0	0	815
MSTRG.6862.13	noncoding	-0.0004096	255	282	620
MSTRG.6857.2	noncoding	-0.028672	45	120	827
MSTRG.6857.3	noncoding	-0.028672	42	117	743
MSTRG.6857.4	noncoding	-0.053248	0	45	472
MSTRG.6866.1	coding	0.187	117	339	670
MSTRG.6867.1	noncoding	-0.008192	135	189	669
MSTRG.6867.2	noncoding	-0.0016384	126	216	613
MSTRG.6867.3	noncoding	-0.016384	108	153	624
MSTRG.6876.1	noncoding	-0.0004096	0	0	282
MSTRG.6883.1	noncoding	-0.028672	216	297	498
MSTRG.6904.1	noncoding	-0.069632	132	195	529
MSTRG.6923.1	noncoding	-0.045056	480	510	943
MSTRG.6931.1	noncoding	-0.0004096	0	0	238
MSTRG.6934.1	noncoding	-0.0004096	0	0	751
MSTRG.6939.1	noncoding	-0.014336	33	60	536
MSTRG.6976.1	noncoding	-0.073728	1014	1098	1253
MSTRG.6976.2	noncoding	-0.02048	126	177	332
MSTRG.6977.1	noncoding	-0.028672	234	348	1066
MSTRG.6977.2	noncoding	-0.028672	234	348	881
MSTRG.6980.1	coding	0.047	849	1005	3628
MSTRG.6980.2	coding	0.047	708	864	1622
MSTRG.6980.3	noncoding	-0.02048	807	942	1639
MSTRG.6979.1	noncoding	-0.0004096	0	0	260
MSTRG.6982.2	noncoding	-0.0610304	1728	1929	2196
MSTRG.6984.1	noncoding	-0.045056	96	177	366
MSTRG.6993.1	noncoding	-0.04096	207	258	729
MSTRG.7005.1	noncoding	-0.028672	108	195	624
MSTRG.7008.1	noncoding	-0.0004096	0	0	279
MSTRG.7018.1	noncoding	-0.016384	426	471	1390
MSTRG.7018.2	noncoding	-0.0004096	0	0	405
MSTRG.7018.3	noncoding	-0.028672	348	375	716
MSTRG.7018.4	noncoding	-0.0004096	0	0	384
MSTRG.7022.1	noncoding	-0.004096	660	804	1549
MSTRG.7022.2	noncoding	-0.069632	708	795	1539
MSTRG.7022.3	noncoding	-0.069632	732	819	1565
MSTRG.7022.4	noncoding	-0.004096	645	789	1491
MSTRG.7042.1	noncoding	-0.0229376	663	849	1783
MSTRG.7042.2	coding	0.121	660	912	2170
MSTRG.7042.3	noncoding	-0.0004096	579	720	876
MSTRG.7042.4	coding	0.265	0	177	888
MSTRG.7064.1	noncoding	-0.0454656	0	36	304
MSTRG.7069.1	noncoding	-0.0004096	0	0	1984
MSTRG.7069.2	noncoding	-0.03072	729	753	1315
MSTRG.7076.1	noncoding	-0.0004096	0	0	265
MSTRG.7077.1	noncoding	-0.086016	222	240	393
MSTRG.7092.1	noncoding	-0.02048	114	168	692
MSTRG.7104.1	noncoding	-0.028672	516	582	856
MSTRG.7104.2	noncoding	-0.380928	357	390	665
MSTRG.7147.1	noncoding	-0.0004096	0	0	221
MSTRG.7155.1	noncoding	-0.0380928	210	258	714
MSTRG.7184.1	noncoding	-0.053248	108	219	404
MSTRG.7220.1	noncoding	-0.049152	330	360	729
MSTRG.7222.2	noncoding	-0.0004096	0	0	430
MSTRG.7230.1	noncoding	-0.0004096	0	0	1578
MSTRG.7246.1	coding	0.046	345	675	1376
MSTRG.7259.1	noncoding	-0.038912	291	405	1033
MSTRG.7259.2	noncoding	-0.0270336	240	348	888
MSTRG.7260.1	noncoding	-0.004096	42	90	247
MSTRG.7260.2	noncoding	-0.0151552	27	123	278
MSTRG.7260.3	noncoding	-0.04096	42	84	241
MSTRG.7282.1	noncoding	-0.008192	588	735	959
MSTRG.7282.3	noncoding	-0.004096	468	594	1787
MSTRG.7282.2	noncoding	-0.02048	501	534	1308
MSTRG.7282.4	noncoding	-0.02048	831	909	1554
MSTRG.7282.5	noncoding	-0.02048	480	513	995
MSTRG.7282.6	noncoding	-0.0139264	522	564	1307
MSTRG.7282.7	noncoding	-0.036864	606	693	1423
MSTRG.7282.8	noncoding	-0.118784	462	471	1430
MSTRG.7285.1	noncoding	-0.0004096	0	0	333
MSTRG.7286.1	noncoding	-0.02048	474	579	826
MSTRG.7271.1	coding	0.14	45	618	812
MSTRG.7304.1	noncoding	-0.008192	435	546	1354
MSTRG.7304.2	noncoding	-0.008192	402	513	1320
MSTRG.7306.1	coding	0.166	534	1026	1411
MSTRG.7319.1	noncoding	-0.0380928	273	435	809
MSTRG.7322.1	noncoding	-0.08192	84	123	991
MSTRG.7322.2	noncoding	-0.08192	60	99	786
MSTRG.7328.1	noncoding	-0.0577536	810	861	1089
MSTRG.7324.1	noncoding	-0.0004096	0	0	426
MSTRG.7336.1	noncoding	-0.0004096	0	0	379
MSTRG.7351.1	coding	0.274	345	723	878
MSTRG.7386.1	noncoding	-0.04096	57	129	567
MSTRG.7355.1	noncoding	-0.022528	21	48	525
MSTRG.7388.1	noncoding	-0.0004096	0	0	911
MSTRG.7388.2	noncoding	-0.0004096	0	0	889
MSTRG.7388.3	noncoding	-0.319488	306	324	551
MSTRG.7420.1	noncoding	-0.1024	1059	1101	2999
MSTRG.7433.1	noncoding	-0.126976	801	849	1032
MSTRG.7426.1	coding	0.381	81	837	1259
MSTRG.7446.1	noncoding	-0.0135168	66	216	1059
MSTRG.7446.2	noncoding	-0.0004096	0	0	444
MSTRG.7447.1	noncoding	-0.0630784	0	90	560
MSTRG.7453.1	noncoding	-0.0004096	0	0	235
MSTRG.7472.1	noncoding	-0.0004096	0	0	552
MSTRG.7473.1	coding	0.144	0	231	1262
MSTRG.7475.1	noncoding	-0.069632	1275	1365	1662
MSTRG.7475.2	noncoding	-0.069632	1236	1326	1622
MSTRG.7475.3	noncoding	-0.069632	1068	1158	1450
MSTRG.7475.4	noncoding	-0.069632	975	1065	1360
MSTRG.7480.1	coding	0.049	1725	2997	5535
MSTRG.7486.2	noncoding	-0.032768	0	81	1473
MSTRG.7486.1	noncoding	-0.032768	0	81	1467
MSTRG.7521.1	noncoding	-0.016384	288	378	535
MSTRG.7522.4	noncoding	-0.110592	7872	7917	8934
MSTRG.7522.3	noncoding	-0.110592	7782	7827	8845
MSTRG.7522.2	noncoding	-0.110592	7818	7863	8881
MSTRG.7522.5	noncoding	-0.110592	7215	7260	8278
MSTRG.7522.1	noncoding	-0.110592	7884	7929	8948
MSTRG.7522.8	noncoding	-0.110592	8022	8067	9045
MSTRG.7522.7	noncoding	-0.110592	7995	8040	9019
MSTRG.7522.6	noncoding	-0.110592	8184	8229	9207
MSTRG.7522.9	noncoding	-0.008192	7929	8064	8557
MSTRG.7522.10	noncoding	-0.110592	7404	7449	8130
MSTRG.7522.11	noncoding	-0.110592	7785	7830	8445
MSTRG.7522.14	noncoding	-0.110592	7518	7563	8178
MSTRG.7522.13	noncoding	-0.057344	7095	7188	8172
MSTRG.7522.12	noncoding	-0.110592	7506	7551	8168
MSTRG.7522.15	noncoding	-0.057344	7629	7722	8706
MSTRG.7522.18	noncoding	-0.110592	7278	7323	7601
MSTRG.7522.21	noncoding	-0.110592	6933	6978	7257
MSTRG.7522.17	noncoding	-0.110592	7572	7617	7894
MSTRG.7522.22	noncoding	-0.110592	7611	7656	7933
MSTRG.7522.23	noncoding	-0.110592	7194	7239	7518
MSTRG.7522.16	noncoding	-0.110592	6864	6909	7187
MSTRG.7522.20	noncoding	-0.110592	7257	7302	7581
MSTRG.7522.19	noncoding	-0.110592	7674	7719	7998
MSTRG.7522.24	noncoding	-0.110592	6879	6924	7203
MSTRG.7522.25	noncoding	-0.110592	7725	7770	8046
MSTRG.7522.26	noncoding	-0.110592	7146	7191	7466
MSTRG.7522.27	noncoding	-0.0004096	0	0	392
MSTRG.7522.28	noncoding	-0.053248	21	63	383
MSTRG.7522.29	noncoding	-0.0004096	0	0	1067
MSTRG.7522.30	noncoding	-0.0004096	0	0	1276
MSTRG.7522.31	noncoding	-0.0004096	0	0	1302
MSTRG.7497.5	noncoding	-0.028672	594	645	1117
MSTRG.7510.1	noncoding	-0.0393216	168	339	619
MSTRG.7516.1	noncoding	-0.16384	165	204	652
MSTRG.7529.1	noncoding	-0.0049152	24	219	1249
MSTRG.7529.2	noncoding	-0.0049152	12	207	1247
MSTRG.7528.1	coding	0.047	18	192	421
MSTRG.7545.1	coding	0.127	96	423	594
MSTRG.7577.2	noncoding	-0.0004096	0	0	226
MSTRG.7588.1	noncoding	-0.0131072	798	960	1114
MSTRG.7601.1	noncoding	-0.032768	429	492	1294
MSTRG.7601.2	noncoding	-0.032768	459	522	1083
MSTRG.7601.3	noncoding	-0.103219	0	6	342
MSTRG.7632.1	noncoding	-0.118784	129	156	418
MSTRG.7656.1	noncoding	-0.0462848	0	120	277
MSTRG.7694.1	noncoding	-0.0004096	33	33	251
MSTRG.7707.1	noncoding	-0.180224	96	117	345
MSTRG.7710.1	noncoding	-0.053248	159	213	979
MSTRG.7710.2	noncoding	-0.016384	78	108	911
MSTRG.7716.1	noncoding	-0.06144	825	846	1190
MSTRG.7716.2	noncoding	-0.06144	744	765	1107
MSTRG.7716.3	noncoding	-0.06144	675	696	1003
MSTRG.7716.4	noncoding	-0.0008192	486	558	823
MSTRG.7730.2	noncoding	-0.0004096	0	0	298
MSTRG.7742.1	noncoding	-0.008192	12	45	290
MSTRG.7779.1	noncoding	-0.090112	492	552	887
MSTRG.7803.1	noncoding	-0.02048	366	444	599
MSTRG.7816.1	noncoding	-0.0016384	114	174	337
MSTRG.7820.2	noncoding	-0.0118784	651	783	1684
MSTRG.7820.1	noncoding	-0.0118784	651	783	1445
MSTRG.7820.3	noncoding	-0.0118784	648	780	1765
MSTRG.7825.1	noncoding	-0.0004096	90	93	330
MSTRG.7854.10	noncoding	-0.08192	90	147	851
MSTRG.7853.1	noncoding	-0.0479232	1302	1584	2013
MSTRG.7853.2	noncoding	-0.036864	939	1059	1399
MSTRG.7853.3	noncoding	-0.036864	1107	1227	1567
MSTRG.7853.4	noncoding	-0.036864	975	1095	1424
MSTRG.7857.1	coding	0.258	0	189	1316
MSTRG.7867.1	noncoding	-0.006144	504	528	740
MSTRG.7867.2	noncoding	-0.006144	534	558	758
MSTRG.7877.1	noncoding	-0.032768	27	36	475
MSTRG.7878.2	noncoding	-0.024576	987	1074	1759
MSTRG.7878.3	noncoding	-0.0094208	804	966	1623
MSTRG.7878.1	coding	0.06	987	1074	1749
MSTRG.7878.5	noncoding	-0.0094208	1005	1167	1761
MSTRG.7878.6	noncoding	-0.0090112	1002	1152	1720
MSTRG.7878.4	noncoding	-0.0090112	798	948	1642
MSTRG.7878.7	noncoding	-0.028672	798	891	1554
MSTRG.7878.8	noncoding	-0.028672	798	891	1473
MSTRG.7878.15	noncoding	-0.0094208	669	831	1458
MSTRG.7878.9	noncoding	-0.028672	987	1080	1774
MSTRG.7878.12	noncoding	-0.024576	1056	1143	1810
MSTRG.7878.14	noncoding	-0.0090112	666	816	1419
MSTRG.7878.11	coding	0.06	888	975	1637
MSTRG.7878.10	noncoding	-0.0094208	873	1035	1600
MSTRG.7878.13	coding	0.06	1056	1143	1718
MSTRG.7878.17	noncoding	-0.0090112	663	813	1369
MSTRG.7878.16	noncoding	-0.0090112	663	813	1409
MSTRG.7880.1	noncoding	-0.1024	687	741	1206
MSTRG.7880.2	noncoding	-0.159744	24	51	396
MSTRG.7884.1	coding	0.158	273	780	933
MSTRG.7890.1	noncoding	-0.049152	0	54	340
MSTRG.7898.1	noncoding	-0.028672	384	390	732
MSTRG.7936.1	noncoding	-0.110592	1077	1155	1799
MSTRG.7948.1	coding	0.101	162	351	677
MSTRG.7952.2	noncoding	-0.08192	3	57	210
MSTRG.7952.1	noncoding	-0.0512	87	273	429
MSTRG.7964.2	noncoding	-0.016384	93	183	932
MSTRG.7964.1	noncoding	-0.016384	93	183	939
MSTRG.7964.3	noncoding	-0.016384	93	183	755
MSTRG.7964.4	noncoding	-0.016384	90	180	794
MSTRG.7971.2	noncoding	-0.08192	672	693	1029
MSTRG.7973.1	noncoding	-0.0372736	234	399	814
MSTRG.7973.3	noncoding	-0.0053248	141	303	718
MSTRG.7973.2	noncoding	-0.008192	18	105	446
MSTRG.7973.5	noncoding	-0.016384	15	153	351
MSTRG.7973.4	noncoding	-0.016384	324	462	660
MSTRG.7973.6	noncoding	-0.016384	306	444	662
MSTRG.7981.1	noncoding	-0.0503808	90	93	523
MSTRG.7992.1	noncoding	-0.0339968	63	171	327
MSTRG.8003.1	noncoding	-0.065536	543	612	978
MSTRG.8004.1	noncoding	-0.0004096	0	0	216
MSTRG.8017.1	noncoding	-0.073728	102	108	500
MSTRG.8047.1	noncoding	-0.04096	84	156	442
MSTRG.8106.1	noncoding	-0.0004096	0	0	703
MSTRG.8112.1	noncoding	-0.0004096	0	0	589
MSTRG.8114.1	coding	0.06	369	459	1047
MSTRG.8119.1	noncoding	-0.0004096	0	0	508
MSTRG.8123.1	noncoding	-0.024576	399	468	1057
MSTRG.8123.2	noncoding	-0.024576	402	471	892
MSTRG.8130.1	noncoding	-0.02048	543	672	1085
MSTRG.8130.2	noncoding	-0.036864	288	405	632
MSTRG.8146.1	coding	0.108	0	420	802
MSTRG.8160.1	noncoding	-0.063488	1236	1488	3063
MSTRG.8164.1	noncoding	-0.109363	222	225	585
MSTRG.8164.2	coding	0.261	0	348	733
MSTRG.8164.3	noncoding	-0.135987	0	228	547
MSTRG.8166.1	noncoding	-0.22528	321	339	1280
MSTRG.8166.2	noncoding	-0.22528	201	219	1166
MSTRG.8166.3	noncoding	-0.0004096	0	45	794
MSTRG.8169.1	coding	0.184	0	441	594
MSTRG.8170.1	noncoding	-0.02048	207	225	508
MSTRG.8182.1	coding	0.071	114	267	1089
MSTRG.8179.1	noncoding	-0.036864	255	375	554
MSTRG.8199.1	noncoding	-0.28672	339	348	601
MSTRG.8199.2	noncoding	-0.004096	168	177	332
MSTRG.8205.1	noncoding	-0.0856064	0	9	252
MSTRG.8205.2	coding	0.044	87	438	980
MSTRG.8207.1	noncoding	-0.106496	75	84	525
MSTRG.8251.1	noncoding	-0.036864	129	240	393
MSTRG.8256.1	noncoding	-0.04096	0	9	276
MSTRG.8253.2	noncoding	-0.0073728	162	309	2293
MSTRG.8253.3	noncoding	-0.0073728	156	303	1166
MSTRG.8253.4	noncoding	-0.0073728	156	303	1157
MSTRG.8260.1	noncoding	-0.0004096	0	0	425
MSTRG.8278.4	coding	0.088	114	549	893
MSTRG.8279.1	noncoding	-0.057344	42	54	859
MSTRG.8297.1	coding	0.03	171	306	461
MSTRG.8304.1	coding	0.112	36	234	388
MSTRG.8314.1	coding	0.043	774	4665	5969
MSTRG.8325.1	noncoding	-0.004096	285	564	2014
MSTRG.8344.1	noncoding	-0.028672	3	138	292
MSTRG.8383.1	noncoding	-0.118784	351	381	1071
MSTRG.8382.1	coding	0.065	0	498	724
MSTRG.8385.1	noncoding	-0.0004096	0	0	328
MSTRG.8385.2	noncoding	-0.0004096	0	0	413
MSTRG.8396.1	noncoding	-0.0004096	0	0	395
MSTRG.8397.1	noncoding	-0.0004096	0	0	211
MSTRG.8401.1	noncoding	-0.0188416	2025	2133	2511
MSTRG.8401.2	noncoding	-0.212992	6	84	1299
MSTRG.8405.1	noncoding	-0.0004096	0	0	219
MSTRG.8418.1	noncoding	-0.0663552	105	159	1429
MSTRG.8429.2	noncoding	-0.049152	363	384	1253
MSTRG.8431.1	noncoding	-0.0004096	39	183	860
MSTRG.8432.1	noncoding	-0.0094208	432	468	897
MSTRG.8443.2	noncoding	-0.0004096	0	0	213
MSTRG.8446.1	noncoding	-0.008192	117	120	296
MSTRG.8453.1	noncoding	-0.0004096	0	0	772
MSTRG.8468.2	noncoding	-0.036864	957	1065	1517
MSTRG.8468.3	noncoding	-0.036864	912	1020	1454
MSTRG.8468.4	noncoding	-0.036864	480	588	1008
MSTRG.8457.1	noncoding	-0.0004096	0	0	450
MSTRG.8457.2	noncoding	-0.0004096	0	0	467
MSTRG.8458.1	noncoding	-0.0004096	0	0	325
MSTRG.8460.1	noncoding	-0.0004096	0	0	467
MSTRG.8460.3	noncoding	-0.0004096	0	0	329
MSTRG.8474.1	noncoding	-0.016384	708	783	2262
MSTRG.8474.2	noncoding	-0.016384	381	456	1637
MSTRG.8474.3	noncoding	-0.016384	126	201	928
MSTRG.8474.4	noncoding	-0.049152	0	90	304
MSTRG.8474.5	noncoding	-0.0118784	0	51	915
MSTRG.8483.1	noncoding	-0.0004096	0	0	745
MSTRG.8492.1	noncoding	-0.012288	177	315	815
MSTRG.8492.2	noncoding	-0.016384	15	111	611
MSTRG.8497.1	noncoding	-0.0303104	903	1008	1319
MSTRG.8505.2	coding	0.451	0	102	455
MSTRG.8505.3	coding	0.44	0	54	1030
MSTRG.8505.4	coding	0.445	0	99	970
MSTRG.8509.2	noncoding	-0.173261	0	108	372
MSTRG.8528.1	noncoding	-0.057344	438	945	1994
MSTRG.8528.2	noncoding	-0.024576	0	75	515
MSTRG.8534.1	coding	0.116	0	642	1051
MSTRG.8529.1	noncoding	-0.0200704	3	120	277
MSTRG.8535.1	coding	0.116	54	273	460
MSTRG.8544.1	noncoding	-0.036864	120	189	3398
MSTRG.8547.3	noncoding	-0.0376832	534	720	940
MSTRG.8547.2	noncoding	-0.0376832	324	510	760
MSTRG.8547.1	noncoding	-0.0376832	327	513	809
MSTRG.8547.4	noncoding	-0.0376832	519	705	924
MSTRG.8547.5	noncoding	-0.0376832	519	705	925
MSTRG.8548.2	noncoding	-0.028672	108	339	2241
MSTRG.8548.3	noncoding	-0.028672	261	492	1606
MSTRG.8556.1	noncoding	-0.0036864	87	114	444
MSTRG.8583.1	coding	0.132	327	552	706
MSTRG.8583.2	coding	0.019	288	465	622
MSTRG.8619.1	noncoding	-0.0401408	519	651	895
MSTRG.8620.1	noncoding	-0.028672	237	300	770
MSTRG.8620.2	noncoding	-0.0032768	156	225	559
MSTRG.8614.1	noncoding	-0.032768	267	363	576
MSTRG.8637.1	noncoding	-0.0004096	0	0	231
MSTRG.8669.2	noncoding	-0.04096	174	204	1628
MSTRG.8669.3	noncoding	-0.04096	174	204	1925
MSTRG.8669.5	noncoding	-0.04096	105	135	1425
MSTRG.8669.4	noncoding	-0.04096	108	138	1388
MSTRG.8669.6	noncoding	-0.04096	108	138	1607
MSTRG.8669.7	noncoding	-0.04096	63	93	908
MSTRG.8662.1	noncoding	-0.032768	78	123	1372
MSTRG.8677.1	noncoding	-0.098304	663	672	1246
MSTRG.8677.2	noncoding	-0.098304	450	459	784
MSTRG.8677.3	noncoding	-0.053248	60	66	2077
MSTRG.8677.4	noncoding	-0.053248	60	66	1987
MSTRG.8681.1	coding	0.14	162	231	826
MSTRG.8682.2	coding	0.06	135	249	1352
MSTRG.8682.1	coding	0.06	99	213	1520
MSTRG.8682.3	coding	0.06	135	249	1264
MSTRG.8682.4	coding	0.06	99	213	1348
MSTRG.8681.2	noncoding	-0.036864	648	720	924
MSTRG.8681.3	noncoding	-0.02048	63	177	360
MSTRG.8707.1	noncoding	-0.016384	213	306	461
MSTRG.8733.1	noncoding	-0.069632	912	921	1214
MSTRG.8748.1	noncoding	-0.278528	282	288	444
MSTRG.8758.1	coding	0.004	792	969	1571
MSTRG.8760.2	coding	0.103	36	207	962
MSTRG.8760.1	noncoding	-0.008192	564	666	1224
MSTRG.8760.3	noncoding	-0.06144	450	525	753
MSTRG.8765.1	noncoding	-0.0086016	138	171	483
MSTRG.8766.1	noncoding	-0.06144	264	288	443
MSTRG.8766.2	noncoding	-0.065536	81	105	780
MSTRG.8766.4	noncoding	-0.0004096	0	0	240
MSTRG.8768.1	noncoding	-0.008192	399	489	1104
MSTRG.8768.2	noncoding	-0.0004096	198	324	1426
MSTRG.8768.3	noncoding	-0.094208	291	339	652
MSTRG.8771.1	noncoding	-0.0004096	2613	2733	3187
MSTRG.8771.2	noncoding	-0.012288	57	126	2729
MSTRG.8771.3	noncoding	-0.0004096	0	0	416
MSTRG.8771.4	noncoding	-0.0008192	270	315	643
MSTRG.8771.5	noncoding	-0.077824	702	762	1209
MSTRG.8771.6	noncoding	-0.077824	87	147	581
MSTRG.8771.7	noncoding	-0.028672	51	69	483
MSTRG.8770.1	noncoding	-0.0024576	813	942	1100
MSTRG.8770.2	noncoding	-0.012288	294	411	898
MSTRG.8770.3	noncoding	-0.012288	279	396	868
MSTRG.8794.1	noncoding	-0.0299008	63	456	611
MSTRG.8799.1	noncoding	-0.012288	60	123	894
MSTRG.8801.2	noncoding	-0.036864	432	543	866
MSTRG.8807.1	noncoding	-0.065536	1233	1290	1496
MSTRG.8807.2	noncoding	-0.106496	840	885	1434
MSTRG.8816.2	noncoding	-0.098304	81	126	419
MSTRG.8820.3	noncoding	-0.14336	444	489	1072
MSTRG.8820.2	noncoding	-0.14336	273	318	750
MSTRG.8820.1	noncoding	-0.14336	1245	1290	3726
MSTRG.8829.1	noncoding	-0.049152	411	426	768
MSTRG.8829.2	noncoding	-0.0004096	0	0	617
MSTRG.8829.3	noncoding	-0.08192	195	225	418
MSTRG.8848.1	noncoding	-0.02048	333	435	1131
MSTRG.8848.2	noncoding	-0.02048	135	237	698
MSTRG.8866.1	noncoding	-0.0004096	0	0	698
MSTRG.8871.1	noncoding	-0.028672	687	741	1155
MSTRG.8871.2	noncoding	-0.028672	189	243	578
MSTRG.8877.1	noncoding	-0.004096	0	6	259
MSTRG.8878.1	noncoding	-0.032768	126	174	359
MSTRG.8892.1	coding	0.117	33	300	722
MSTRG.8898.1	coding	0.119	207	945	1806
MSTRG.8899.1	coding	0.19	51	1878	2056
MSTRG.8907.1	noncoding	-0.0196608	489	636	1913
MSTRG.8909.2	coding	0.093	159	249	424
MSTRG.8909.3	noncoding	-0.028672	21	60	216
MSTRG.8910.1	noncoding	-0.028672	27	72	433
MSTRG.8915.1	coding	0.063	399	867	1410
MSTRG.8944.1	noncoding	-0.0004096	0	0	390
MSTRG.8957.1	noncoding	-0.0004096	0	0	380
MSTRG.8970.3	coding	0.05	9	201	1377
MSTRG.8970.2	coding	0.05	9	201	1371
MSTRG.8970.1	coding	0.05	225	417	2007
MSTRG.8977.1	noncoding	-0.0004096	0	0	928
MSTRG.8992.1	noncoding	-0.06144	282	333	1145
MSTRG.8992.2	noncoding	-0.012288	537	576	770
MSTRG.9011.2	noncoding	-0.196608	627	666	823
MSTRG.9011.1	noncoding	-0.0004096	0	0	893
MSTRG.9011.3	noncoding	-0.0446464	216	375	998
MSTRG.9012.1	noncoding	-0.0004096	0	0	304
MSTRG.9011.4	noncoding	-0.0446464	309	468	1218
MSTRG.9011.5	noncoding	-0.0446464	216	375	785
MSTRG.9011.6	noncoding	-0.045056	141	234	388
MSTRG.9008.1	noncoding	-0.0069632	285	432	782
MSTRG.9023.1	noncoding	-0.045056	87	108	263
MSTRG.9029.1	coding	0.087	408	822	979
MSTRG.9024.1	noncoding	-0.024576	159	186	880
MSTRG.9024.2	noncoding	-0.1024	486	504	707
MSTRG.9027.1	noncoding	-0.159744	102	135	303
MSTRG.9038.1	noncoding	-0.0004096	0	0	287
MSTRG.9039.1	noncoding	-0.086016	0	39	421
MSTRG.9068.1	noncoding	-0.02048	0	33	324
MSTRG.9060.1	coding	0.034	42	711	1266
MSTRG.9117.1	noncoding	-0.0004096	0	0	222
MSTRG.9091.2	coding	0.05	231	342	884
MSTRG.9098.1	noncoding	-0.0110592	420	603	973
MSTRG.9095.1	noncoding	-0.0004096	0	0	265
MSTRG.9130.3	noncoding	-0.0528384	315	342	749
MSTRG.9127.1	noncoding	-0.0462848	189	363	890
MSTRG.9134.1	noncoding	-0.004096	330	525	1266
MSTRG.9134.2	noncoding	-0.208896	96	156	310
MSTRG.9156.1	noncoding	-0.028672	192	210	462
MSTRG.9141.1	noncoding	-0.0004096	0	0	279
MSTRG.9153.1	coding	0.106	0	456	613
MSTRG.9191.2	noncoding	-0.0004096	0	0	621
MSTRG.9194.1	noncoding	-0.0004096	0	0	310
MSTRG.9230.2	noncoding	-0.135168	216	267	690
MSTRG.9230.1	noncoding	-0.135168	357	408	826
MSTRG.9230.3	noncoding	-0.135168	420	471	721
MSTRG.9230.4	noncoding	-0.135168	186	237	485
MSTRG.9245.1	noncoding	-0.002048	222	234	449
MSTRG.9245.2	coding	0.19	354	672	826
MSTRG.9265.1	coding	0.001	444	597	1982
MSTRG.9265.4	coding	0.09	492	603	1735
MSTRG.9265.3	coding	0.001	390	543	1909
MSTRG.9265.2	coding	0.001	390	543	1721
MSTRG.9265.6	coding	0.09	573	684	1531
MSTRG.9265.5	coding	0.001	390	543	1461
MSTRG.9265.7	coding	0.014	495	603	1158
MSTRG.9265.8	coding	0.001	432	573	1532
MSTRG.9280.1	coding	0.001	1344	1521	5326
MSTRG.9280.2	coding	0.001	2832	3009	5325
MSTRG.9280.6	noncoding	-0.0004096	2832	3009	3826
MSTRG.9280.5	noncoding	-0.0004096	2832	3009	3836
MSTRG.9280.4	noncoding	-0.049152	438	513	858
MSTRG.9280.3	noncoding	-0.0004096	1344	1521	2347
MSTRG.9280.7	coding	0.001	4317	4494	5321
MSTRG.9280.8	noncoding	-0.0004096	1341	1518	3842
MSTRG.9280.9	noncoding	-0.0004096	498	675	1460
MSTRG.9280.10	noncoding	-0.0004096	480	657	1533
MSTRG.9280.11	noncoding	-0.0004096	480	657	1417
MSTRG.9280.13	noncoding	-0.0004096	513	690	1517
MSTRG.9280.14	noncoding	-0.0004096	513	690	1425
MSTRG.9280.12	noncoding	-0.0004096	513	690	1567
MSTRG.9280.16	noncoding	-0.0004096	498	675	1460
MSTRG.9280.15	noncoding	-0.0004096	498	675	1460
MSTRG.9280.17	noncoding	-0.0004096	480	657	1533
MSTRG.9280.18	noncoding	-0.0004096	480	657	1373
MSTRG.9280.19	noncoding	-0.0004096	513	690	1517
MSTRG.9287.2	noncoding	-0.0294912	390	513	1923
MSTRG.9287.1	noncoding	-0.0294912	450	573	2052
MSTRG.9287.3	noncoding	-0.0294912	279	402	1270
MSTRG.9287.4	noncoding	-0.0294912	339	462	1357
MSTRG.9299.1	noncoding	-0.0004096	0	0	487
MSTRG.9316.1	noncoding	-0.0016384	699	804	1514
MSTRG.9316.3	noncoding	-0.069632	6	75	620
MSTRG.9323.1	noncoding	-0.059392	0	96	352
MSTRG.9345.1	noncoding	-0.0004096	0	0	273
MSTRG.9372.1	noncoding	-0.0135168	528	549	1306
MSTRG.9372.2	noncoding	-0.0090112	534	618	1221
MSTRG.9372.3	noncoding	-0.0135168	540	561	1053
MSTRG.9387.1	noncoding	-0.0004096	0	0	274
MSTRG.9392.1	coding	0.01	0	99	256
MSTRG.9393.1	noncoding	-0.0004096	0	0	277
MSTRG.9407.1	noncoding	-0.0401408	111	114	323
MSTRG.9428.1	noncoding	-0.0438272	369	537	985
MSTRG.9437.1	noncoding	-0.0004096	0	0	395
MSTRG.9437.2	noncoding	-0.0004096	0	0	258
MSTRG.9450.1	coding	0.019	12	753	1618
MSTRG.9451.1	coding	0.05	237	471	1209
MSTRG.9453.2	noncoding	-0.0004096	0	0	293
MSTRG.9514.1	noncoding	-0.0004096	0	0	905
MSTRG.9514.2	noncoding	-0.0004096	0	0	916
MSTRG.9514.3	noncoding	-0.0004096	0	0	619
MSTRG.9517.1	noncoding	-0.0303104	69	159	650
MSTRG.9560.1	noncoding	-0.0376832	156	375	831
MSTRG.9560.2	noncoding	-0.0479232	159	348	615
MSTRG.9565.1	coding	0.088	81	1203	1358
MSTRG.9574.1	noncoding	-0.032768	273	426	741
MSTRG.9575.2	noncoding	-0.008192	594	705	892
MSTRG.9575.1	noncoding	-0.008192	684	795	1284
MSTRG.9575.3	noncoding	-0.024576	570	654	809
MSTRG.9575.4	noncoding	-0.008192	228	339	665
MSTRG.9575.6	noncoding	-0.139264	597	627	808
MSTRG.9575.5	noncoding	-0.139264	687	717	1205
MSTRG.9583.1	coding	0.146	0	780	1778
MSTRG.9583.2	coding	0.125	0	954	1654
MSTRG.9583.3	coding	0.096	834	1473	1829
MSTRG.9581.1	coding	0.06	564	1233	1531
MSTRG.9581.2	coding	0.109	378	699	1005
MSTRG.9581.3	noncoding	-0.016384	606	726	1134
MSTRG.9581.4	coding	0.041	45	681	911
MSTRG.9584.1	coding	0.057	414	582	1302
MSTRG.9584.2	noncoding	-0.004096	432	558	1279
MSTRG.9584.3	noncoding	-0.02048	396	516	1112
MSTRG.9584.4	noncoding	-0.02048	390	489	1087
MSTRG.9584.5	coding	0.029	111	318	767
MSTRG.9585.1	noncoding	-0.0004096	0	0	589
MSTRG.9597.1	noncoding	-0.032768	213	258	478
MSTRG.9607.1	coding	0.022	66	213	1596
MSTRG.9607.2	coding	0.025	0	138	1346
MSTRG.9659.1	noncoding	-0.057344	297	318	886
MSTRG.9668.1	noncoding	-0.0004096	153	153	338
MSTRG.9679.1	noncoding	-0.0053248	1392	1533	1723
MSTRG.9679.2	noncoding	-0.0172032	603	816	976
MSTRG.9679.3	noncoding	-0.0053248	684	825	984
MSTRG.9692.1	noncoding	-0.012288	210	360	637
MSTRG.9699.5	noncoding	-0.004096	402	465	891
MSTRG.9710.1	noncoding	-0.147456	249	276	722
MSTRG.9732.1	noncoding	-0.090112	153	168	470
MSTRG.9732.2	noncoding	-0.0172032	594	645	924
MSTRG.9732.3	noncoding	-0.02048	492	528	910
MSTRG.9732.5	noncoding	-0.02048	600	645	831
MSTRG.9732.6	noncoding	-0.02048	609	654	840
MSTRG.9732.4	noncoding	-0.0438272	615	669	854
MSTRG.9732.8	noncoding	-0.0126976	288	360	547
MSTRG.9736.1	noncoding	-0.02048	189	267	421
MSTRG.9740.2	noncoding	-0.0024576	33	129	283
MSTRG.9762.1	noncoding	-0.053248	96	228	384
MSTRG.9763.1	coding	0.05	291	387	1585
MSTRG.9775.1	coding	0.368	9	405	558
MSTRG.9800.2	noncoding	-0.049152	126	192	780
MSTRG.9800.3	noncoding	-0.036864	108	183	591
MSTRG.9802.1	noncoding	-0.0004096	0	0	985
MSTRG.9802.2	noncoding	-0.0352256	132	159	974
MSTRG.9802.3	noncoding	-0.0004096	105	105	913
MSTRG.9802.4	noncoding	-0.106906	147	162	930
MSTRG.9802.5	noncoding	-0.04096	183	189	646
MSTRG.9802.6	noncoding	-0.016384	117	129	425
MSTRG.9804.1	noncoding	-0.0253952	90	108	553
MSTRG.9817.1	noncoding	-0.0004096	0	0	785
MSTRG.9822.1	coding	0.217	459	1080	1324
MSTRG.9825.1	coding	0.06	1725	1878	2612
MSTRG.9825.2	coding	0.06	45	198	836
MSTRG.9829.1	coding	0.056	276	348	918
MSTRG.9829.2	coding	0.088	54	141	479
MSTRG.9829.3	coding	0.088	54	141	479
MSTRG.9838.1	noncoding	-0.065536	0	48	250
MSTRG.9873.1	noncoding	-0.0139264	114	123	599
MSTRG.9881.1	noncoding	-0.0688128	0	156	668
MSTRG.9884.2	noncoding	-0.08192	153	213	1259
MSTRG.9884.1	noncoding	-0.012288	255	393	1221
MSTRG.9884.3	noncoding	-0.012288	219	357	1094
MSTRG.9902.1	noncoding	-0.0004096	0	0	201
MSTRG.9923.1	noncoding	-0.0004096	0	0	289
MSTRG.9926.1	noncoding	-0.1024	351	393	574
MSTRG.9935.1	noncoding	-0.0057344	27	201	354
MSTRG.9943.1	noncoding	-0.0413696	21	234	388
MSTRG.9943.2	noncoding	-0.04096	3	216	371
MSTRG.9959.1	noncoding	-0.06144	171	240	766
MSTRG.9975.1	noncoding	-0.0004096	0	0	449
MSTRG.9971.1	noncoding	-0.012288	96	195	535
MSTRG.9979.1	noncoding	-0.0397312	0	285	1569
MSTRG.9979.2	noncoding	-0.012288	39	165	749
MSTRG.10006.1	noncoding	-0.04096	249	309	864
MSTRG.10006.2	noncoding	-0.069632	402	507	661
MSTRG.10030.1	noncoding	-0.196608	1197	1212	1449
MSTRG.10030.2	noncoding	-0.0004096	0	0	488
MSTRG.10031.1	noncoding	-0.0004096	0	0	345
MSTRG.10039.2	coding	0.199	0	819	1727
MSTRG.10039.1	coding	0.155	0	1536	1824
MSTRG.10039.3	coding	0.163	0	1521	1777
MSTRG.10071.1	noncoding	-0.0004096	0	0	375
MSTRG.10077.1	noncoding	-0.0012288	264	408	681
MSTRG.10085.1	coding	0.154	0	903	1084
MSTRG.10097.1	noncoding	-0.004096	231	333	529
MSTRG.10100.2	noncoding	-0.0823296	546	585	850
MSTRG.10100.1	noncoding	-0.02048	72	102	847
MSTRG.10118.1	noncoding	-0.06144	387	456	774
MSTRG.10118.2	noncoding	-0.06144	132	201	520
MSTRG.10126.3	noncoding	-0.028672	0	51	4657
MSTRG.10126.1	noncoding	-0.028672	0	51	4970
MSTRG.10126.2	noncoding	-0.028672	0	51	4990
MSTRG.10126.4	noncoding	-0.04096	0	42	3264
MSTRG.10126.5	coding	0.133	825	837	3567
MSTRG.10126.6	noncoding	-0.045056	0	21	4361
MSTRG.10126.7	noncoding	-0.045056	0	21	3056
MSTRG.10126.8	noncoding	-0.024576	0	15	1869
MSTRG.10126.9	noncoding	-0.024576	0	15	1191
MSTRG.10126.11	noncoding	-0.024576	0	15	734
MSTRG.10126.10	noncoding	-0.0032768	0	33	3594
MSTRG.10126.12	noncoding	-0.012288	474	492	680
MSTRG.10133.1	coding	0.049	1104	1353	1558
MSTRG.10133.3	noncoding	-0.0004096	402	402	558
MSTRG.10133.4	noncoding	-0.0004096	363	363	517
MSTRG.10147.1	noncoding	-0.006144	183	207	1079
MSTRG.10147.3	noncoding	-0.045056	870	906	1286
MSTRG.10147.2	noncoding	-0.118784	666	708	1072
MSTRG.10147.5	noncoding	-0.069632	651	711	1090
MSTRG.10147.4	noncoding	-0.045056	798	834	1214
MSTRG.10176.1	noncoding	-0.786432	201	216	370
MSTRG.10176.2	noncoding	-0.0303104	54	66	256
MSTRG.10174.1	noncoding	-0.0004096	0	0	225
MSTRG.10177.1	noncoding	-0.057344	0	33	383
MSTRG.10192.1	coding	0.121	285	453	708
MSTRG.10180.1	coding	0.174	21	474	628
MSTRG.10224.17	noncoding	-0.02048	270	312	1211
MSTRG.10224.19	noncoding	-0.02048	225	267	1416
MSTRG.10224.20	noncoding	-0.02048	126	168	1102
MSTRG.10223.2	noncoding	-0.065536	1437	1497	4223
MSTRG.10235.1	coding	0.214	63	1653	2016
MSTRG.10236.1	noncoding	-0.0671744	0	54	538
MSTRG.10244.1	coding	0.083	228	333	1548
MSTRG.10244.2	coding	0.083	228	333	1109
MSTRG.10244.4	coding	0.083	219	324	1199
MSTRG.10244.3	coding	0.083	219	324	1217
MSTRG.10244.5	noncoding	-0.0004096	117	117	752
MSTRG.10284.1	noncoding	-0.0872448	0	216	371
MSTRG.10286.1	noncoding	-0.045056	165	216	617
MSTRG.10305.1	noncoding	-0.0004096	0	0	563
MSTRG.10307.1	noncoding	-0.004096	258	330	524
MSTRG.10339.1	noncoding	-0.208896	165	186	515
MSTRG.10381.1	coding	0.114	0	552	1795
MSTRG.10353.1	noncoding	-0.094208	546	636	1764
MSTRG.10357.1	coding	0.045	2556	2718	3396
MSTRG.10357.2	coding	0.045	909	1071	1752
MSTRG.10392.1	noncoding	-0.0262144	717	870	1300
MSTRG.10392.2	noncoding	-0.08192	471	537	1088
MSTRG.10396.1	noncoding	-0.0004096	0	0	457
MSTRG.10429.1	coding	0.131	0	180	832
MSTRG.10435.1	noncoding	-0.0106496	24	249	405
MSTRG.10456.1	noncoding	-0.139264	474	525	813
MSTRG.10456.2	noncoding	-0.2048	165	204	472
MSTRG.10456.3	noncoding	-0.057344	111	210	500
MSTRG.10464.1	noncoding	-0.0004096	0	0	407
MSTRG.10469.1	noncoding	-0.0004096	0	0	323
MSTRG.10506.1	coding	0.148	0	114	463
MSTRG.10515.1	noncoding	-0.057344	1524	1641	1836
MSTRG.10515.2	noncoding	-0.0028672	972	1101	1338
MSTRG.10524.8	coding	0.313	0	243	1037
MSTRG.10530.1	noncoding	-0.0004096	0	0	573
MSTRG.10533.1	coding	0.389	405	1233	1678
MSTRG.10546.1	noncoding	-0.0004096	0	0	283
MSTRG.10548.1	coding	0.045	849	1380	1629
MSTRG.10559.1	noncoding	-0.02048	30	72	828
MSTRG.10570.1	noncoding	-0.0004096	0	0	257
MSTRG.10610.1	noncoding	-0.008192	273	465	776
MSTRG.10610.2	noncoding	-0.032768	183	282	592
MSTRG.10633.1	coding	0.194	288	1041	1793
MSTRG.10656.1	noncoding	-0.065536	414	444	687
MSTRG.10656.2	noncoding	-0.008192	414	525	680
MSTRG.10662.1	coding	0.062	1362	1611	1834
MSTRG.10678.1	coding	0.162	15	342	701
MSTRG.10678.2	coding	0.174	15	312	1341
MSTRG.10678.3	coding	0.156	15	654	1201
MSTRG.10678.4	noncoding	-0.0692224	36	135	297
MSTRG.10679.1	coding	0.043	1050	1794	2007
MSTRG.10679.2	coding	0.055	630	1374	1717
MSTRG.10679.3	coding	0.051	18	759	945
MSTRG.10679.4	coding	0.219	594	1020	4105
MSTRG.10679.5	coding	0.219	336	762	3705
MSTRG.10679.6	coding	0.219	393	819	3515
MSTRG.10680.1	coding	0.206	0	177	612
MSTRG.10688.2	noncoding	-0.0188416	564	567	1568
MSTRG.10688.1	noncoding	-0.008192	651	660	1496
MSTRG.10702.1	coding	0.099	135	1104	1612
MSTRG.10711.4	noncoding	-0.012288	24	156	420
MSTRG.10745.2	noncoding	-0.094208	33	93	508
MSTRG.10745.1	noncoding	-0.094208	33	93	508
MSTRG.10747.1	noncoding	-0.012288	126	141	1261
MSTRG.10747.2	noncoding	-0.012288	111	126	1013
MSTRG.10748.2	coding	0.218	0	345	1008
MSTRG.10754.2	noncoding	-0.0372736	882	903	1156
MSTRG.10760.1	noncoding	-0.024576	219	312	914
MSTRG.10760.2	noncoding	-0.024576	177	270	901
MSTRG.10768.1	coding	0.036	1266	1518	2409
MSTRG.10770.1	coding	0.116	303	423	637
MSTRG.10770.2	noncoding	-0.155648	732	756	936
MSTRG.10828.2	noncoding	-0.0004096	0	0	223
MSTRG.10848.1	noncoding	-0.0004096	0	0	268
MSTRG.10848.2	noncoding	-0.0004096	0	0	203
MSTRG.10852.1	noncoding	-0.016384	363	426	1082
MSTRG.10868.1	noncoding	-0.016384	1386	1452	2328
MSTRG.10868.2	noncoding	-0.016384	336	402	1281
MSTRG.10914.1	coding	0.171	144	1080	1733
MSTRG.10924.2	coding	0.103	177	1062	1510
MSTRG.10924.1	coding	0.125	48	1080	1570
MSTRG.10936.1	noncoding	-0.339968	90	114	419
MSTRG.10936.2	noncoding	-0.339968	87	111	413
MSTRG.10973.2	noncoding	-0.012288	189	228	479
MSTRG.11014.1	noncoding	-0.0561152	234	255	689
MSTRG.11030.1	coding	0.075	6	753	1305
MSTRG.11030.2	coding	0.075	6	753	1314
MSTRG.11063.1	noncoding	-0.0155648	855	999	1471
MSTRG.11063.2	noncoding	-0.0004096	99	243	415
MSTRG.11043.1	noncoding	-0.073728	879	921	1209
MSTRG.11049.1	noncoding	-0.160973	732	759	913
MSTRG.11060.1	noncoding	-0.0299008	39	87	756
MSTRG.11060.2	noncoding	-0.0299008	39	87	837
MSTRG.11055.2	coding	0.134	75	4092	4499
MSTRG.11075.1	noncoding	-0.114688	483	555	872
MSTRG.11125.1	noncoding	-0.047104	0	243	637
MSTRG.11125.2	noncoding	-0.02048	276	357	514
MSTRG.11136.5	noncoding	-0.0053248	12	48	439
MSTRG.11139.8	coding	0.003	141	387	642
MSTRG.11148.1	coding	0.094	564	756	1601
MSTRG.11148.2	coding	0.094	279	471	853
MSTRG.11148.4	coding	0.094	381	573	859
MSTRG.11148.3	coding	0.094	510	702	990
MSTRG.11148.5	noncoding	-0.004096	138	282	530
MSTRG.11148.6	noncoding	-0.04096	153	228	383
MSTRG.11158.2	noncoding	-0.0004096	0	0	1454
MSTRG.11158.1	noncoding	-0.0004096	0	0	1526
MSTRG.11158.3	noncoding	-0.0004096	0	0	1346
MSTRG.11158.4	noncoding	-0.008192	876	885	2092
MSTRG.11158.5	noncoding	-0.0004096	0	0	1280
MSTRG.11158.6	noncoding	-0.0004096	0	0	1169
MSTRG.11158.7	noncoding	-0.008192	159	168	929
MSTRG.11158.9	noncoding	-0.008192	150	159	1377
MSTRG.11158.8	noncoding	-0.077824	519	528	1247
MSTRG.11158.10	noncoding	-0.0004096	0	0	1081
MSTRG.11158.11	noncoding	-0.0004096	66	66	905
MSTRG.11170.1	noncoding	-0.0512	129	381	803
MSTRG.11170.2	noncoding	-0.004096	177	318	665
MSTRG.11170.3	noncoding	-0.0528384	0	216	559
MSTRG.11184.2	noncoding	-0.0004096	0	0	729
MSTRG.11193.1	noncoding	-0.04096	174	180	590
MSTRG.11202.2	coding	0.201	0	912	2064
MSTRG.11250.3	noncoding	-0.0004096	0	0	279
MSTRG.11256.1	coding	0.151	246	2532	3627
MSTRG.11256.2	coding	0.151	237	2523	2968
MSTRG.11256.3	coding	0.131	150	1662	2395
MSTRG.11258.1	noncoding	-0.073728	513	543	1670
MSTRG.11276.1	noncoding	-0.022528	6	66	221
MSTRG.11286.1	noncoding	-0.0004096	0	45	441
MSTRG.11295.1	noncoding	-0.0004096	0	0	507
MSTRG.11340.1	noncoding	-0.0012288	219	291	664
MSTRG.11346.2	coding	0.065	480	2766	3629
MSTRG.11346.1	coding	0.065	720	3006	3867
MSTRG.11346.3	coding	0.096	183	963	3352
MSTRG.11346.5	coding	0.065	525	2811	3343
MSTRG.11346.4	coding	0.065	525	2811	3343
MSTRG.11346.6	coding	0.065	528	2814	3342
MSTRG.11346.7	coding	0.113	192	1242	3706
MSTRG.11346.8	coding	0.024	483	1608	2134
MSTRG.11346.9	coding	0.124	3	402	1774
MSTRG.11346.11	coding	0.116	501	1497	1821
MSTRG.11346.10	coding	0.116	639	1635	1959
MSTRG.11353.1	noncoding	-0.04096	42	87	439
MSTRG.11376.1	noncoding	-0.114688	78	129	409
MSTRG.11378.5	coding	0.167	63	1068	1251
MSTRG.11500.1	noncoding	-0.0004096	0	0	378
MSTRG.11523.1	coding	0.048	744	897	3714
MSTRG.11523.2	noncoding	-0.008192	231	342	495
MSTRG.11523.3	coding	0.028	228	327	1667
MSTRG.11423.1	coding	0.175	0	288	443
MSTRG.11427.1	noncoding	-0.012288	69	207	576
MSTRG.11466.1	coding	0.025	357	534	687
MSTRG.11530.3	coding	0.078	48	840	4683
MSTRG.11530.2	coding	0.078	75	867	4618
MSTRG.11530.1	coding	0.078	93	885	4732
MSTRG.11604.1	noncoding	-0.02048	270	306	487
MSTRG.11617.1	coding	0.134	33	651	971
MSTRG.11617.2	coding	0.141	69	564	720
MSTRG.11640.4	noncoding	-0.0004096	0	0	455
MSTRG.11640.5	noncoding	-0.0004096	0	0	504
MSTRG.11651.1	noncoding	-0.0004096	0	0	249
MSTRG.11654.1	coding	0.049	0	84	265
MSTRG.11656.1	noncoding	-0.0004096	0	0	1168
MSTRG.11685.1	noncoding	-0.0004096	0	0	310
MSTRG.11687.1	noncoding	-0.0004096	0	0	325
MSTRG.11707.1	noncoding	-0.016384	162	183	375
MSTRG.11703.1	coding	0.096	306	1158	1602
MSTRG.11713.1	noncoding	-0.0249856	432	648	950
MSTRG.11713.2	noncoding	-0.0249856	279	495	787
MSTRG.11713.3	coding	0.147	516	801	1082
MSTRG.11724.1	noncoding	-0.0147456	135	276	514
MSTRG.11748.1	coding	0.031	225	375	1188
MSTRG.11748.2	coding	0.115	219	438	1023
MSTRG.11761.1	noncoding	-0.0397312	207	318	1103
MSTRG.11761.2	noncoding	-0.0118784	207	345	1239
MSTRG.11761.3	noncoding	-0.0118784	207	345	1021
MSTRG.11769.1	coding	0.331	48	528	1528
MSTRG.11806.1	noncoding	-0.0446464	0	18	230
MSTRG.11819.1	coding	0.131	207	924	1333
MSTRG.11815.1	noncoding	-0.0004096	0	0	216
MSTRG.11821.1	coding	0.272	0	789	1810
MSTRG.11861.1	noncoding	-0.0004096	0	0	232
MSTRG.11888.1	noncoding	-0.0004096	0	0	282
MSTRG.11928.1	noncoding	-0.157696	294	297	481
MSTRG.11953.1	noncoding	-0.012288	0	108	429
MSTRG.11968.1	noncoding	-0.012288	27	66	284
MSTRG.11974.1	noncoding	-0.0118784	501	663	995
MSTRG.11974.2	noncoding	-0.090112	285	366	750
MSTRG.11991.1	noncoding	-0.0352256	0	261	971
MSTRG.12003.1	noncoding	-0.1024	300	339	1858
MSTRG.12004.1	noncoding	-0.131072	105	156	370
MSTRG.12019.1	noncoding	-0.0004096	0	0	368
MSTRG.12033.2	noncoding	-0.0217088	300	393	956
MSTRG.12033.3	noncoding	-0.0217088	288	381	911
MSTRG.12056.1	noncoding	-0.016384	0	3	513
MSTRG.12070.1	noncoding	-0.036864	1038	1047	1683
MSTRG.12070.2	noncoding	-0.036864	1167	1176	1814
MSTRG.12089.3	noncoding	-0.028672	309	336	1812
MSTRG.12089.2	noncoding	-0.028672	309	336	1915
MSTRG.12089.1	noncoding	-0.028672	186	213	1691
MSTRG.12089.4	noncoding	-0.028672	309	336	1524
MSTRG.12089.7	coding	0.251	351	426	1720
MSTRG.12089.6	noncoding	-0.028672	261	288	1554
MSTRG.12089.5	noncoding	-0.028672	309	336	1460
MSTRG.12089.8	noncoding	-0.028672	216	243	1327
MSTRG.12089.10	noncoding	-0.028672	183	210	924
MSTRG.12089.9	noncoding	-0.028672	309	336	1687
MSTRG.12089.11	coding	0.251	243	318	2011
MSTRG.12089.12	noncoding	-0.028672	186	213	1394
MSTRG.12100.1	noncoding	-0.004096	0	69	470
MSTRG.12134.2	noncoding	-0.1024	219	267	561
MSTRG.12134.1	noncoding	-0.1024	192	240	534
MSTRG.12189.1	noncoding	-0.100352	0	138	416
MSTRG.12189.2	noncoding	-0.0684032	0	48	392
MSTRG.12218.1	noncoding	-0.0671744	135	468	926
MSTRG.12218.2	noncoding	-0.0606208	135	465	860
MSTRG.12218.3	noncoding	-0.065536	105	435	842
MSTRG.12218.4	noncoding	-0.0577536	21	348	761
MSTRG.12219.1	noncoding	-0.065536	69	180	333
MSTRG.12227.2	noncoding	-0.0200704	420	432	2566
MSTRG.12227.3	noncoding	-0.0004096	0	0	2038
MSTRG.12233.1	noncoding	-0.0004096	0	87	966
MSTRG.12263.2	noncoding	-0.0004096	0	0	239
MSTRG.12427.1	noncoding	-0.0012288	516	570	726
MSTRG.12427.2	noncoding	-0.0012288	642	696	853
MSTRG.12427.3	noncoding	-0.0004096	0	0	338
MSTRG.12437.1	noncoding	-0.06144	48	156	681
MSTRG.12431.2	noncoding	-0.0004096	0	0	244
MSTRG.12476.2	noncoding	-0.0004096	0	0	1626
MSTRG.12476.1	noncoding	-0.0004096	0	0	1773
MSTRG.12479.1	noncoding	-0.0004096	45	45	289
MSTRG.12480.1	noncoding	-0.073728	57	87	262
MSTRG.12491.1	noncoding	-0.0004096	0	0	254
MSTRG.12454.1	coding	0.192	0	78	995
MSTRG.12472.1	noncoding	-0.0868352	264	312	963
MSTRG.12493.1	noncoding	-0.036864	246	291	444
MSTRG.12494.1	noncoding	-0.0004096	0	0	376
MSTRG.12505.1	coding	0.341	0	465	619
MSTRG.12512.1	noncoding	-0.073728	1041	1263	1472
MSTRG.12513.1	coding	0.226	99	537	1228
MSTRG.12529.1	noncoding	-0.0512	87	126	1229
MSTRG.12543.1	noncoding	-0.0004096	462	570	1806
MSTRG.12565.1	coding	0.205	0	2031	2185
MSTRG.12571.1	noncoding	-0.0004096	0	0	317
MSTRG.12618.1	noncoding	-0.0045056	441	588	1311
MSTRG.12618.2	noncoding	-0.004096	318	462	1306
MSTRG.12618.3	noncoding	-0.04096	213	333	1086
MSTRG.12621.1	coding	0.075	0	87	777
MSTRG.12621.2	coding	0.075	0	87	777
MSTRG.12621.3	coding	0.075	0	87	758
MSTRG.12649.1	noncoding	-0.036864	15	132	912
MSTRG.12652.1	noncoding	-0.233472	300	306	572
MSTRG.12664.2	noncoding	-0.004096	414	549	898
MSTRG.12661.1	coding	0.188	78	330	1084
MSTRG.12681.1	coding	0.119	495	822	1103
MSTRG.12684.1	noncoding	-0.032768	321	453	622
MSTRG.12686.1	noncoding	-0.0004096	0	0	210
MSTRG.12687.1	noncoding	-0.0004096	0	0	291
MSTRG.12694.1	noncoding	-0.008192	96	159	647
MSTRG.12689.1	coding	0.138	126	672	828
MSTRG.12712.1	noncoding	-0.0004096	0	0	225
MSTRG.12749.1	noncoding	-0.016384	555	564	1195
MSTRG.12749.2	noncoding	-0.016384	555	564	1163
MSTRG.12749.3	noncoding	-0.053248	804	843	1714
MSTRG.12749.4	noncoding	-0.032768	1164	1281	1438
MSTRG.12749.5	noncoding	-0.016384	213	222	797
MSTRG.12749.6	noncoding	-0.0049152	450	483	637
MSTRG.12763.1	coding	0.17	261	489	644
MSTRG.12763.2	noncoding	-0.0659456	147	372	527
MSTRG.12763.3	noncoding	-0.0376832	183	384	539
MSTRG.12779.1	noncoding	-0.0004096	0	0	862
MSTRG.12784.1	noncoding	-0.0004096	0	0	269
MSTRG.12799.1	noncoding	-0.014336	426	642	797
MSTRG.12818.1	coding	0.103	297	480	1176
MSTRG.12818.2	coding	0.029	228	363	1005
MSTRG.12826.1	coding	0.037	1347	1491	2435
MSTRG.12826.3	coding	0.043	828	972	1914
MSTRG.12826.2	coding	0.037	807	951	1894
MSTRG.12826.5	coding	0.043	726	870	1813
MSTRG.12826.4	coding	0.043	1266	1410	2341
MSTRG.12826.6	noncoding	-0.04096	1212	1338	2284
MSTRG.12843.1	noncoding	-0.0221184	21	60	215
MSTRG.12854.2	noncoding	-0.004096	1173	1227	1761
MSTRG.12854.3	noncoding	-0.14336	237	252	881
MSTRG.12855.1	noncoding	-0.065536	57	93	396
MSTRG.12862.1	noncoding	-0.131072	159	213	551
MSTRG.12870.2	noncoding	-0.002048	222	510	1042
MSTRG.12877.1	coding	0.106	63	759	1504
MSTRG.12900.1	noncoding	-0.0270336	6	456	1035
MSTRG.12924.1	noncoding	-0.06144	693	777	1729
MSTRG.12924.2	noncoding	-0.053248	693	774	1520
MSTRG.12924.3	noncoding	-0.06144	732	816	1534
MSTRG.12924.4	noncoding	-0.06144	693	777	1301
MSTRG.12951.1	noncoding	-0.073728	120	192	349
MSTRG.12967.1	coding	0.064	651	852	1225
MSTRG.12974.1	noncoding	-0.196608	33	87	360
MSTRG.13000.1	noncoding	-0.114688	225	261	764
MSTRG.13005.1	noncoding	-0.0032768	111	177	544
MSTRG.13006.1	coding	0.228	114	1350	1914
MSTRG.13023.1	coding	0.06	90	213	553
MSTRG.13024.1	noncoding	-0.028672	342	426	698
MSTRG.13103.2	coding	0.087	45	2436	3090
MSTRG.13103.1	coding	0.087	126	2514	3168
MSTRG.13103.3	coding	0.109	108	1929	2925
MSTRG.13168.1	noncoding	-0.0200704	2118	2343	2742
MSTRG.13171.1	noncoding	-0.0012288	597	759	995
MSTRG.13171.2	noncoding	-0.0012288	627	789	1052
MSTRG.13205.1	noncoding	-0.115098	99	120	755
MSTRG.13203.1	noncoding	-0.086016	246	321	617
MSTRG.13245.1	noncoding	-0.106496	438	516	1128
MSTRG.13302.1	noncoding	-0.022528	99	279	713
MSTRG.13302.2	noncoding	-0.0208896	102	237	671
MSTRG.13315.1	noncoding	-0.0004096	0	0	275
MSTRG.13316.1	coding	0.12	30	399	711
MSTRG.13332.8	noncoding	-0.0753664	801	870	2831
MSTRG.13332.9	noncoding	-0.0753664	495	564	2531
MSTRG.13332.10	noncoding	-0.090112	1836	1878	2263
MSTRG.13332.12	noncoding	-0.0753664	795	864	2922
MSTRG.13332.13	noncoding	-0.0753664	501	570	2531
MSTRG.13325.1	noncoding	-0.032768	354	417	681
MSTRG.13344.1	noncoding	-0.02048	1155	1275	1726
MSTRG.13344.2	noncoding	-0.032768	1113	1221	1591
MSTRG.13344.3	noncoding	-0.032768	1188	1296	1747
MSTRG.13344.4	noncoding	-0.02048	960	1080	1428
MSTRG.13344.6	noncoding	-0.02048	1044	1164	1615
MSTRG.13344.5	noncoding	-0.016384	1056	1191	1819
MSTRG.13344.7	noncoding	-0.032768	1008	1116	1461
MSTRG.13344.8	noncoding	-0.032768	756	864	1208
MSTRG.13344.9	noncoding	-0.032768	738	846	1297
MSTRG.13346.1	noncoding	-0.0004096	0	0	397
MSTRG.13359.1	noncoding	-0.053248	96	159	575
MSTRG.13359.3	noncoding	-0.0192512	33	165	361
MSTRG.13374.1	noncoding	-0.0147456	138	306	702
MSTRG.13374.2	noncoding	-0.0147456	51	219	400
MSTRG.13401.1	noncoding	-0.028672	9	57	506
MSTRG.13401.2	noncoding	-0.0004096	0	0	237
MSTRG.13435.1	noncoding	-0.024576	765	849	1518
MSTRG.13436.1	noncoding	-0.106496	252	300	750
MSTRG.13437.1	coding	0.267	0	1635	1859
MSTRG.13444.1	noncoding	-0.0004096	0	0	323
MSTRG.13450.2	noncoding	-0.0004096	0	0	274
MSTRG.13462.1	coding	0.06	114	186	569
MSTRG.13492.2	noncoding	-0.045056	150	228	492
MSTRG.13492.1	noncoding	-0.0004096	0	0	455
MSTRG.13513.2	noncoding	-0.0004096	0	0	337
MSTRG.13513.1	noncoding	-0.0004096	0	0	298
MSTRG.13522.2	noncoding	-0.08192	150	204	407
MSTRG.13530.1	coding	0.066	72	570	724
MSTRG.13540.2	coding	0.092	6	759	1740
MSTRG.13540.1	coding	0.085	60	750	1729
MSTRG.13540.3	coding	0.084	87	774	1531
MSTRG.13550.1	coding	0.213	0	384	537
MSTRG.13562.1	noncoding	-0.176128	0	3	551
MSTRG.13562.2	noncoding	-0.0004096	9	9	249
MSTRG.13623.1	noncoding	-0.188416	3	48	235
MSTRG.13633.3	coding	0.001	2259	2385	3948
MSTRG.13633.2	coding	0.001	2262	2388	4263
MSTRG.13633.1	coding	0.001	2262	2388	4799
MSTRG.13633.6	coding	0.128	63	216	3583
MSTRG.13633.5	coding	0.128	63	216	3834
MSTRG.13633.4	coding	0.128	63	216	3724
MSTRG.13633.7	coding	0.128	93	246	3639
MSTRG.13633.8	coding	0.001	2262	2388	4227
MSTRG.13633.9	noncoding	-0.0196608	768	1098	3079
MSTRG.13632.1	noncoding	-0.0126976	12	69	566
MSTRG.13641.1	noncoding	-0.0004096	0	0	282
MSTRG.13647.4	noncoding	-0.036864	90	93	376
MSTRG.13664.1	noncoding	-0.004096	756	816	1259
MSTRG.13664.2	noncoding	-0.004096	741	801	1150
MSTRG.13674.1	noncoding	-0.049152	57	93	503
MSTRG.13684.1	noncoding	-0.0004096	0	0	389
MSTRG.13686.2	noncoding	-0.069632	111	144	718
MSTRG.13686.3	noncoding	-0.069632	111	144	718
MSTRG.13686.1	noncoding	-0.069632	114	147	719
MSTRG.13686.4	noncoding	-0.069632	114	147	467
MSTRG.13686.6	noncoding	-0.069632	111	144	466
MSTRG.13686.5	noncoding	-0.069632	114	147	467
MSTRG.13765.1	noncoding	-0.006144	39	45	626
MSTRG.13773.1	noncoding	-0.118784	87	177	563
MSTRG.13792.1	noncoding	-0.114688	1026	1098	1360
MSTRG.13792.2	noncoding	-0.032768	423	555	1210
MSTRG.13794.1	noncoding	-0.0229376	111	309	572
MSTRG.13794.2	noncoding	-0.016384	84	207	736
MSTRG.13820.1	noncoding	-0.012288	42	45	216
MSTRG.13833.1	noncoding	-0.0278528	171	357	1522
MSTRG.13863.1	noncoding	-0.04096	48	57	227
MSTRG.13897.1	coding	0.168	276	1950	2710
MSTRG.13897.2	coding	0.168	285	1959	2741
MSTRG.13909.1	coding	0.09	9	441	807
MSTRG.13952.1	noncoding	-0.06144	147	207	1841
MSTRG.13989.3	noncoding	-0.0004096	0	0	236
MSTRG.13989.2	noncoding	-0.0004096	0	0	392
MSTRG.13989.1	noncoding	-0.0004096	0	0	354
MSTRG.14018.1	coding	0.258	63	2310	2585
MSTRG.14018.2	coding	0.259	0	2274	2493
MSTRG.14021.1	noncoding	-0.098304	30	45	202
MSTRG.14048.1	noncoding	-0.049152	45	51	206
MSTRG.14053.1	noncoding	-0.012288	405	513	857
MSTRG.14054.2	noncoding	-0.094208	597	693	937
MSTRG.14066.1	coding	0.135	297	927	1530
MSTRG.14081.1	noncoding	-0.16384	156	252	409
MSTRG.14158.1	noncoding	-0.004096	156	225	474
MSTRG.14168.1	noncoding	-0.0004096	0	0	311
MSTRG.14169.1	noncoding	-0.0004096	0	0	201
MSTRG.14171.1	noncoding	-0.159744	114	165	379
MSTRG.14187.1	noncoding	-0.086016	183	294	449
MSTRG.14205.2	coding	0.13	81	162	1593
MSTRG.14205.1	coding	0.13	81	162	1662
MSTRG.14213.1	noncoding	-0.0004096	0	0	493
MSTRG.14216.1	coding	0.054	96	357	1738
MSTRG.14216.2	noncoding	-0.0098304	0	114	1020
MSTRG.14216.3	coding	0.054	45	306	1456
MSTRG.14223.1	noncoding	-0.057344	78	135	356
MSTRG.14233.3	coding	0.173	0	444	737
MSTRG.14249.1	coding	0.148	84	141	439
MSTRG.14253.14	coding	0.161	810	1290	1810
MSTRG.14253.15	coding	0.135	486	945	1646
MSTRG.14253.16	coding	0.141	459	930	1380
MSTRG.14264.1	noncoding	-0.06144	75	132	712
MSTRG.14296.1	noncoding	-0.086016	54	144	500
MSTRG.14297.2	noncoding	-0.053248	168	210	815
MSTRG.14319.2	coding	0.162	0	1095	1658
MSTRG.14319.1	coding	0.162	0	1098	1661
MSTRG.14322.2	coding	0.08	705	1230	1387
MSTRG.14330.1	noncoding	-0.02048	177	258	537
MSTRG.14330.2	noncoding	-0.04096	213	288	466
MSTRG.14325.1	noncoding	-0.012288	135	363	531
MSTRG.14325.2	noncoding	-0.0004096	45	264	479
MSTRG.14338.1	noncoding	-0.012288	39	156	1051
MSTRG.14338.2	noncoding	-0.012288	0	117	942
MSTRG.14355.1	noncoding	-0.114688	141	219	436
MSTRG.14355.3	noncoding	-0.106496	216	297	467
MSTRG.14355.2	coding	0.085	45	210	382
MSTRG.14360.1	noncoding	-0.0159744	237	255	866
MSTRG.14362.1	coding	0.067	255	345	501
MSTRG.14365.1	noncoding	-0.0004096	0	0	248
MSTRG.14399.1	noncoding	-0.0196608	177	309	1210
MSTRG.14412.1	coding	0.043	696	1071	1225
MSTRG.14415.1	noncoding	-0.045056	0	72	338
MSTRG.14424.1	coding	0.188	216	291	602
MSTRG.14424.2	coding	0.159	213	339	1773
MSTRG.14424.3	coding	0.017	915	1032	2479
MSTRG.14424.4	noncoding	-0.0069632	123	240	1066
MSTRG.14424.5	coding	0.017	123	240	1623
MSTRG.14442.1	noncoding	-0.008192	0	33	859
MSTRG.14471.2	noncoding	-0.032768	1353	1470	1790
MSTRG.14474.2	noncoding	-0.069632	42	120	340
MSTRG.14474.1	noncoding	-0.049152	249	324	539
MSTRG.14477.1	noncoding	-0.077824	579	636	1090
MSTRG.14487.1	noncoding	-0.376832	54	66	221
MSTRG.14504.1	coding	0.199	0	393	548
MSTRG.14536.1	noncoding	-0.0192512	138	258	1000
MSTRG.14536.2	noncoding	-0.0151552	198	315	805
MSTRG.14554.1	noncoding	-0.024576	9	72	316
MSTRG.14554.2	noncoding	-0.12288	12	33	370
MSTRG.14554.3	noncoding	-0.04096	0	39	282
MSTRG.14554.4	noncoding	-0.032768	0	15	382
[truncated: 21,875 more rows]

## Sheet: ST2
Supplemental Table 2. Transcripts obtained by CPC screening.
Transcript id	Length	Type	Score
MSTRG.28.1	1396	coding	0.624129
MSTRG.28.2	1266	coding	0.505792
MSTRG.28.3	693	coding	0.25451
MSTRG.28.4	1099	coding	0.562653
MSTRG.61.1	419	noncoding	-0.694048
MSTRG.94.1	300	noncoding	-1.47573
MSTRG.137.1	1040	coding	2.02738
MSTRG.179.1	2374	coding	1.4023
MSTRG.179.2	3307	coding	1.35054
MSTRG.179.3	2105	coding	1.41679
MSTRG.179.4	1992	coding	1.42402
MSTRG.179.5	2813	coding	1.36534
MSTRG.179.6	2117	coding	1.41616
MSTRG.179.7	1592	coding	1.46
MSTRG.179.8	1664	coding	1.4529
MSTRG.179.9	1879	coding	1.12806
MSTRG.294.1	909	coding	3.48008
MSTRG.421.1	2287	coding	0.152573
MSTRG.421.2	1891	coding	0.178463
MSTRG.421.3	1881	noncoding	-0.667954
MSTRG.421.4	2001	coding	0.172651
MSTRG.421.5	1979	coding	0.17325
MSTRG.421.6	1966	coding	0.173984
MSTRG.421.7	2334	noncoding	-0.689215
MSTRG.421.8	2142	noncoding	-0.68113
MSTRG.421.9	1909	coding	0.177349
MSTRG.421.10	2073	coding	0.165345
MSTRG.421.11	1984	noncoding	-0.673526
MSTRG.421.12	1893	coding	0.178352
MSTRG.421.13	1902	noncoding	-0.669166
MSTRG.421.14	2140	noncoding	-0.601345
MSTRG.421.15	2037	coding	0.168274
MSTRG.421.16	2105	noncoding	-0.598699
MSTRG.421.17	1956	noncoding	-0.583354
MSTRG.421.18	2166	coding	0.198596
MSTRG.429.1	393	noncoding	-1.14091
MSTRG.457.1	2481	coding	11.8425
MSTRG.493.1	1326	noncoding	-1.12987
MSTRG.493.2	1453	noncoding	-1.13901
MSTRG.493.3	1510	noncoding	-1.2888
MSTRG.493.4	341	noncoding	-1.01081
MSTRG.493.5	1334	noncoding	-1.13045
MSTRG.493.6	1580	noncoding	-1.14674
MSTRG.554.2	788	noncoding	-0.985685
MSTRG.663.1	319	noncoding	-1.14827
MSTRG.675.1	216	noncoding	-1.2105
MSTRG.702.1	237	noncoding	-0.8617
MSTRG.861.1	855	noncoding	-1.18337
MSTRG.881.1	1005	noncoding	-1.18357
MSTRG.888.1	217	noncoding	-1.10407
MSTRG.895.1	260	noncoding	-1.11325
MSTRG.936.1	939	noncoding	-1.12926
MSTRG.936.2	856	noncoding	-1.02031
MSTRG.941.1	324	noncoding	-1.24587
MSTRG.950.1	1057	noncoding	-1.03342
MSTRG.956.1	1595	coding	1.54488
MSTRG.966.1	408	noncoding	-1.07003
MSTRG.966.3	495	noncoding	-1.48113
MSTRG.971.1	253	noncoding	-0.815327
MSTRG.1032.12	860	noncoding	-1.06229
MSTRG.1056.1	1066	noncoding	-1.19396
MSTRG.1056.2	697	noncoding	-1.13548
MSTRG.1109.1	691	noncoding	-1.20651
MSTRG.1109.2	627	noncoding	-1.1932
MSTRG.1135.1	362	noncoding	-1.07032
MSTRG.1174.1	2719	coding	9.41629
MSTRG.1181.1	1329	noncoding	-1.35204
MSTRG.1213.1	689	noncoding	-0.120612
MSTRG.1232.1	1036	coding	0.0914474
MSTRG.1258.1	506	noncoding	-1.1744
MSTRG.1279.1	902	coding	0.000315608
MSTRG.1279.2	546	noncoding	-1.11103
MSTRG.1331.1	1001	noncoding	-0.843277
MSTRG.1331.2	1688	noncoding	-0.938582
MSTRG.1331.3	1307	noncoding	-0.896609
MSTRG.1378.1	2148	noncoding	-1.15557
MSTRG.1474.1	577	noncoding	-1.3567
MSTRG.1478.1	1322	coding	0.805991
MSTRG.1478.2	1379	coding	0.572683
MSTRG.1478.3	1062	coding	0.444288
MSTRG.1478.4	911	coding	0.278564
MSTRG.1489.1	370	noncoding	-0.933158
MSTRG.1517.1	394	noncoding	-1.34129
MSTRG.1546.1	248	noncoding	-1.45977
MSTRG.1547.1	357	noncoding	-1.03742
MSTRG.1551.1	661	noncoding	-1.3139
MSTRG.1599.1	323	noncoding	-0.65088
MSTRG.1651.1	304	noncoding	-0.933393
MSTRG.1671.6	637	noncoding	-1.08262
MSTRG.1741.2	474	noncoding	-1.01492
MSTRG.1744.2	758	noncoding	-0.362045
MSTRG.1744.3	967	noncoding	-0.393468
MSTRG.1805.2	249	noncoding	-1.2258
MSTRG.1809.1	209	coding	0.335086
MSTRG.1810.1	243	coding	0.47096
MSTRG.1846.1	952	noncoding	-1.01725
MSTRG.1852.1	422	noncoding	-1.13467
MSTRG.1857.1	243	noncoding	-1.16126
MSTRG.1873.1	2408	noncoding	-0.0545076
MSTRG.1884.1	1825	noncoding	-1.16904
MSTRG.1884.2	1055	noncoding	-1.22963
MSTRG.1884.3	1404	noncoding	-1.27256
MSTRG.1884.4	1450	noncoding	-1.27672
MSTRG.1884.5	1353	noncoding	-1.26758
MSTRG.1892.1	201	noncoding	-0.133869
MSTRG.1906.1	1224	noncoding	-1.16179
MSTRG.1906.2	1120	noncoding	-1.15733
MSTRG.1906.3	1193	noncoding	-1.17168
MSTRG.1906.4	983	noncoding	-1.15002
MSTRG.1906.5	680	noncoding	-1.12386
MSTRG.1912.1	288	noncoding	-1.1493
MSTRG.1914.2	254	noncoding	-0.986162
MSTRG.1964.1	1304	noncoding	-1.20444
MSTRG.1964.2	1183	noncoding	-1.19307
MSTRG.1964.3	746	noncoding	-1.12473
MSTRG.1964.4	750	noncoding	-1.12571
MSTRG.1972.1	308	noncoding	-0.879844
MSTRG.1999.1	308	noncoding	-1.40254
MSTRG.2001.1	202	noncoding	-1.10046
MSTRG.2003.1	1040	noncoding	-0.697508
MSTRG.2003.2	1005	noncoding	-0.693059
MSTRG.2067.1	697	noncoding	-1.17565
MSTRG.2109.1	601	coding	0.019568
MSTRG.2173.1	236	noncoding	-1.24856
MSTRG.2175.1	769	noncoding	-1.03789
MSTRG.2181.1	1494	noncoding	-1.18427
MSTRG.2181.2	1419	noncoding	-1.18033
MSTRG.2181.3	1193	noncoding	-1.16599
MSTRG.2203.1	422	noncoding	-1.2515
MSTRG.2203.2	351	noncoding	-1.23732
MSTRG.2212.1	327	coding	0.952649
MSTRG.2222.1	481	noncoding	-1.1114
MSTRG.2254.1	415	noncoding	-1.30548
MSTRG.2264.1	1270	noncoding	-1.19076
MSTRG.2265.1	366	noncoding	-1.03454
MSTRG.2266.1	1293	coding	3.2115
MSTRG.2271.2	384	noncoding	-0.988722
MSTRG.2298.1	2717	noncoding	-1.25665
MSTRG.2306.1	630	coding	0.868779
MSTRG.2309.1	1729	coding	2.94923
MSTRG.2327.1	830	noncoding	-0.949884
MSTRG.2413.1	1128	noncoding	-0.0993691
MSTRG.2413.2	1134	noncoding	-0.00633181
MSTRG.2413.3	890	coding	0.347211
MSTRG.2413.4	1085	noncoding	-0.0835489
MSTRG.2413.5	1091	noncoding	-0.000831475
MSTRG.2413.6	356	noncoding	-0.28647
MSTRG.2430.1	226	noncoding	-1.18689
MSTRG.2438.1	482	noncoding	-1.16629
MSTRG.2441.1	1782	noncoding	-1.08076
MSTRG.2453.1	785	noncoding	-0.0387075
MSTRG.2458.2	1791	noncoding	-1.20733
MSTRG.2518.7	425	noncoding	-1.38487
MSTRG.2522.2	901	coding	0.795688
MSTRG.2527.1	721	noncoding	-0.677303
MSTRG.2527.2	677	noncoding	-0.670993
MSTRG.2537.1	473	coding	1.94789
MSTRG.2539.1	1110	noncoding	-1.26439
MSTRG.2553.1	670	coding	0.288549
MSTRG.2553.3	785	coding	0.339588
MSTRG.2559.1	424	noncoding	-1.31906
MSTRG.2568.1	2364	noncoding	-0.405669
MSTRG.2568.2	2345	noncoding	-0.405341
MSTRG.2568.3	2025	noncoding	-0.392164
MSTRG.2588.1	2625	noncoding	-1.04985
MSTRG.2603.1	444	noncoding	-1.08858
MSTRG.2637.1	1981	noncoding	-0.450348
MSTRG.2647.1	1866	noncoding	-1.09422
MSTRG.2647.2	1694	noncoding	-0.482535
MSTRG.2647.3	1553	noncoding	-1.06699
MSTRG.2647.4	230	noncoding	-1.15886
MSTRG.2649.1	1283	noncoding	-1.27686
MSTRG.2659.1	3385	noncoding	-1.14694
MSTRG.2659.2	2207	noncoding	-1.10302
MSTRG.2659.3	1972	noncoding	-1.08843
MSTRG.2659.4	2671	noncoding	-1.12468
MSTRG.2659.5	1986	noncoding	-1.08937
MSTRG.2659.6	1972	noncoding	-1.08843
MSTRG.2659.7	1991	noncoding	-1.08975
MSTRG.2667.1	717	noncoding	-1.13189
MSTRG.2668.2	1616	noncoding	-0.923589
MSTRG.2678.1	1187	noncoding	-0.638393
MSTRG.2696.1	444	noncoding	-1.17118
MSTRG.2750.1	1659	noncoding	-1.2471
MSTRG.2786.3	647	noncoding	-1.03213
MSTRG.2816.1	2343	coding	2.48287
MSTRG.2816.2	2338	coding	2.02519
MSTRG.2830.2	213	noncoding	-1.07872
MSTRG.2838.2	631	noncoding	-0.406259
MSTRG.2861.1	416	noncoding	-1.01989
MSTRG.2883.1	386	noncoding	-1.47581
MSTRG.2897.1	1386	noncoding	-0.0686063
MSTRG.2897.2	1344	noncoding	-0.0596055
MSTRG.2897.3	1130	noncoding	-0.204416
MSTRG.2897.4	1117	noncoding	-0.0431757
MSTRG.2911.1	720	noncoding	-1.24214
MSTRG.2911.2	913	noncoding	-1.09745
MSTRG.2919.2	2102	noncoding	-0.97212
MSTRG.2967.1	837	noncoding	-1.33214
MSTRG.2967.2	945	noncoding	-1.18324
MSTRG.2967.3	1707	noncoding	-1.01659
MSTRG.2967.4	234	noncoding	-1.0251
MSTRG.2969.1	1609	noncoding	-1.16675
MSTRG.2987.1	669	noncoding	-1.15025
MSTRG.2987.2	575	noncoding	-1.12316
MSTRG.3012.1	411	coding	2.0247
MSTRG.3014.1	2583	noncoding	-0.428681
MSTRG.3020.1	356	noncoding	-0.882622
MSTRG.3029.1	273	noncoding	-1.33776
MSTRG.3041.2	1045	noncoding	-1.16919
MSTRG.3058.1	248	noncoding	-1.44808
MSTRG.3059.1	355	noncoding	-1.25619
MSTRG.3060.1	224	noncoding	-1.3143
MSTRG.3074.1	641	noncoding	-1.22727
MSTRG.3075.1	456	noncoding	-1.50525
MSTRG.3076.1	712	noncoding	-1.28948
MSTRG.3081.1	957	noncoding	-0.96012
MSTRG.3081.2	880	noncoding	-0.951706
MSTRG.3081.3	756	noncoding	-0.93527
MSTRG.3081.4	651	noncoding	-0.917732
MSTRG.3099.1	712	noncoding	-0.221961
MSTRG.3099.2	1247	noncoding	-1.21855
MSTRG.3099.3	1145	noncoding	-0.261447
MSTRG.3099.4	986	noncoding	-1.19131
MSTRG.3099.5	581	noncoding	-1.10707
MSTRG.3099.6	501	noncoding	-1.25114
MSTRG.3099.7	790	noncoding	-0.204498
MSTRG.3134.1	334	noncoding	-1.02451
MSTRG.3241.1	1475	noncoding	-1.30585
MSTRG.3262.1	282	noncoding	-1.06329
MSTRG.3272.1	730	noncoding	-0.35729
MSTRG.3298.1	213	noncoding	-1.07199
MSTRG.3320.1	3333	coding	9.45696
MSTRG.3320.2	3185	coding	9.51032
MSTRG.3328.1	1710	noncoding	-0.891491
MSTRG.3328.2	1572	noncoding	-0.884887
MSTRG.3346.1	1020	coding	0.252465
MSTRG.3346.2	762	coding	0.300666
MSTRG.3383.1	2350	noncoding	-1.22312
MSTRG.3383.2	873	coding	2.02537
MSTRG.3383.3	784	coding	1.21979
MSTRG.3383.4	1245	noncoding	-1.14148
MSTRG.3385.1	937	noncoding	-0.870372
MSTRG.3385.2	313	noncoding	-0.794989
MSTRG.3387.2	957	noncoding	-1.22464
MSTRG.3426.1	2245	coding	10.445
MSTRG.3458.7	1389	noncoding	-0.992442
MSTRG.3458.8	1420	noncoding	-1.20088
MSTRG.3458.9	1375	noncoding	-1.19912
MSTRG.3458.10	1206	noncoding	-1.19161
MSTRG.3518.1	417	noncoding	-1.09206
MSTRG.3525.1	512	noncoding	-1.25851
MSTRG.3539.1	269	noncoding	-1.27568
MSTRG.3602.1	336	noncoding	-1.19928
MSTRG.3618.1	1152	noncoding	-0.99068
MSTRG.3618.2	1221	noncoding	-1.00024
MSTRG.3632.1	705	coding	1.3257
MSTRG.3709.2	967	noncoding	-0.944604
MSTRG.3731.1	531	noncoding	-1.20694
MSTRG.3733.1	712	noncoding	-1.39843
MSTRG.3797.1	652	noncoding	-1.41631
MSTRG.3843.2	509	noncoding	-1.42817
MSTRG.3898.1	479	noncoding	-1.26696
MSTRG.3953.4	2450	coding	5.04035
MSTRG.3975.1	582	noncoding	-1.16101
MSTRG.3977.1	1025	noncoding	-1.18853
MSTRG.3977.2	673	noncoding	-1.16677
MSTRG.4000.1	609	noncoding	-0.739465
MSTRG.4016.2	3144	noncoding	-1.18274
MSTRG.4034.4	829	noncoding	-1.11645
MSTRG.4034.5	628	noncoding	-1.0744
MSTRG.4073.1	215	noncoding	-1.08649
MSTRG.4139.1	1603	coding	4.88038
MSTRG.4139.3	640	coding	2.43098
MSTRG.4198.2	448	noncoding	-1.09957
MSTRG.4223.1	532	noncoding	-0.832404
MSTRG.4238.1	1229	coding	3.45254
MSTRG.4238.2	892	coding	4.21367
MSTRG.4270.1	253	noncoding	-1.19393
MSTRG.4282.1	702	noncoding	-1.01741
MSTRG.4296.1	1948	noncoding	-0.127626
MSTRG.4296.2	1948	noncoding	-0.133602
MSTRG.4296.3	1948	noncoding	-0.127626
MSTRG.4296.4	1849	noncoding	-0.11839
MSTRG.4296.5	1948	noncoding	-0.146236
MSTRG.4296.6	1948	noncoding	-0.127626
MSTRG.4296.7	1849	noncoding	-0.112415
MSTRG.4296.8	1849	noncoding	-0.112415
MSTRG.4296.9	385	noncoding	-0.855717
MSTRG.4296.10	1540	noncoding	-0.143415
MSTRG.4296.11	1176	noncoding	-0.737776
MSTRG.4307.1	294	noncoding	-1.35585
MSTRG.4315.1	716	noncoding	-1.3319
MSTRG.4317.1	352	noncoding	-1.11031
MSTRG.4325.1	502	noncoding	-1.21484
MSTRG.4332.1	939	coding	1.92951
MSTRG.4378.1	2027	noncoding	-0.462517
MSTRG.4382.1	529	noncoding	-0.81738
MSTRG.4385.1	1294	noncoding	-1.35356
MSTRG.4444.1	330	noncoding	-1.50009
MSTRG.4444.2	330	noncoding	-1.50009
MSTRG.4925.1	342	noncoding	-1.06909
MSTRG.4947.1	240	noncoding	-1.2521
MSTRG.4997.2	410	noncoding	-0.801197
MSTRG.5006.1	630	noncoding	-1.05667
MSTRG.5061.1	291	noncoding	-1.43418
MSTRG.5062.1	477	noncoding	-0.816012
MSTRG.5097.1	234	noncoding	-1.2639
MSTRG.5124.1	352	noncoding	-1.19455
MSTRG.5173.1	5009	noncoding	-0.955151
MSTRG.5210.1	5608	coding	0.532058
MSTRG.5210.2	1587	coding	0.857119
MSTRG.5210.3	1059	coding	0.727229
MSTRG.5210.4	2131	noncoding	-0.805871
MSTRG.5236.1	712	noncoding	-0.998536
MSTRG.5236.2	619	noncoding	-1.10075
MSTRG.5236.3	621	noncoding	-1.10116
MSTRG.5265.1	367	noncoding	-1.14962
MSTRG.5291.1	1172	noncoding	-0.844657
MSTRG.5297.1	539	noncoding	-1.01031
MSTRG.5318.1	267	noncoding	-1.51989
MSTRG.5381.1	1640	noncoding	-0.0902416
MSTRG.5381.2	1377	noncoding	-0.0811715
MSTRG.5381.3	1448	noncoding	-0.0826037
MSTRG.5381.4	1488	noncoding	-0.125491
MSTRG.5381.5	1241	noncoding	-0.0822432
MSTRG.5390.1	2688	coding	2.52813
MSTRG.5399.1	740	noncoding	-1.41946
MSTRG.5438.1	583	noncoding	-1.11923
MSTRG.5446.1	1026	noncoding	-0.654794
MSTRG.5461.2	461	noncoding	-0.824429
MSTRG.5466.2	443	noncoding	-1.2858
MSTRG.5480.2	292	noncoding	-1.21064
MSTRG.5494.1	1344	coding	3.90342
MSTRG.5523.1	1343	coding	0.737037
MSTRG.5538.1	345	noncoding	-0.9318
MSTRG.5548.1	226	noncoding	-1.33063
MSTRG.5577.1	402	noncoding	-1.17447
MSTRG.5621.1	293	noncoding	-1.34638
MSTRG.5626.1	252	noncoding	-1.01004
MSTRG.5664.1	1630	noncoding	-1.02184
MSTRG.5664.2	1176	noncoding	-0.984752
MSTRG.5688.1	2501	coding	1.75612
MSTRG.5688.2	2587	coding	1.67231
MSTRG.5726.1	1197	noncoding	-1.14775
MSTRG.5740.2	875	noncoding	-0.990126
MSTRG.5741.1	704	noncoding	-1.23699
MSTRG.5746.1	572	noncoding	-1.11968
MSTRG.5752.1	253	noncoding	-1.35028
MSTRG.5807.1	966	noncoding	-0.912566
MSTRG.5807.2	830	noncoding	-1.07862
MSTRG.5807.3	824	noncoding	-1.09953
MSTRG.5807.4	949	noncoding	-0.91079
MSTRG.5807.5	676	noncoding	-0.833714
MSTRG.5808.1	444	coding	0.332238
MSTRG.5849.1	240	noncoding	-1.14542
MSTRG.5850.1	504	noncoding	-0.802631
MSTRG.5850.2	507	noncoding	-0.598087
MSTRG.5859.1	1110	noncoding	-1.19177
MSTRG.5885.1	1358	coding	0.53759
MSTRG.5886.1	598	noncoding	-1.07998
MSTRG.5896.1	792	coding	0.0376197
MSTRG.5968.1	397	noncoding	-0.909115
MSTRG.5975.2	520	noncoding	-0.944466
MSTRG.5981.1	213	noncoding	-1.41091
MSTRG.6039.1	1623	noncoding	-0.954803
MSTRG.6056.1	744	noncoding	-1.09044
MSTRG.6056.2	318	noncoding	-1.1401
MSTRG.6100.1	215	noncoding	-1.13454
MSTRG.6110.1	1638	noncoding	-0.988546
MSTRG.6123.1	728	coding	2.80481
MSTRG.6123.2	704	coding	2.24418
MSTRG.6187.1	522	noncoding	-1.13768
MSTRG.6225.1	365	noncoding	-1.34688
MSTRG.6225.2	901	noncoding	-1.36142
MSTRG.6249.1	789	noncoding	-1.11134
MSTRG.6249.2	450	noncoding	-1.28963
MSTRG.6253.1	275	noncoding	-1.01543
MSTRG.6292.1	1128	coding	2.83111
MSTRG.6320.1	206	noncoding	-1.15678
MSTRG.6349.1	1364	noncoding	-0.0536257
MSTRG.6349.2	1228	noncoding	-0.0290876
MSTRG.6349.3	717	coding	0.122635
MSTRG.6349.4	999	coding	0.234948
MSTRG.6349.5	598	coding	0.183423
MSTRG.6431.2	906	noncoding	-1.12937
MSTRG.6442.1	450	noncoding	-1.4374
MSTRG.6475.1	1462	noncoding	-1.16743
MSTRG.6479.1	1690	coding	2.88963
MSTRG.6479.2	1555	coding	2.92315
MSTRG.6505.1	755	noncoding	-1.06965
MSTRG.6527.1	898	noncoding	-1.23932
MSTRG.6528.1	570	noncoding	-1.06133
MSTRG.6544.1	696	noncoding	-1.10148
MSTRG.6545.6	309	noncoding	-1.16475
MSTRG.6548.1	518	noncoding	-0.378284
MSTRG.6567.1	472	noncoding	-1.36912
MSTRG.6567.2	320	noncoding	-1.1089
MSTRG.6576.2	656	noncoding	-0.933287
MSTRG.6576.3	612	noncoding	-1.19971
MSTRG.6590.1	671	noncoding	-1.37645
MSTRG.6686.1	1701	noncoding	-1.09253
MSTRG.6686.2	1225	noncoding	-1.06687
MSTRG.6692.1	2040	noncoding	-1.01514
MSTRG.6692.2	2822	noncoding	-1.12192
MSTRG.6692.3	2304	noncoding	-1.06561
MSTRG.6692.4	2470	noncoding	-1.06895
MSTRG.6692.5	2796	noncoding	-1.07626
MSTRG.6692.6	2573	noncoding	-1.07079
MSTRG.6693.1	654	noncoding	-1.2423
MSTRG.6705.7	290	noncoding	-1.12501
MSTRG.6733.1	761	noncoding	-0.835439
MSTRG.6733.2	434	noncoding	-1.1426
MSTRG.6748.1	438	noncoding	-0.72335
MSTRG.6751.1	436	noncoding	-1.39197
MSTRG.6752.1	1282	coding	3.02954
MSTRG.6752.2	879	coding	2.04536
MSTRG.6835.1	479	noncoding	-0.787045
MSTRG.6857.2	827	noncoding	-0.855752
MSTRG.6857.3	743	noncoding	-0.889459
MSTRG.6857.4	472	noncoding	-1.11711
MSTRG.6862.1	6766	noncoding	-0.949811
MSTRG.6862.2	1889	noncoding	-1.11514
MSTRG.6862.3	1755	noncoding	-1.10974
MSTRG.6862.4	1601	noncoding	-1.20794
MSTRG.6862.5	1156	noncoding	-1.12733
MSTRG.6862.6	1985	noncoding	-0.789577
MSTRG.6862.7	2688	noncoding	-1.21114
MSTRG.6862.8	749	noncoding	-1.05436
MSTRG.6862.9	2838	noncoding	-1.16992
MSTRG.6862.10	1247	noncoding	-1.13766
MSTRG.6862.11	2349	noncoding	-1.2016
MSTRG.6862.12	815	noncoding	-1.07053
MSTRG.6862.13	620	noncoding	-1.1952
MSTRG.6867.1	669	noncoding	-1.30474
MSTRG.6867.2	613	noncoding	-1.0915
MSTRG.6867.3	624	noncoding	-1.2983
MSTRG.6939.1	536	noncoding	-1.0402
MSTRG.6976.1	1253	noncoding	-1.09886
MSTRG.6976.2	332	noncoding	-1.09211
MSTRG.6977.1	1066	noncoding	-1.01977
MSTRG.6977.2	881	noncoding	-1.00062
MSTRG.6979.1	260	noncoding	-1.09219
MSTRG.6980.1	3628	noncoding	-1.01999
MSTRG.6980.2	1622	noncoding	-1.1276
MSTRG.6980.3	1639	noncoding	-0.969798
MSTRG.6984.1	366	noncoding	-0.808355
MSTRG.6993.1	729	noncoding	-1.10054
MSTRG.7018.1	1390	noncoding	-1.22467
MSTRG.7018.2	405	noncoding	-0.938006
MSTRG.7018.3	716	noncoding	-1.14435
MSTRG.7018.4	384	noncoding	-0.923436
MSTRG.7064.1	304	noncoding	-1.23094
MSTRG.7069.1	1984	noncoding	-0.219081
MSTRG.7069.2	1315	coding	0.0933775
MSTRG.7076.1	265	noncoding	-1.4055
MSTRG.7077.1	393	noncoding	-0.982382
MSTRG.7155.1	714	noncoding	-1.10606
MSTRG.7184.1	404	noncoding	-1.38572
MSTRG.7220.1	729	noncoding	-1.06848
MSTRG.7285.1	333	noncoding	-0.936793
MSTRG.7286.1	826	noncoding	-1.14805
MSTRG.7324.1	426	noncoding	-1.05409
MSTRG.7351.1	878	coding	2.4018
MSTRG.7355.1	525	noncoding	-1.42497
MSTRG.7426.1	1259	coding	7.27503
MSTRG.7433.1	1032	noncoding	-1.02134
MSTRG.7446.1	1059	coding	0.816552
MSTRG.7446.2	444	noncoding	-0.67672
MSTRG.7447.1	560	coding	0.964905
MSTRG.7461.1	1798	coding	10.3285
MSTRG.7472.1	552	noncoding	-1.34511
MSTRG.7475.1	1662	noncoding	-0.738354
MSTRG.7475.2	1622	noncoding	-0.735361
MSTRG.7475.3	1450	noncoding	-1.03359
MSTRG.7475.4	1360	noncoding	-1.02431
MSTRG.7480.1	5535	coding	2.69498
MSTRG.7486.1	1467	noncoding	-0.9517
MSTRG.7486.2	1473	noncoding	-0.952008
MSTRG.7497.5	1117	noncoding	-0.315544
MSTRG.7528.1	421	coding	2.63427
MSTRG.7529.1	1249	noncoding	-0.942729
MSTRG.7529.2	1247	noncoding	-0.149429
MSTRG.7577.2	226	noncoding	-1.03083
MSTRG.7632.1	418	coding	1.57692
MSTRG.7694.1	251	noncoding	-0.226038
MSTRG.7710.1	979	noncoding	-1.13802
MSTRG.7710.2	911	noncoding	-1.12509
MSTRG.7742.1	290	coding	0.412651
MSTRG.7779.1	887	noncoding	-1.12569
MSTRG.7820.1	1445	noncoding	-0.993701
MSTRG.7820.2	1684	noncoding	-1.0176
MSTRG.7820.3	1765	noncoding	-1.02439
MSTRG.7825.1	330	noncoding	-1.31886
MSTRG.7853.1	2013	noncoding	-0.758128
MSTRG.7853.2	1399	noncoding	-0.989946
MSTRG.7853.3	1567	noncoding	-1.02075
MSTRG.7853.4	1424	noncoding	-1.01359
MSTRG.7857.1	1316	noncoding	-0.882704
MSTRG.7877.1	475	noncoding	-1.32791
MSTRG.7880.1	1206	noncoding	-0.33219
MSTRG.7880.2	396	noncoding	-1.08058
MSTRG.7890.1	340	noncoding	-1.24696
MSTRG.7936.1	1799	noncoding	-0.778696
MSTRG.7948.1	677	noncoding	-1.35533
MSTRG.7952.1	429	noncoding	-1.13967
MSTRG.7952.2	210	noncoding	-1.1463
MSTRG.7973.1	814	noncoding	-1.03
MSTRG.7973.2	446	noncoding	-1.0797
MSTRG.7973.3	718	noncoding	-1.01362
MSTRG.7973.4	660	noncoding	-1.00274
MSTRG.7973.5	351	noncoding	-1.05109
MSTRG.7973.6	662	noncoding	-1.00311
MSTRG.7981.1	523	noncoding	-1.33296
MSTRG.8112.1	589	noncoding	-1.033
MSTRG.8146.1	802	noncoding	-1.03761
MSTRG.8160.1	3063	noncoding	-1.09501
MSTRG.8164.1	585	noncoding	-1.45336
MSTRG.8164.2	733	noncoding	-0.307994
MSTRG.8164.3	547	noncoding	-0.636637
MSTRG.8166.1	1280	noncoding	-0.834693
MSTRG.8166.2	1166	noncoding	-0.807645
MSTRG.8166.3	794	noncoding	-0.701117
MSTRG.8182.1	1089	noncoding	-0.637045
MSTRG.8205.1	252	noncoding	-0.812742
MSTRG.8205.2	980	noncoding	-0.899738
MSTRG.8207.1	525	noncoding	-1.0244
MSTRG.8251.1	393	noncoding	-1.00335
MSTRG.8256.1	276	noncoding	-1.42288
MSTRG.8260.1	425	noncoding	-1.22383
MSTRG.8279.1	859	noncoding	-1.08371
MSTRG.8382.1	724	coding	3.22788
MSTRG.8383.1	1071	noncoding	-0.954981
MSTRG.8385.1	328	noncoding	-1.19301
MSTRG.8385.2	413	noncoding	-1.01172
MSTRG.8396.1	395	noncoding	-1.40104
MSTRG.8397.1	211	noncoding	-1.12828
MSTRG.8429.2	1253	noncoding	-1.06852
MSTRG.8432.1	897	noncoding	-1.11927
MSTRG.8443.2	213	noncoding	-1.38803
MSTRG.8446.1	296	noncoding	-1.33047
MSTRG.8457.1	450	noncoding	-1.00207
MSTRG.8457.2	467	noncoding	-1.00944
MSTRG.8458.1	325	noncoding	-1.40195
MSTRG.8460.1	467	noncoding	-1.18333
MSTRG.8460.3	329	noncoding	-1.12616
MSTRG.8474.1	2262	noncoding	-1.17611
MSTRG.8474.2	1637	noncoding	-1.15357
MSTRG.8474.3	928	noncoding	-1.09364
MSTRG.8474.4	304	noncoding	-1.09103
MSTRG.8474.5	915	noncoding	-1.2384
MSTRG.8492.1	815	noncoding	-0.881687
MSTRG.8492.2	611	noncoding	-0.976126
MSTRG.8497.1	1319	noncoding	-0.87383
MSTRG.8528.1	1994	coding	3.03799
MSTRG.8528.2	515	noncoding	-0.885005
MSTRG.8534.1	1051	coding	2.23818
MSTRG.8535.1	460	noncoding	-0.622236
MSTRG.8544.1	3398	noncoding	-1.25718
MSTRG.8547.1	809	noncoding	-0.783478
MSTRG.8547.2	760	noncoding	-0.775459
MSTRG.8547.3	940	noncoding	-0.803071
MSTRG.8547.4	924	noncoding	-0.800832
MSTRG.8547.5	925	noncoding	-0.800983
MSTRG.8548.2	2241	noncoding	-1.27999
MSTRG.8548.3	1606	noncoding	-0.803545
MSTRG.8619.1	895	coding	0.590426
MSTRG.8637.1	231	noncoding	-1.52103
MSTRG.8662.1	1372	noncoding	-1.23601
MSTRG.8682.1	1520	noncoding	-1.17073
MSTRG.8682.2	1352	noncoding	-1.15598
MSTRG.8682.3	1264	noncoding	-1.14687
MSTRG.8682.4	1348	noncoding	-1.1556
MSTRG.8707.1	461	noncoding	-1.29336
MSTRG.8760.1	1224	coding	1.43657
MSTRG.8760.2	962	coding	1.48375
MSTRG.8760.3	753	coding	1.54009
MSTRG.8765.1	483	noncoding	-0.934811
MSTRG.8794.1	611	coding	1.17495
MSTRG.8799.1	894	noncoding	-1.26798
MSTRG.8801.2	866	noncoding	-1.40208
MSTRG.8807.1	1496	noncoding	-0.947316
MSTRG.8807.2	1434	noncoding	-0.942717
MSTRG.8820.1	3726	noncoding	-1.30914
MSTRG.8820.2	750	noncoding	-1.2379
MSTRG.8820.3	1072	noncoding	-1.28059
MSTRG.8848.1	1131	noncoding	-0.463879
MSTRG.8848.2	698	noncoding	-0.39516
MSTRG.8877.1	259	noncoding	-1.00118
MSTRG.8892.1	722	noncoding	-0.924954
MSTRG.8898.1	1806	coding	1.21345
MSTRG.8907.1	1913	noncoding	-1.06075
MSTRG.8915.1	1410	coding	0.39148
MSTRG.8944.1	390	noncoding	-1.19763
MSTRG.8957.1	380	noncoding	-1.20679
MSTRG.9008.1	782	noncoding	-1.06313
MSTRG.9011.1	893	noncoding	-1.36365
MSTRG.9011.2	823	noncoding	-1.37787
MSTRG.9011.3	998	noncoding	-1.36433
MSTRG.9011.4	1218	noncoding	-1.37545
MSTRG.9011.5	785	noncoding	-1.34777
MSTRG.9011.6	388	noncoding	-0.263158
MSTRG.9023.1	263	noncoding	-0.136631
MSTRG.9024.1	880	noncoding	-0.548551
MSTRG.9024.2	707	noncoding	-0.899784
MSTRG.9027.1	303	noncoding	-0.979517
MSTRG.9038.1	287	noncoding	-1.29754
MSTRG.9060.1	1266	noncoding	-0.199613
MSTRG.9068.1	324	noncoding	-0.880251
MSTRG.9091.2	884	noncoding	-1.07072
MSTRG.9095.1	265	noncoding	-1.26793
MSTRG.9098.1	973	coding	0.521452
MSTRG.9141.1	279	noncoding	-1.31771
MSTRG.9153.1	613	noncoding	-0.498658
MSTRG.9191.2	621	noncoding	-1.29807
MSTRG.9245.1	449	noncoding	-1.33604
MSTRG.9245.2	826	noncoding	-1.02382
MSTRG.9265.1	1982	coding	0.00198174
MSTRG.9265.2	1721	coding	0.017566
MSTRG.9265.3	1909	coding	0.00595109
MSTRG.9265.4	1735	coding	0.0196132
MSTRG.9265.5	1461	coding	0.0498861
MSTRG.9265.6	1531	coding	0.0445648
MSTRG.9265.7	1158	coding	0.11982
MSTRG.9265.8	1532	noncoding	-0.0649806
MSTRG.9280.1	5326	noncoding	-1.10662
MSTRG.9280.2	5325	noncoding	-1.10662
MSTRG.9280.3	2347	noncoding	-1.04154
MSTRG.9280.4	858	noncoding	-0.866641
MSTRG.9280.5	3836	noncoding	-1.08624
MSTRG.9280.6	3826	noncoding	-1.08604
MSTRG.9280.7	5321	noncoding	-1.10662
MSTRG.9280.8	3842	noncoding	-1.08635
MSTRG.9280.9	1460	noncoding	-0.975606
MSTRG.9280.10	1533	noncoding	-0.983628
MSTRG.9280.11	1417	noncoding	-0.970509
MSTRG.9280.12	1567	noncoding	-0.987168
MSTRG.9280.13	1517	noncoding	-0.981908
MSTRG.9280.14	1425	noncoding	-0.971491
MSTRG.9280.15	1460	noncoding	-0.975606
MSTRG.9280.16	1460	noncoding	-0.975606
MSTRG.9280.17	1533	noncoding	-0.983628
MSTRG.9280.18	1373	noncoding	-0.965093
MSTRG.9280.19	1517	noncoding	-0.981908
MSTRG.9299.1	487	noncoding	-0.0847127
MSTRG.9316.1	1514	noncoding	-1.38205
MSTRG.9316.3	620	noncoding	-1.20733
MSTRG.9345.1	273	noncoding	-1.00646
MSTRG.9392.1	256	noncoding	-0.756212
MSTRG.9393.1	277	noncoding	-1.1835
MSTRG.9407.1	323	noncoding	-0.908616
MSTRG.9428.1	985	noncoding	-0.952633
MSTRG.9450.1	1618	coding	2.77197
MSTRG.9514.1	905	noncoding	-1.14191
MSTRG.9514.2	916	noncoding	-1.14366
MSTRG.9514.3	619	noncoding	-1.07456
MSTRG.9517.1	650	noncoding	-1.4365
MSTRG.9565.1	1358	coding	5.21595
MSTRG.9574.1	741	coding	0.0108335
MSTRG.9575.1	1284	noncoding	-1.23513
MSTRG.9575.2	892	noncoding	-1.18199
MSTRG.9575.3	809	noncoding	-1.14436
MSTRG.9575.4	665	noncoding	-1.12652
MSTRG.9575.5	1205	noncoding	-1.22936
MSTRG.9575.6	808	noncoding	-1.16703
MSTRG.9581.1	1531	coding	0.630339
MSTRG.9581.2	1005	noncoding	-0.0758939
MSTRG.9581.3	1134	noncoding	-0.555293
MSTRG.9581.4	911	coding	0.100101
MSTRG.9583.1	1778	coding	2.1692
MSTRG.9583.2	1654	coding	2.63344
MSTRG.9583.3	1829	coding	2.74824
MSTRG.9584.1	1302	noncoding	-0.812066
MSTRG.9584.2	1279	noncoding	-1.06558
MSTRG.9584.3	1112	noncoding	-0.708767
MSTRG.9584.4	1087	noncoding	-1.01644
MSTRG.9584.5	767	noncoding	-0.816008
MSTRG.9585.1	589	noncoding	-1.19915
MSTRG.9668.1	338	noncoding	-1.15889
MSTRG.9692.1	637	noncoding	-1.19278
MSTRG.9736.1	421	noncoding	-0.774867
MSTRG.9762.1	384	noncoding	-0.832089
MSTRG.9763.1	1585	noncoding	-1.14353
MSTRG.9804.1	553	noncoding	-0.927262
MSTRG.9822.1	1324	coding	9.81763
MSTRG.9825.1	2612	noncoding	-1.08022
MSTRG.9825.2	836	noncoding	-0.907339
MSTRG.9838.1	250	noncoding	-1.08716
MSTRG.9873.1	599	coding	0.625822
MSTRG.9881.1	668	coding	1.54802
MSTRG.9923.1	289	noncoding	-1.506
MSTRG.9935.1	354	noncoding	-0.986753
MSTRG.9943.1	388	coding	0.69267
MSTRG.9943.2	371	coding	0.671632
MSTRG.10006.1	864	noncoding	-1.03525
MSTRG.10006.2	661	noncoding	-1.00452
MSTRG.10357.1	3396	coding	0.0520164
MSTRG.10357.2	1752	coding	0.155067
MSTRG.10396.1	457	noncoding	-1.34818
MSTRG.10429.1	832	noncoding	-0.807859
MSTRG.10435.1	405	noncoding	-1.15932
MSTRG.10456.1	813	noncoding	-1.06078
MSTRG.10456.2	472	noncoding	-1.00329
MSTRG.10456.3	500	noncoding	-1.11087
MSTRG.10464.1	407	noncoding	-1.11246
MSTRG.10469.1	323	noncoding	-1.2809
MSTRG.10515.1	1836	noncoding	-1.15234
MSTRG.10515.2	1338	noncoding	-1.10393
MSTRG.10524.8	1037	coding	2.90919
MSTRG.10546.1	283	noncoding	-1.32428
MSTRG.10548.1	1629	coding	5.51679
MSTRG.10559.1	828	noncoding	-1.01363
MSTRG.10570.1	257	noncoding	-0.937941
MSTRG.10610.1	776	noncoding	-1.16316
MSTRG.10610.2	592	noncoding	-1.25339
MSTRG.10633.1	1793	coding	4.02167
MSTRG.10662.1	1834	noncoding	-0.126419
MSTRG.10678.1	701	coding	3.87045
MSTRG.10678.2	1341	coding	7.36107
MSTRG.10678.3	1201	coding	7.68236
MSTRG.10678.4	297	coding	0.929251
MSTRG.10679.1	2007	coding	11.8286
MSTRG.10679.2	1717	coding	10.6623
MSTRG.10679.3	945	coding	5.92621
MSTRG.10679.4	4105	coding	15.0685
MSTRG.10679.5	3705	coding	12.9451
MSTRG.10679.6	3515	coding	13.7727
MSTRG.10680.1	612	coding	0.510649
MSTRG.10702.1	1612	coding	6.6778
MSTRG.10711.4	420	noncoding	-1.23658
MSTRG.10747.1	1261	noncoding	-1.26274
MSTRG.10747.2	1013	noncoding	-1.22996
MSTRG.10760.1	914	noncoding	-1.20991
MSTRG.10760.2	901	noncoding	-1.20794
MSTRG.10770.1	637	noncoding	-0.886134
MSTRG.10770.2	936	noncoding	-1.14392
MSTRG.10828.2	223	noncoding	-1.28965
MSTRG.10848.1	268	noncoding	-1.13407
MSTRG.10848.2	203	noncoding	-1.24563
MSTRG.10852.1	1082	noncoding	-1.15375
MSTRG.10924.1	1570	coding	0.245311
MSTRG.10924.2	1510	noncoding	-0.223244
MSTRG.10936.1	419	noncoding	-1.47671
MSTRG.10936.2	413	noncoding	-1.47619
MSTRG.10973.2	479	noncoding	-1.2053
MSTRG.11014.1	689	noncoding	-1.26539
MSTRG.11049.1	913	noncoding	-1.08604
MSTRG.11055.2	4499	coding	8.07095
MSTRG.11075.1	872	noncoding	-1.26996
MSTRG.11125.1	637	noncoding	-0.372049
MSTRG.11125.2	514	noncoding	-0.601209
MSTRG.11136.5	439	noncoding	-1.07562
MSTRG.11148.1	1601	noncoding	-0.839702
MSTRG.11148.2	853	noncoding	-0.813814
MSTRG.11148.3	990	noncoding	-0.757576
MSTRG.11148.4	859	noncoding	-0.720986
MSTRG.11148.5	530	noncoding	-0.600116
MSTRG.11148.6	383	noncoding	-0.662307
MSTRG.11170.1	803	noncoding	-0.827616
MSTRG.11170.2	665	noncoding	-0.955453
MSTRG.11170.3	559	noncoding	-0.844066
MSTRG.11184.2	729	noncoding	-1.23247
MSTRG.11250.3	279	noncoding	-1.07953
MSTRG.11256.1	3627	coding	7.21187
MSTRG.11256.2	2968	coding	7.31896
MSTRG.11256.3	2395	coding	5.31047
MSTRG.11258.1	1670	noncoding	-0.161428
MSTRG.11286.1	441	noncoding	-0.788679
MSTRG.11353.1	439	noncoding	-1.03509
MSTRG.11423.1	443	coding	1.25572
MSTRG.11427.1	576	noncoding	-1.00575
MSTRG.11500.1	378	noncoding	-1.15781
MSTRG.11523.1	3714	noncoding	-0.936492
MSTRG.11523.2	495	noncoding	-0.413791
MSTRG.11523.3	1667	noncoding	-1.13099
MSTRG.11654.1	265	noncoding	-1.15755
MSTRG.11685.1	310	noncoding	-1.1487
MSTRG.11687.1	325	noncoding	-1.40945
MSTRG.11707.1	375	noncoding	-1.18949
MSTRG.11748.1	1188	coding	0.362696
MSTRG.11748.2	1023	coding	0.357506
MSTRG.11806.1	230	noncoding	-1.11498
MSTRG.11815.1	216	noncoding	-1.48514
MSTRG.11861.1	232	noncoding	-1.31222
MSTRG.11968.1	284	noncoding	-0.368485
MSTRG.12003.1	1858	noncoding	-1.07436
MSTRG.12033.2	956	noncoding	-0.957623
MSTRG.12033.3	911	noncoding	-0.950977
MSTRG.12070.1	1683	noncoding	-1.19076
MSTRG.12070.2	1814	noncoding	-1.19486
MSTRG.12100.1	470	noncoding	-1.22517
MSTRG.12134.1	534	noncoding	-0.866635
MSTRG.12134.2	561	noncoding	-1.03243
MSTRG.12218.1	926	coding	2.33367
MSTRG.12218.2	860	coding	2.69477
MSTRG.12218.3	842	coding	2.35422
MSTRG.12218.4	761	coding	2.24379
MSTRG.12219.1	333	noncoding	-1.06729
MSTRG.12263.2	239	noncoding	-1.03782
MSTRG.12427.1	726	noncoding	-0.173074
MSTRG.12427.2	853	noncoding	-0.13616
MSTRG.12427.3	338	noncoding	-0.254731
MSTRG.12431.2	244	noncoding	-0.824955
MSTRG.12437.1	681	noncoding	-1.21657
MSTRG.12472.1	963	noncoding	-1.02955
MSTRG.12493.1	444	noncoding	-1.16698
MSTRG.12512.1	1472	noncoding	-1.02126
MSTRG.12543.1	1806	noncoding	-1.18715
MSTRG.12571.1	317	noncoding	-0.468315
MSTRG.12621.1	777	noncoding	-1.29748
MSTRG.12621.2	777	noncoding	-1.29748
MSTRG.12621.3	758	noncoding	-1.29476
MSTRG.12649.1	912	noncoding	-0.795124
MSTRG.12652.1	572	noncoding	-1.15603
MSTRG.12661.1	1084	noncoding	-0.539705
MSTRG.12681.1	1103	coding	1.71194
MSTRG.12684.1	622	noncoding	-1.22182
MSTRG.12687.1	291	noncoding	-1.09023
MSTRG.12694.1	647	noncoding	-1.424
MSTRG.12784.1	269	noncoding	-1.20215
MSTRG.12799.1	797	noncoding	-0.512016
MSTRG.12818.1	1176	noncoding	-0.896192
MSTRG.12818.2	1005	noncoding	-0.94653
MSTRG.12826.1	2435	coding	0.396458
MSTRG.12826.2	1894	noncoding	-0.0628998
MSTRG.12826.3	1914	noncoding	-0.0547461
MSTRG.12826.4	2341	coding	0.41235
MSTRG.12826.5	1813	noncoding	-0.0484511
MSTRG.12826.6	2284	coding	0.410274
MSTRG.12855.1	396	noncoding	-1.21929
MSTRG.12877.1	1504	coding	0.65745
MSTRG.12900.1	1035	coding	1.203
MSTRG.12967.1	1225	noncoding	-1.08404
MSTRG.12974.1	360	noncoding	-1.02591
MSTRG.13000.1	764	noncoding	-1.48745
MSTRG.13014.1	2959	coding	2.35689
MSTRG.13014.2	2279	coding	2.16752
MSTRG.13103.1	3168	coding	8.56961
MSTRG.13103.2	3090	coding	8.58115
MSTRG.13103.3	2925	coding	6.46284
MSTRG.13168.1	2742	noncoding	-1.04183
MSTRG.13171.1	995	noncoding	-1.1697
MSTRG.13171.2	1052	noncoding	-1.32998
MSTRG.13203.1	617	coding	0.439763
MSTRG.13205.1	755	noncoding	-1.00663
MSTRG.13245.1	1128	noncoding	-0.170605
MSTRG.13316.1	711	coding	0.932667
MSTRG.13325.1	681	coding	0.368531
MSTRG.13332.8	2831	noncoding	-1.31716
MSTRG.13332.9	2531	noncoding	-1.33454
MSTRG.13332.10	2263	noncoding	-1.30159
MSTRG.13332.12	2922	noncoding	-1.13709
MSTRG.13332.13	2531	noncoding	-1.25795
MSTRG.13344.1	1726	noncoding	-1.14192
MSTRG.13344.2	1591	noncoding	-1.13334
MSTRG.13344.3	1747	noncoding	-1.1432
MSTRG.13344.4	1428	noncoding	-1.1208
MSTRG.13344.5	1819	noncoding	-0.638107
MSTRG.13344.6	1615	noncoding	-1.13489
MSTRG.13344.7	1461	noncoding	-1.12358
MSTRG.13344.8	1208	noncoding	-1.09912
MSTRG.13344.9	1297	noncoding	-1.10871
MSTRG.13346.1	397	noncoding	-1.19138
MSTRG.13359.1	575	noncoding	-0.862714
MSTRG.13359.3	361	noncoding	-0.809078
MSTRG.13374.1	702	noncoding	-0.928038
MSTRG.13374.2	400	noncoding	-0.893806
MSTRG.13435.1	1518	noncoding	-1.29677
MSTRG.13444.1	323	noncoding	-1.15469
MSTRG.13492.1	455	noncoding	-1.08344
MSTRG.13492.2	492	noncoding	-0.489481
MSTRG.13513.1	298	noncoding	-1.17268
MSTRG.13513.2	337	noncoding	-1.14221
MSTRG.13529.1	531	noncoding	-0.325747
MSTRG.13550.1	537	noncoding	-0.462444
MSTRG.13623.1	235	noncoding	-1.28449
MSTRG.13632.1	566	noncoding	-0.650137
MSTRG.13633.1	4799	noncoding	-0.747625
MSTRG.13633.2	4263	noncoding	-0.74222
MSTRG.13633.3	3948	noncoding	-0.738438
MSTRG.13633.4	3724	noncoding	-0.851265
MSTRG.13633.5	3834	noncoding	-0.855688
MSTRG.13633.6	3583	noncoding	-0.845314
MSTRG.13633.7	3639	noncoding	-0.847781
MSTRG.13633.8	4227	noncoding	-0.741827
MSTRG.13633.9	3079	noncoding	-0.5624
MSTRG.13773.1	563	noncoding	-0.961448
MSTRG.13792.1	1360	noncoding	-1.1252
MSTRG.13792.2	1210	noncoding	-0.859032
MSTRG.13794.1	572	noncoding	-0.752849
MSTRG.13794.2	736	noncoding	-0.996934
MSTRG.13897.1	2710	noncoding	-0.0939517
MSTRG.13897.2	2741	noncoding	-0.0721934
MSTRG.14021.1	202	noncoding	-0.664834
MSTRG.14054.2	937	noncoding	-1.01636
MSTRG.14066.1	1530	coding	3.09578
MSTRG.14081.1	409	noncoding	-1.12898
MSTRG.14158.1	474	noncoding	-1.11604
MSTRG.14169.1	201	noncoding	-1.13043
MSTRG.14187.1	449	noncoding	-1.32131
MSTRG.14205.1	1662	noncoding	-1.09668
MSTRG.14205.2	1593	noncoding	-1.09159
MSTRG.14233.3	737	noncoding	-1.21511
MSTRG.14249.1	439	noncoding	-1.08514
MSTRG.14322.2	1387	noncoding	-0.0801302
MSTRG.14330.1	537	noncoding	-0.784872
MSTRG.14330.2	466	noncoding	-1.05134
MSTRG.14338.1	1051	coding	0.952474
MSTRG.14338.2	942	coding	0.982319
MSTRG.14412.1	1225	noncoding	-1.05574
MSTRG.14477.1	1090	noncoding	-1.24927
MSTRG.14557.1	810	noncoding	-1.2537
MSTRG.14557.2	548	noncoding	-1.15112
MSTRG.14639.1	304	noncoding	-1.47596
MSTRG.14649.1	881	noncoding	-1.07197
MSTRG.14696.1	444	noncoding	-1.21446
MSTRG.14717.1	376	noncoding	-1.45808
MSTRG.14805.2	746	noncoding	-1.07897
MSTRG.14853.1	440	noncoding	-1.07816
MSTRG.14859.1	600	noncoding	-1.29882
MSTRG.14859.2	585	noncoding	-1.29618
MSTRG.14859.3	514	noncoding	-1.13407
MSTRG.14859.4	336	noncoding	-1.13323
MSTRG.14861.1	746	noncoding	-0.858771
MSTRG.14888.1	958	noncoding	-0.902159
MSTRG.14894.1	241	noncoding	-1.35294
MSTRG.14906.1	561	noncoding	-0.800732
MSTRG.14955.1	363	noncoding	-1.29318
MSTRG.14974.1	1263	noncoding	-1.15394
MSTRG.15024.1	911	noncoding	-1.23908
MSTRG.15062.1	418	noncoding	-1.1613
MSTRG.15112.1	564	noncoding	-1.47138
MSTRG.15114.1	766	noncoding	-1.21779
MSTRG.15120.1	618	noncoding	-1.11404
MSTRG.15125.1	1012	noncoding	-0.749696
MSTRG.15129.1	480	noncoding	-1.20346
MSTRG.15133.1	912	coding	0.359835
MSTRG.15133.2	874	coding	0.537918
MSTRG.15133.3	393	coding	0.067303
MSTRG.15190.1	837	noncoding	-0.990835
MSTRG.15199.1	959	noncoding	-0.866605
MSTRG.15239.1	788	coding	3.23757
MSTRG.15254.2	856	noncoding	-0.764648
MSTRG.15280.1	2409	coding	5.9034
MSTRG.15280.2	2211	coding	5.93864
MSTRG.15280.3	2149	coding	5.94992
MSTRG.15280.4	2329	coding	5.91676
MSTRG.15280.5	1604	coding	5.67973
MSTRG.15280.6	1916	coding	5.60439
MSTRG.15280.7	1736	coding	5.64631
MSTRG.15280.8	1609	coding	5.86004
MSTRG.15283.1	1256	noncoding	-1.048
MSTRG.15283.2	1166	noncoding	-1.03944
MSTRG.15298.1	539	noncoding	-1.28753
MSTRG.15298.2	297	noncoding	-1.34826
MSTRG.15343.1	1736	noncoding	-1.03744
MSTRG.15346.1	2068	coding	3.0802
MSTRG.15346.2	1975	coding	3.21253
MSTRG.15358.1	1698	coding	0.872638
MSTRG.15358.2	1640	coding	0.769645
MSTRG.15358.3	1820	coding	1.79332
MSTRG.15358.4	1810	coding	1.77382
MSTRG.15358.5	1270	coding	0.372605
MSTRG.15358.6	1424	coding	0.528451
MSTRG.15358.7	1846	coding	1.89622
MSTRG.15358.8	1714	coding	1.54002
MSTRG.15412.1	353	noncoding	-1.44301
MSTRG.15463.1	256	noncoding	-1.39483
MSTRG.15487.2	252	noncoding	-1.29414
MSTRG.15491.1	816	noncoding	-1.25021
MSTRG.15520.1	1120	coding	0.762801
MSTRG.15520.2	1081	coding	1.02636
MSTRG.15520.3	1066	coding	0.592062
MSTRG.15520.4	505	noncoding	-0.35065
MSTRG.15576.1	2230	coding	1.52622
MSTRG.15576.2	2122	coding	1.52824
MSTRG.15576.3	1957	coding	1.70842
MSTRG.15576.4	2211	coding	1.56584
MSTRG.15576.5	1713	coding	1.496
MSTRG.15576.6	1805	coding	1.5614
MSTRG.15600.1	488	noncoding	-1.24206
MSTRG.15666.1	1161	noncoding	-1.01867
MSTRG.15688.1	682	noncoding	-1.19825
MSTRG.15695.1	978	noncoding	-0.864312
MSTRG.15695.2	1032	noncoding	-0.875248
MSTRG.15721.1	1167	noncoding	-1.16887
MSTRG.15729.1	1207	noncoding	-1.16349
MSTRG.15729.2	904	noncoding	-1.2296
MSTRG.15732.1	879	noncoding	-1.08379
MSTRG.15732.2	883	noncoding	-1.11424
MSTRG.15749.1	612	noncoding	-0.349266
MSTRG.15767.1	516	noncoding	-0.989903
MSTRG.15843.2	1003	noncoding	-0.902287
MSTRG.15848.1	1978	noncoding	-0.907837
MSTRG.15848.2	1761	noncoding	-0.826268
MSTRG.15848.3	341	noncoding	-1.11147
MSTRG.15856.1	883	noncoding	-1.18508
MSTRG.15893.1	1061	noncoding	-0.819565
MSTRG.15893.2	1046	noncoding	-0.817819
MSTRG.15959.1	575	coding	0.0683387
MSTRG.15971.1	232	noncoding	-1.14978
MSTRG.16013.1	255	noncoding	-1.14453
MSTRG.16014.1	310	noncoding	-1.25352
MSTRG.16027.1	593	noncoding	-1.24653
MSTRG.16060.1	1263	coding	1.78098
MSTRG.16060.2	653	coding	1.85683
MSTRG.16090.1	1146	noncoding	-1.22846
MSTRG.16090.2	1097	noncoding	-1.22494
MSTRG.16093.1	287	noncoding	-1.22911
MSTRG.16120.1	603	noncoding	-1.27431
MSTRG.16135.1	408	noncoding	-0.905551
MSTRG.16144.1	476	coding	1.58507
MSTRG.16150.1	691	coding	0.798997
MSTRG.16164.1	897	noncoding	-1.37589
MSTRG.16174.1	503	noncoding	-1.23937
MSTRG.16176.1	324	noncoding	-1.07429
MSTRG.16204.1	260	noncoding	-1.07433
MSTRG.16204.2	401	noncoding	-1.14196
MSTRG.16204.3	395	noncoding	-1.14513
MSTRG.16211.1	882	noncoding	-1.17078
MSTRG.16235.1	2902	coding	0.393054
MSTRG.16235.3	2044	coding	0.653211
MSTRG.16235.4	1925	coding	0.62442
MSTRG.16282.3	1664	noncoding	-1.24575
MSTRG.16282.4	1748	noncoding	-1.24892
MSTRG.16282.5	1660	noncoding	-1.24555
MSTRG.16294.1	628	noncoding	-1.12925
MSTRG.16309.2	804	noncoding	-1.36453
MSTRG.16318.1	824	noncoding	-0.986646
MSTRG.16318.2	581	noncoding	-1.15383
MSTRG.16334.1	590	noncoding	-1.30117
MSTRG.16334.2	590	noncoding	-1.30117
MSTRG.16334.3	5497	noncoding	-0.603493
MSTRG.16334.4	1179	noncoding	-1.34232
MSTRG.16334.5	588	noncoding	-1.30078
MSTRG.16334.6	5497	noncoding	-0.603493
MSTRG.16334.7	5497	noncoding	-0.603493
MSTRG.16334.8	5446	noncoding	-0.603157
MSTRG.16334.9	874	noncoding	-0.592344
MSTRG.16334.10	621	noncoding	-1.30679
MSTRG.16344.1	266	noncoding	-1.18056
MSTRG.16346.1	316	noncoding	-0.835038
MSTRG.16370.1	343	coding	0.0324487
MSTRG.16378.1	964	noncoding	-1.28355
MSTRG.16394.1	295	noncoding	-1.11475
MSTRG.16414.1	250	noncoding	-1.01638
MSTRG.16428.2	929	noncoding	-1.16283
MSTRG.16432.1	792	noncoding	-1.31638
MSTRG.16481.1	970	noncoding	-0.252568
MSTRG.16481.3	570	noncoding	-0.200184
MSTRG.16481.4	442	noncoding	-0.338926
MSTRG.16481.6	411	noncoding	-0.0950645
MSTRG.16499.4	1159	noncoding	-0.87087
MSTRG.16499.5	1224	noncoding	-0.741676
MSTRG.16514.1	492	noncoding	-0.917211
MSTRG.16545.1	559	noncoding	-1.08234
MSTRG.16545.2	229	noncoding	-1.2492
MSTRG.16563.1	230	noncoding	-1.17949
MSTRG.16567.1	448	noncoding	-0.153371
MSTRG.16573.1	1328	coding	0.875575
MSTRG.16573.2	1128	coding	0.918786
MSTRG.16573.3	1206	coding	0.898987
MSTRG.16573.4	777	noncoding	-0.948972
MSTRG.16579.1	612	noncoding	-1.09042
MSTRG.16600.1	409	noncoding	-1.18981
MSTRG.16602.1	239	noncoding	-1.09867
MSTRG.16602.2	739	noncoding	-1.27377
MSTRG.16602.3	314	noncoding	-1.14982
MSTRG.16605.1	1637	coding	0.879458
MSTRG.16605.2	747	coding	0.59326
MSTRG.16625.1	400	noncoding	-1.23396
MSTRG.16664.1	379	noncoding	-0.0662609
MSTRG.16709.1	240	noncoding	-0.938485
MSTRG.16712.1	943	noncoding	-1.21435
MSTRG.16712.2	521	noncoding	-1.10531
MSTRG.16712.3	712	noncoding	-1.1687
MSTRG.16712.4	484	noncoding	-1.14531
MSTRG.16712.5	596	noncoding	-1.11741
MSTRG.16725.1	483	noncoding	-1.0727
MSTRG.16744.1	872	coding	1.44928
MSTRG.16752.1	396	coding	0.589395
MSTRG.16824.1	327	coding	0.809279
MSTRG.16847.1	1163	noncoding	-0.803021
MSTRG.16852.1	1255	noncoding	-0.296698
MSTRG.16884.2	1271	noncoding	-0.783489
MSTRG.16884.3	1229	noncoding	-0.765687
MSTRG.16892.1	837	coding	0.390263
MSTRG.16892.2	594	coding	0.478656
MSTRG.16902.1	282	noncoding	-1.49027
MSTRG.16940.1	219	noncoding	-1.02417
MSTRG.16944.1	342	noncoding	-0.974222
MSTRG.17022.1	335	noncoding	-0.855129
MSTRG.17158.1	1104	noncoding	-1.10463
MSTRG.17158.2	1042	noncoding	-1.09857
MSTRG.17166.1	1747	coding	2.43392
MSTRG.17166.2	1663	coding	2.46417
MSTRG.17166.3	1675	coding	2.53232
MSTRG.17166.4	1547	coding	2.48067
MSTRG.17166.5	1575	coding	2.54592
MSTRG.17166.6	1200	coding	2.54585
MSTRG.17166.7	1117	coding	2.56633
MSTRG.17166.8	1129	coding	2.63075
MSTRG.17166.9	1168	coding	2.55348
MSTRG.17166.10	1028	coding	2.59429
MSTRG.17166.11	1074	coding	2.64815
MSTRG.17166.12	1067	coding	2.5829
MSTRG.17168.1	794	noncoding	-1.0069
MSTRG.17249.1	1407	noncoding	-1.15849
MSTRG.17249.2	1490	noncoding	-1.16427
MSTRG.17281.1	1682	noncoding	-1.23484
MSTRG.17281.2	1472	noncoding	-1.04082
MSTRG.17281.3	1108	noncoding	-1.19723
MSTRG.17288.1	3053	coding	0.974246
MSTRG.17288.2	2779	coding	0.802794
MSTRG.17288.3	3014	coding	0.984632
MSTRG.17288.4	2437	coding	0.821455
MSTRG.17288.5	2782	coding	0.993705
MSTRG.17288.6	2499	coding	0.824531
MSTRG.17288.7	2370	coding	0.833334
MSTRG.17288.8	2145	coding	0.912098
MSTRG.17288.9	2543	coding	0.952924
MSTRG.17288.10	2541	coding	1.17508
MSTRG.17288.11	2393	coding	0.953248
MSTRG.17288.12	2284	coding	0.829653
MSTRG.17288.13	2549	coding	0.787529
MSTRG.17288.14	2652	coding	0.990134
MSTRG.17288.15	2401	coding	0.946807
MSTRG.17288.16	2412	coding	0.952868
MSTRG.17288.17	2421	coding	0.952639
MSTRG.17288.18	2470	coding	0.818431
MSTRG.17288.19	2487	coding	0.860839
MSTRG.17288.20	2278	coding	0.796705
MSTRG.17288.21	2293	coding	0.834006
MSTRG.17288.22	2214	coding	0.972715
MSTRG.17288.23	2492	coding	0.955789
MSTRG.17288.24	1576	coding	1.00649
MSTRG.17301.1	288	noncoding	-1.24986
MSTRG.17330.1	514	noncoding	-1.3429
MSTRG.17367.1	769	noncoding	-0.915863
MSTRG.17367.2	795	noncoding	-0.867937
MSTRG.17371.1	1639	coding	1.127
MSTRG.17371.2	1367	coding	1.13059
MSTRG.17373.2	1471	coding	0.13397
MSTRG.17373.3	1014	coding	0.106048
MSTRG.17373.4	783	coding	0.148783
MSTRG.17376.1	463	noncoding	-1.17511
MSTRG.17376.2	468	noncoding	-1.34298
MSTRG.17376.3	348	noncoding	-1.16792
MSTRG.17380.1	1738	noncoding	-1.16259
MSTRG.17380.2	1340	noncoding	-1.12746
MSTRG.18332.1	311	noncoding	-0.917894
MSTRG.18375.1	703	noncoding	-1.00611
MSTRG.18375.2	812	noncoding	-1.02081
MSTRG.18375.3	906	noncoding	-1.06568
MSTRG.18414.1	878	coding	3.47593
MSTRG.18447.1	590	noncoding	-1.25887
MSTRG.18464.1	289	noncoding	-0.823405
MSTRG.18486.1	580	noncoding	-0.767626
MSTRG.18498.1	344	noncoding	-1.05372
MSTRG.18504.1	561	noncoding	-1.31954
MSTRG.18504.2	560	noncoding	-1.31925
MSTRG.18521.1	1374	coding	0.38976
MSTRG.18521.2	1259	coding	0.405791
MSTRG.18521.3	1174	coding	0.416142
MSTRG.18521.4	1228	coding	0.409352
MSTRG.18549.1	332	noncoding	-1.07521
MSTRG.18559.1	290	noncoding	-1.13377
MSTRG.18605.1	838	coding	1.03472
MSTRG.18618.3	393	noncoding	-1.02102
MSTRG.18618.4	329	noncoding	-1.04602
MSTRG.18618.6	591	noncoding	-1.16798
MSTRG.18618.7	581	noncoding	-1.16596
MSTRG.18618.8	532	noncoding	-1.15508
MSTRG.18650.1	1716	coding	3.49701
MSTRG.18650.2	1414	coding	2.42694
MSTRG.18683.2	431	noncoding	-1.46383
MSTRG.18725.1	342	noncoding	-1.30225
MSTRG.18732.1	540	noncoding	-1.24922
MSTRG.18838.2	1620	noncoding	-0.83769
MSTRG.18850.1	236	noncoding	-1.14442
MSTRG.18850.2	234	noncoding	-1.22503
MSTRG.18875.1	488	noncoding	-1.1351
MSTRG.18937.1	385	noncoding	-1.05406
MSTRG.18964.1	1984	noncoding	-1.02441
MSTRG.18964.2	1969	noncoding	-1.02377
MSTRG.18964.3	1596	noncoding	-1.10402
MSTRG.18975.1	658	coding	0.0225153
MSTRG.18979.1	207	noncoding	-1.4112
MSTRG.18992.2	1243	noncoding	-0.892254
MSTRG.18998.1	648	noncoding	-1.2826
MSTRG.18999.1	439	noncoding	-1.15982
MSTRG.19040.1	1216	noncoding	-0.0306521
MSTRG.19040.2	953	noncoding	-0.196472
MSTRG.19040.3	1268	coding	0.188325
MSTRG.19040.4	1520	coding	0.24582
MSTRG.19040.5	571	coding	0.305395
MSTRG.19044.1	1061	coding	0.150195
MSTRG.19079.1	493	noncoding	-0.888034
MSTRG.19095.14	811	noncoding	-1.24759
MSTRG.19108.1	585	noncoding	-1.02084
MSTRG.19125.1	276	noncoding	-1.38207
MSTRG.19136.1	582	noncoding	-1.18328
MSTRG.19136.2	422	noncoding	-1.36586
MSTRG.19146.1	735	noncoding	-1.12299
MSTRG.19179.1	511	noncoding	-0.512175
MSTRG.19179.2	614	noncoding	-0.804267
MSTRG.19179.3	763	noncoding	-0.586041
MSTRG.19179.4	464	noncoding	-0.560525
MSTRG.19179.5	649	noncoding	-0.508314
MSTRG.19179.6	484	noncoding	-0.644032
MSTRG.19179.7	781	noncoding	-0.586715
MSTRG.19179.8	683	noncoding	-0.523154
MSTRG.19180.3	4196	noncoding	-0.183171
MSTRG.19180.4	1356	noncoding	-1.18197
MSTRG.19194.1	255	coding	1.61254
MSTRG.19219.1	301	noncoding	-1.20454
MSTRG.19238.1	680	noncoding	-1.0152
MSTRG.19281.1	1708	noncoding	-1.23449
MSTRG.19281.2	1571	noncoding	-1.22468
MSTRG.19281.3	1401	noncoding	-1.20989
MSTRG.19281.4	1894	noncoding	-1.24577
MSTRG.19328.1	761	coding	0.142529
MSTRG.19334.1	1367	noncoding	-0.813982
MSTRG.19334.2	1814	noncoding	-1.02671
MSTRG.19334.3	686	noncoding	-0.945416
MSTRG.19334.4	398	noncoding	-0.904672
MSTRG.19334.5	597	noncoding	-0.968106
MSTRG.19366.10	1222	noncoding	-1.2178
MSTRG.19366.13	958	noncoding	-1.2644
MSTRG.19367.1	2126	coding	1.02813
MSTRG.19367.2	1720	coding	0.117328
MSTRG.19367.3	1810	coding	0.658199
MSTRG.19382.1	821	noncoding	-0.398306
MSTRG.19382.2	1679	noncoding	-1.22958
MSTRG.19382.3	1418	noncoding	-1.1661
MSTRG.19382.4	1381	noncoding	-1.16458
MSTRG.19416.1	929	noncoding	-1.24051
MSTRG.19416.2	672	noncoding	-1.20892
MSTRG.19424.1	712	noncoding	-0.854629
MSTRG.19431.1	423	noncoding	-0.924072
MSTRG.19434.1	1241	noncoding	-1.331
MSTRG.19434.2	967	noncoding	-1.20172
MSTRG.19434.3	272	noncoding	-1.1647
MSTRG.19447.1	828	noncoding	-1.01796
MSTRG.19447.2	761	noncoding	-1.00761
MSTRG.19457.1	388	noncoding	-0.967149
MSTRG.19458.2	487	noncoding	-1.39953
MSTRG.19468.2	218	noncoding	-1.16041
MSTRG.19470.1	490	coding	0.0958222
MSTRG.19478.1	521	noncoding	-1.21881
MSTRG.19502.1	2759	coding	4.84777
MSTRG.19502.2	772	coding	0.907257
MSTRG.19519.1	325	coding	0.0101484
MSTRG.19522.1	288	noncoding	-1.03039
MSTRG.19539.1	479	noncoding	-0.181001
MSTRG.19542.1	1621	coding	0.131753
MSTRG.19542.2	1671	coding	0.12815
MSTRG.19542.3	698	noncoding	-0.703248
MSTRG.19564.1	258	noncoding	-0.920168
MSTRG.19587.1	1368	noncoding	-0.250887
MSTRG.19587.2	1095	noncoding	-1.04724
MSTRG.19594.1	768	noncoding	-1.09973
MSTRG.19594.2	1381	coding	0.162845
MSTRG.19628.1	1707	noncoding	-0.326151
MSTRG.19724.1	746	noncoding	-1.02443
MSTRG.19744.1	267	noncoding	-0.731714
MSTRG.19770.2	4910	noncoding	-1.25898
MSTRG.19770.3	4659	noncoding	-1.25719
MSTRG.19770.4	3466	noncoding	-1.24486
MSTRG.19770.7	4176	noncoding	-1.25299
MSTRG.19770.8	4121	noncoding	-1.25247
MSTRG.19770.9	3469	noncoding	-1.24496
MSTRG.19770.10	1617	noncoding	-1.1332
MSTRG.19781.1	2620	noncoding	-1.29502
MSTRG.19795.1	527	noncoding	-1.17781
MSTRG.19832.1	1259	coding	1.42423
MSTRG.19847.1	531	noncoding	-1.09725
MSTRG.19881.1	1237	noncoding	-0.872998
MSTRG.19881.2	1077	noncoding	-0.796636
MSTRG.19881.3	1035	noncoding	-0.905918
MSTRG.19881.4	1277	noncoding	-0.932452
MSTRG.19881.5	1000	noncoding	-0.729469
MSTRG.19884.1	2053	noncoding	-0.894768
MSTRG.19898.1	484	noncoding	-0.957793
MSTRG.19898.2	396	noncoding	-0.872792
MSTRG.19905.1	688	noncoding	-1.21461
MSTRG.19905.2	533	noncoding	-1.12752
MSTRG.19905.3	430	noncoding	-1.27013
MSTRG.19963.1	270	noncoding	-1.27044
MSTRG.19971.1	1707	noncoding	-0.181657
MSTRG.19971.2	1326	noncoding	-0.232701
MSTRG.19997.2	1918	noncoding	-1.31467
MSTRG.19997.3	1484	noncoding	-1.29919
MSTRG.20004.1	537	noncoding	-1.02984
MSTRG.20041.1	529	coding	1.2928
MSTRG.20048.1	396	noncoding	-0.781347
MSTRG.20073.1	282	noncoding	-0.987168
MSTRG.20088.1	1055	noncoding	-1.08796
MSTRG.20088.2	401	noncoding	-1.08253
MSTRG.20088.3	775	noncoding	-1.18144
MSTRG.20092.1	498	noncoding	-1.22793
MSTRG.20128.1	350	noncoding	-0.57575
MSTRG.20163.1	678	coding	2.02915
MSTRG.20210.1	2553	coding	0.54634
MSTRG.20210.2	2076	coding	0.527524
MSTRG.20210.3	2164	coding	0.519985
MSTRG.20210.4	2146	coding	0.52117
MSTRG.20210.5	2133	coding	0.44756
MSTRG.20210.6	2009	coding	0.596534
MSTRG.20210.7	1936	coding	0.538079
MSTRG.20237.1	729	noncoding	-1.08913
MSTRG.20244.1	1161	coding	0.322901
MSTRG.20244.2	1191	coding	0.305124
MSTRG.20244.3	873	coding	0.185851
MSTRG.20297.1	543	noncoding	-1.35407
MSTRG.20300.1	1338	noncoding	-1.2192
MSTRG.20300.2	1400	noncoding	-1.22645
MSTRG.20302.1	1967	noncoding	-1.14012
MSTRG.20302.2	1546	noncoding	-1.11756
MSTRG.20302.3	1456	noncoding	-1.11113
MSTRG.20311.1	303	noncoding	-0.944482
MSTRG.20353.1	336	noncoding	-1.08696
MSTRG.20367.1	310	noncoding	-1.38819
MSTRG.20427.1	1148	noncoding	-1.24292
MSTRG.20427.2	1066	noncoding	-1.29247
MSTRG.20445.1	304	noncoding	-0.906405
MSTRG.20453.1	563	noncoding	-0.885464
MSTRG.20453.2	423	noncoding	-0.914046
MSTRG.20458.1	562	coding	0.529242
MSTRG.20465.1	862	noncoding	-0.91977
MSTRG.20466.1	420	noncoding	-1.11923
MSTRG.20534.1	285	noncoding	-1.17015
MSTRG.20560.1	799	coding	1.88622
MSTRG.20560.2	702	coding	1.9626
MSTRG.20570.1	362	noncoding	-0.942938
MSTRG.20651.1	538	noncoding	-1.23975
MSTRG.20673.1	381	noncoding	-1.268
MSTRG.20738.1	1277	noncoding	-1.10269
MSTRG.20738.2	1154	noncoding	-1.23844
MSTRG.20742.2	480	noncoding	-1.12931
MSTRG.20774.1	224	noncoding	-1.09015
MSTRG.20816.1	1241	noncoding	-1.23664
MSTRG.20816.2	1252	noncoding	-1.23785
MSTRG.20816.3	1231	noncoding	-1.32825
MSTRG.20816.4	786	noncoding	-1.15841
MSTRG.20816.5	1147	noncoding	-1.32319
MSTRG.20829.1	1275	coding	3.05621
MSTRG.20829.2	1266	coding	3.05781
MSTRG.20835.1	901	noncoding	-1.19072
MSTRG.20837.1	562	noncoding	-0.76079
MSTRG.21017.1	521	noncoding	-0.991451
MSTRG.21039.1	1138	noncoding	-0.573581
MSTRG.21039.2	977	noncoding	-0.553977
MSTRG.21237.1	237	noncoding	-1.04481
MSTRG.21263.1	476	noncoding	-1.18612
MSTRG.21268.1	695	noncoding	-1.25761
MSTRG.21354.1	405	noncoding	-1.0613
MSTRG.21365.1	1368	noncoding	-1.37284
MSTRG.21365.2	650	noncoding	-1.157
MSTRG.21429.1	347	noncoding	-1.12026
MSTRG.21451.1	867	noncoding	-1.09135
MSTRG.21455.2	1387	noncoding	-0.878822
MSTRG.21476.1	257	noncoding	-1.13938
MSTRG.21484.1	310	noncoding	-0.374809
MSTRG.21486.1	1036	noncoding	-1.17801
MSTRG.21501.1	2162	noncoding	-1.20744
MSTRG.21580.1	446	noncoding	-0.675263
MSTRG.21604.1	731	noncoding	-1.01799
MSTRG.21623.4	706	noncoding	-1.15957
MSTRG.21625.1	926	noncoding	-0.846319
MSTRG.21659.1	2048	coding	10.4146
MSTRG.21669.1	585	noncoding	-1.20299
MSTRG.21689.1	732	noncoding	-1.20399
MSTRG.21689.2	409	noncoding	-1.13939
MSTRG.21725.1	291	noncoding	-1.25076
MSTRG.21745.2	524	noncoding	-1.03697
MSTRG.21768.1	1547	coding	0.833301
MSTRG.21768.2	1535	coding	0.839209
MSTRG.21846.1	999	noncoding	-1.09661
MSTRG.21893.2	1155	noncoding	-1.12905
MSTRG.21893.3	813	noncoding	-1.11145
MSTRG.21939.1	1500	noncoding	-0.213582
MSTRG.21939.2	1318	noncoding	-0.235085
MSTRG.21947.1	971	noncoding	-0.468873
MSTRG.21950.1	353	noncoding	-1.32985
MSTRG.21978.1	1555	noncoding	-1.00257
MSTRG.22298.1	1012	noncoding	-0.587552
MSTRG.22300.1	350	noncoding	-0.713555
MSTRG.22309.1	6822	coding	6.75559
MSTRG.22309.2	3150	coding	0.26567
MSTRG.22309.3	6455	coding	5.80118
MSTRG.22309.4	6360	coding	6.7416
MSTRG.22309.5	6319	coding	6.30383
MSTRG.22325.1	1319	noncoding	-1.05994
MSTRG.22351.1	2695	noncoding	-0.351207
MSTRG.22376.1	553	noncoding	-1.17966
MSTRG.22378.1	621	noncoding	-0.969114
MSTRG.22378.2	618	noncoding	-0.968558
MSTRG.22378.3	625	noncoding	-0.969904
MSTRG.22378.4	621	noncoding	-0.969114
MSTRG.22451.1	814	noncoding	-0.97457
MSTRG.22470.1	2139	noncoding	-0.451834
MSTRG.22470.2	1720	coding	0.00254323
MSTRG.22470.3	1215	noncoding	-1.00421
MSTRG.22535.1	700	noncoding	-0.809341
MSTRG.22563.1	246	noncoding	-1.13634
MSTRG.22773.1	607	coding	3.19896
MSTRG.22773.2	462	coding	2.4593
MSTRG.22814.1	319	noncoding	-1.28102
MSTRG.22847.1	615	noncoding	-1.35566
MSTRG.22860.1	1163	noncoding	-1.39067
MSTRG.22885.1	347	coding	0.909133
MSTRG.22885.2	345	coding	0.873193
MSTRG.22929.1	714	noncoding	-1.1066
MSTRG.22969.2	1597	noncoding	-0.849215
MSTRG.22969.3	1666	noncoding	-0.154608
MSTRG.22969.4	715	noncoding	-0.599904
MSTRG.22993.1	1419	noncoding	-0.687039
MSTRG.22993.2	1487	noncoding	-0.691557
MSTRG.23027.1	2039	noncoding	-0.912059
MSTRG.23027.2	1551	noncoding	-0.887005
MSTRG.23054.1	534	noncoding	-0.0397242
MSTRG.23081.1	1357	coding	0.622823
MSTRG.23081.2	1178	coding	0.360284
MSTRG.23081.3	1035	coding	0.375068
MSTRG.23081.4	1183	coding	0.572856
MSTRG.23081.5	890	coding	0.544131
MSTRG.23081.6	1078	coding	0.675563
MSTRG.23151.1	1735	noncoding	-1.29619
MSTRG.23151.2	1657	noncoding	-1.29148
MSTRG.23151.3	1534	noncoding	-1.294
MSTRG.23151.4	490	noncoding	-1.37869
MSTRG.23157.1	877	noncoding	-1.25307
MSTRG.23157.2	750	noncoding	-1.08295
MSTRG.23174.1	400	noncoding	-1.186
MSTRG.23195.1	548	coding	0.626705
MSTRG.23195.2	496	coding	0.691914
MSTRG.23213.5	272	noncoding	-1.04778
MSTRG.23216.1	565	coding	0.200716
MSTRG.23329.1	337	noncoding	-1.12286
MSTRG.23359.1	719	noncoding	-1.10918
MSTRG.23367.1	698	noncoding	-0.524199
MSTRG.23461.1	1132	noncoding	-1.08825
MSTRG.23464.1	1193	noncoding	-1.12992
MSTRG.23470.1	1792	noncoding	-0.859054
MSTRG.23470.2	1305	noncoding	-0.809473
MSTRG.23548.1	1291	noncoding	-1.28455
MSTRG.23548.2	694	noncoding	-1.16067
MSTRG.23548.3	405	noncoding	-1.07926
MSTRG.23548.4	1006	noncoding	-1.14844
MSTRG.23623.1	298	noncoding	-1.28677
MSTRG.23645.1	560	noncoding	-0.779729
MSTRG.23686.1	1070	noncoding	-1.09291
MSTRG.23697.1	505	noncoding	-0.799754
MSTRG.23704.1	1182	noncoding	-1.02037
MSTRG.23704.2	342	noncoding	-1.32311
MSTRG.23741.1	949	noncoding	-0.638235
MSTRG.23761.1	2368	coding	2.05831
MSTRG.23784.1	413	noncoding	-1.07824
MSTRG.23826.1	220	noncoding	-1.35818
MSTRG.23833.1	654	noncoding	-0.977854
MSTRG.23850.1	336	noncoding	-0.934915
MSTRG.23928.1	489	noncoding	-0.995732
MSTRG.23947.1	538	coding	2.59861
MSTRG.23950.1	3354	coding	10.4985
MSTRG.23961.1	305	noncoding	-1.24163
MSTRG.23975.1	386	noncoding	-1.27983
MSTRG.24017.1	244	noncoding	-1.20373
MSTRG.24020.1	659	noncoding	-1.16745
MSTRG.24026.1	575	coding	1.63181
MSTRG.24036.1	745	noncoding	-1.15413
MSTRG.24039.3	428	noncoding	-0.871909
MSTRG.24044.1	1134	noncoding	-1.26332
MSTRG.24062.1	323	noncoding	-0.867435
MSTRG.24070.1	3132	noncoding	-0.956695
MSTRG.24076.1	647	noncoding	-1.37983
MSTRG.24078.1	281	noncoding	-1.34315
MSTRG.24081.1	1436	noncoding	-0.0541071
MSTRG.24082.2	828	noncoding	-1.11638
MSTRG.24085.1	581	noncoding	-1.00425
MSTRG.24131.1	1673	noncoding	-0.0544896
MSTRG.24131.2	425	coding	0.479224
MSTRG.24131.3	384	coding	0.141685
MSTRG.24134.1	1059	noncoding	-1.21543
MSTRG.24134.2	519	noncoding	-1.06701
MSTRG.24142.1	838	noncoding	-0.999592
MSTRG.24142.2	988	noncoding	-1.07707
MSTRG.24202.1	2098	coding	4.21188
MSTRG.24202.2	1456	coding	2.49258
MSTRG.24202.3	1896	coding	3.90737
MSTRG.24202.4	1590	coding	2.85686
MSTRG.24202.5	1421	coding	2.54405
MSTRG.24202.6	1896	coding	3.92471
MSTRG.24202.7	1379	coding	2.42798
MSTRG.24202.8	1418	coding	2.5264
MSTRG.24212.1	908	coding	0.454042
MSTRG.24225.1	2398	noncoding	-1.4266
MSTRG.24261.1	863	coding	0.825112
MSTRG.24261.2	807	coding	0.57793
MSTRG.24267.1	565	noncoding	-1.1423
MSTRG.24315.1	984	noncoding	-1.28281
MSTRG.24337.2	460	noncoding	-0.981785
MSTRG.24342.1	701	noncoding	-1.17567
MSTRG.24357.1	988	noncoding	-0.463057
MSTRG.24401.1	477	noncoding	-1.41363
MSTRG.24421.1	687	noncoding	-1.38193
MSTRG.24469.1	643	noncoding	-1.11539
MSTRG.24484.1	352	noncoding	-1.14416
MSTRG.24499.1	310	noncoding	-1.02852
MSTRG.24508.1	224	noncoding	-1.17764
MSTRG.24535.1	825	noncoding	-0.880491
MSTRG.24535.2	1093	noncoding	-0.769869
MSTRG.24535.3	1096	noncoding	-0.770202
MSTRG.24538.1	2265	coding	0.0655638
MSTRG.24538.2	513	noncoding	-0.00637315
MSTRG.24581.1	444	noncoding	-1.26924
MSTRG.24591.1	3291	coding	9.89353
MSTRG.24591.2	3255	coding	9.8984
MSTRG.24598.2	1128	noncoding	-1.36306
MSTRG.24598.3	1044	noncoding	-1.30262
MSTRG.24625.1	1088	noncoding	-1.14737
MSTRG.24678.1	377	noncoding	-1.27178
MSTRG.24678.2	380	noncoding	-1.27248
MSTRG.24718.1	507	noncoding	-1.07291
MSTRG.24719.1	534	noncoding	-0.826677
MSTRG.24724.1	381	coding	0.680097
MSTRG.24793.1	1252	coding	3.22605
MSTRG.24838.1	2104	noncoding	-0.841111
MSTRG.24849.1	237	noncoding	-1.42501
MSTRG.24851.1	1418	coding	0.395462
MSTRG.24851.2	1400	coding	0.39919
MSTRG.24851.3	1026	noncoding	-0.23738
MSTRG.24853.1	1903	noncoding	-0.112458
MSTRG.24853.2	383	noncoding	-1.22741
MSTRG.24853.3	1380	coding	0.00532536
MSTRG.24853.4	1408	noncoding	-0.0263107
MSTRG.24853.5	1219	coding	0.00504264
MSTRG.24853.6	1445	noncoding	-0.00844103
MSTRG.24853.7	1281	coding	0.00915252
MSTRG.24868.1	1025	noncoding	-1.1169
MSTRG.24869.1	1470	noncoding	-0.974648
MSTRG.24869.2	1330	noncoding	-0.967957
MSTRG.24895.1	635	noncoding	-1.25143
MSTRG.24902.1	2140	noncoding	-1.18084
MSTRG.24902.2	1777	noncoding	-1.16532
MSTRG.24902.3	1843	noncoding	-1.13827
MSTRG.24902.4	1539	noncoding	-1.15141
MSTRG.24902.5	1506	noncoding	-1.14476
MSTRG.24902.6	1655	noncoding	-1.11168
MSTRG.24902.7	1604	noncoding	-1.12961
MSTRG.24903.1	3313	coding	7.93292
MSTRG.24903.2	3305	coding	6.97668
MSTRG.24906.1	431	noncoding	-1.22124
MSTRG.24907.1	637	noncoding	-1.09634
MSTRG.24924.1	873	noncoding	-0.215803
MSTRG.24928.1	227	noncoding	-1.35797
MSTRG.24931.1	1063	noncoding	-0.359487
MSTRG.24931.2	852	noncoding	-0.306392
MSTRG.24931.3	2006	coding	2.89242
MSTRG.24954.1	314	noncoding	-1.40392
MSTRG.24969.1	441	noncoding	-1.10896
MSTRG.25030.1	541	noncoding	-1.03612
MSTRG.25095.1	420	noncoding	-0.698681
MSTRG.25125.1	1232	noncoding	-0.391728
MSTRG.25152.1	1701	noncoding	-0.922801
MSTRG.25152.2	1823	noncoding	-0.938357
MSTRG.25152.3	1706	noncoding	-0.982961
MSTRG.25190.1	1838	noncoding	-0.957739
MSTRG.25282.1	370	noncoding	-1.09252
MSTRG.25286.1	1087	noncoding	-1.25359
MSTRG.25286.2	1023	noncoding	-1.24768
MSTRG.25286.3	1311	noncoding	-0.868447
MSTRG.25296.1	1771	coding	0.0375073
MSTRG.25296.2	1666	coding	0.0419729
MSTRG.25296.3	797	noncoding	-0.0509112
MSTRG.25396.1	855	noncoding	-1.09216
MSTRG.25396.2	1080	noncoding	-1.13679
MSTRG.25396.3	938	noncoding	-1.11074
MSTRG.25396.4	713	noncoding	-1.05204
MSTRG.25396.5	838	noncoding	-0.894432
MSTRG.25396.6	1012	noncoding	-1.12509
MSTRG.25396.7	796	noncoding	-1.0769
MSTRG.25397.1	2542	coding	1.92414
MSTRG.25436.1	2224	coding	5.86536
MSTRG.25442.1	2055	coding	5.54119
MSTRG.25486.1	230	noncoding	-0.895389
MSTRG.25491.1	1370	noncoding	-1.16017
MSTRG.25515.1	487	coding	1.85711
MSTRG.25515.2	755	coding	1.35785
MSTRG.25559.1	762	coding	2.70173
MSTRG.25571.1	1136	coding	1.94751
MSTRG.25600.1	278	noncoding	-1.01536
MSTRG.25652.1	224	noncoding	-0.213123
MSTRG.25653.1	544	noncoding	-1.00678
MSTRG.25676.1	1532	noncoding	-1.09875
MSTRG.25679.1	1000	noncoding	-0.916671
MSTRG.25697.1	393	noncoding	-0.78832
MSTRG.25735.1	298	noncoding	-1.30737
MSTRG.25881.1	2206	noncoding	-1.08759
MSTRG.25898.1	520	noncoding	-1.06272
MSTRG.25915.1	1265	noncoding	-0.789146
MSTRG.26049.2	811	noncoding	-1.22531
MSTRG.26077.1	1525	noncoding	-0.0569698
MSTRG.26078.1	537	noncoding	-0.705338
MSTRG.26094.1	256	noncoding	-0.317521
MSTRG.26217.1	398	noncoding	-0.199094
MSTRG.26230.1	382	noncoding	-1.04402
MSTRG.26251.1	279	noncoding	-0.986596
MSTRG.26267.2	678	noncoding	-1.2605
MSTRG.26284.1	247	noncoding	-1.18665
MSTRG.26291.1	277	noncoding	-1.19416
MSTRG.26347.1	1828	coding	1.81147
MSTRG.26347.2	1749	coding	1.30623
MSTRG.26351.1	468	noncoding	-1.12143
MSTRG.26354.2	1209	noncoding	-1.36246
MSTRG.26356.1	1679	coding	2.25192
MSTRG.26357.1	1097	noncoding	-1.11114
MSTRG.26357.2	1032	noncoding	-1.39363
MSTRG.26357.3	1243	noncoding	-1.1759
MSTRG.26375.1	250	noncoding	-1.03029
MSTRG.26458.1	620	noncoding	-1.32373
MSTRG.26478.1	1091	noncoding	-0.0830172
MSTRG.26486.1	2836	coding	1.06665
MSTRG.26538.1	712	noncoding	-0.755355
MSTRG.26539.1	471	noncoding	-1.17765
MSTRG.26546.1	692	noncoding	-1.35318
MSTRG.26567.1	699	coding	2.02652
MSTRG.26569.1	269	noncoding	-1.34917
MSTRG.26580.1	590	coding	1.33416
MSTRG.26580.2	582	coding	1.59431
MSTRG.26588.1	489	noncoding	-1.31103
MSTRG.26605.1	1224	noncoding	-1.299
MSTRG.26614.1	2728	noncoding	-1.10817
MSTRG.26650.1	296	noncoding	-0.707166
MSTRG.26693.2	423	noncoding	-1.1839
MSTRG.26710.1	706	noncoding	-0.955312
MSTRG.26710.2	673	noncoding	-0.875158
MSTRG.26710.3	395	noncoding	-1.10257
MSTRG.26722.1	329	noncoding	-0.397459
MSTRG.26727.1	293	noncoding	-1.2443
MSTRG.26741.1	1876	noncoding	-1.22447
MSTRG.26741.2	827	noncoding	-1.05832
MSTRG.26741.3	689	noncoding	-1.0437
MSTRG.26764.1	649	noncoding	-0.910109
MSTRG.26781.1	1470	noncoding	-1.3024
MSTRG.26781.2	603	noncoding	-0.989584
MSTRG.27279.1	1564	noncoding	-1.25695
MSTRG.27293.1	415	noncoding	-1.42638
MSTRG.27345.1	1411	noncoding	-0.37692
MSTRG.27345.2	1588	noncoding	-0.462119
MSTRG.27363.1	2009	noncoding	-0.946465
MSTRG.27363.2	933	noncoding	-1.00396
MSTRG.27363.3	1341	noncoding	-1.04867
MSTRG.27416.3	870	noncoding	-1.08193
MSTRG.27416.4	1105	noncoding	-1.1007
MSTRG.27444.1	2216	noncoding	-1.21415
MSTRG.27494.2	584	noncoding	-1.29102
MSTRG.27503.1	1497	coding	1.41922
MSTRG.27567.1	562	noncoding	-1.06821
MSTRG.27602.1	347	noncoding	-1.11333
MSTRG.27621.1	413	noncoding	-1.00834
MSTRG.27664.2	611	noncoding	-1.20035
MSTRG.27667.1	1142	noncoding	-1.11312
MSTRG.27692.1	1460	noncoding	-0.611906
MSTRG.27692.2	213	noncoding	-0.911
MSTRG.27694.1	484	noncoding	-1.22936
MSTRG.27728.2	376	noncoding	-1.24748
MSTRG.27760.1	260	noncoding	-1.33583
MSTRG.27842.1	672	noncoding	-0.986975
MSTRG.27857.1	382	noncoding	-1.11515
MSTRG.27927.1	737	noncoding	-0.990751
MSTRG.27950.1	223	noncoding	-1.10337
MSTRG.27989.1	298	noncoding	-1.19706
MSTRG.28003.1	429	noncoding	-1.02771
MSTRG.28057.2	727	noncoding	-1.22919
MSTRG.28098.1	444	noncoding	-0.965078
MSTRG.28121.1	221	noncoding	-1.20564
MSTRG.28164.3	3340	coding	6.40645
MSTRG.28164.4	3829	coding	5.25598
MSTRG.28164.5	3443	coding	6.37905
MSTRG.28164.6	3959	coding	6.20767
MSTRG.28164.7	5961	coding	5.66761
MSTRG.28188.1	920	noncoding	-1.21381
MSTRG.28188.2	554	noncoding	-1.18326
MSTRG.28200.1	1866	noncoding	-1.12527
MSTRG.28200.2	686	noncoding	-0.905938
MSTRG.28201.1	249	noncoding	-0.952438
MSTRG.28207.1	358	noncoding	-1.15333
MSTRG.28212.2	679	noncoding	-0.937238
MSTRG.28222.1	340	noncoding	-0.840574
MSTRG.28234.2	825	noncoding	-1.13321
MSTRG.28234.3	539	noncoding	-1.03591
MSTRG.28236.1	1091	noncoding	-1.0786
MSTRG.28238.1	615	noncoding	-0.991977
MSTRG.28238.2	612	noncoding	-0.9906
MSTRG.28281.1	1644	coding	0.0238914
MSTRG.28316.1	1533	noncoding	-1.22012
MSTRG.28324.1	1122	noncoding	-1.15659
MSTRG.28381.1	358	noncoding	-0.120622
MSTRG.28443.3	244	noncoding	-1.32256
MSTRG.28491.1	246	noncoding	-1.27717
MSTRG.28536.1	952	noncoding	-0.418881
MSTRG.28549.1	882	noncoding	-0.929291
MSTRG.28630.1	914	noncoding	-1.10072
MSTRG.28639.1	452	noncoding	-1.03614
MSTRG.28643.1	491	noncoding	-1.08598
MSTRG.28748.1	2490	coding	5.27761
MSTRG.28749.1	4349	coding	7.27175
MSTRG.28749.2	4277	coding	7.01726
MSTRG.28749.3	2983	coding	6.2747
MSTRG.28749.4	3974	coding	6.79942
MSTRG.28749.5	3655	coding	6.90041
MSTRG.28749.6	3805	coding	6.36738
MSTRG.28749.7	2761	coding	6.29958
MSTRG.28792.1	1879	noncoding	-1.18747
MSTRG.28840.2	660	noncoding	-0.975111
MSTRG.28850.1	297	noncoding	-1.15855
MSTRG.28859.1	1924	coding	1.52348
MSTRG.28859.2	707	noncoding	-0.527785
MSTRG.28859.3	641	noncoding	-0.636644
MSTRG.28859.4	1766	coding	1.42185
MSTRG.28859.5	724	noncoding	-0.410686
MSTRG.28859.6	496	noncoding	-1.20559
MSTRG.28859.7	1926	coding	0.899196
MSTRG.28859.8	1757	coding	0.649682
MSTRG.28859.9	2011	coding	1.69096
MSTRG.28859.10	1148	coding	0.493013
MSTRG.28886.1	380	noncoding	-0.983267
MSTRG.28887.1	443	coding	1.38826
MSTRG.28899.1	225	noncoding	-0.896626
MSTRG.28911.1	282	noncoding	-1.02627
MSTRG.28955.1	459	noncoding	-1.09919
MSTRG.28972.1	1059	coding	1.71904
MSTRG.28973.1	1688	noncoding	-1.29056
MSTRG.28974.1	4585	coding	10.2793
MSTRG.28976.1	1001	noncoding	-1.09196
MSTRG.28976.2	1072	noncoding	-1.10758
MSTRG.28976.3	1236	noncoding	-1.09959
MSTRG.28976.4	1329	noncoding	-1.10514
MSTRG.28976.5	1090	noncoding	-1.08917
MSTRG.28976.6	1052	noncoding	-1.08599
MSTRG.28977.1	1694	noncoding	-1.30538
MSTRG.28977.2	1552	noncoding	-1.29928
MSTRG.29018.1	906	coding	0.917916
MSTRG.29018.2	878	coding	0.931646
MSTRG.29029.1	1207	coding	2.91388
MSTRG.29029.2	1000	coding	2.99135
MSTRG.29065.1	2931	noncoding	-1.16037
MSTRG.29065.2	2474	noncoding	-1.1469
MSTRG.29065.3	2928	noncoding	-1.16037
MSTRG.29065.4	3514	noncoding	-1.17269
MSTRG.29065.5	3216	noncoding	-1.16697
MSTRG.29065.6	2880	noncoding	-1.15905
MSTRG.29065.7	1986	noncoding	-1.12595
MSTRG.29065.8	2522	noncoding	-1.1485
MSTRG.29073.1	695	noncoding	-1.06643
MSTRG.29073.2	658	noncoding	-1.06054
MSTRG.29074.1	520	noncoding	-0.979865
MSTRG.29087.1	409	noncoding	-1.16462
MSTRG.29096.1	1151	noncoding	-0.792656
MSTRG.29096.2	1076	noncoding	-0.712733
MSTRG.29096.3	1443	noncoding	-0.817727
MSTRG.29096.4	911	noncoding	-0.691053
MSTRG.29118.1	2815	coding	8.02978
MSTRG.29118.2	2570	coding	8.11566
MSTRG.29118.3	2449	coding	8.16484
MSTRG.29118.4	3238	coding	7.99376
MSTRG.29118.5	2562	coding	7.80196
MSTRG.29129.1	394	noncoding	-1.29228
MSTRG.29163.1	1054	noncoding	-0.133609
MSTRG.29163.2	726	coding	0.00755889
MSTRG.29175.2	216	noncoding	-1.46683
MSTRG.29189.1	1059	noncoding	-1.14259
MSTRG.29196.1	1353	noncoding	-0.809148
MSTRG.29197.1	682	noncoding	-1.24729
MSTRG.29230.1	255	noncoding	-1.35762
MSTRG.29233.1	363	noncoding	-0.96722
MSTRG.29249.1	466	noncoding	-0.665029
MSTRG.29250.1	605	noncoding	-0.996604
MSTRG.29252.1	1861	noncoding	-1.19192
MSTRG.29282.1	244	noncoding	-1.21937
MSTRG.29344.1	1647	noncoding	-1.31534
MSTRG.29344.2	1529	noncoding	-1.29224
MSTRG.29344.3	1490	noncoding	-1.30929
MSTRG.29375.2	262	noncoding	-0.988489
MSTRG.29431.1	394	noncoding	-1.00069
MSTRG.29563.1	2027	coding	0.335383
MSTRG.29563.2	1737	coding	0.295212
MSTRG.29563.3	1985	coding	0.454944
MSTRG.29563.4	1964	coding	0.543792
MSTRG.29563.5	1637	coding	0.534269
MSTRG.29563.6	822	noncoding	-0.185203
MSTRG.29563.7	847	noncoding	-0.00048295
MSTRG.29574.1	835	noncoding	-1.26939
MSTRG.29588.1	586	coding	0.209955
MSTRG.29666.1	457	noncoding	-1.15819
MSTRG.29686.1	239	noncoding	-1.353
MSTRG.29703.1	291	noncoding	-1.18947
MSTRG.29715.1	260	coding	1.43694
MSTRG.29753.1	1346	coding	1.27744
MSTRG.29755.1	351	noncoding	-0.962918
MSTRG.29791.1	389	noncoding	-0.966963
MSTRG.29808.1	1288	noncoding	-1.0871
MSTRG.29810.1	212	noncoding	-0.835203
MSTRG.29828.1	2369	coding	0.956664
MSTRG.29828.2	2201	coding	0.320215
MSTRG.29828.3	2184	coding	0.322326
MSTRG.29840.1	777	noncoding	-0.88237
MSTRG.29840.2	5351	coding	9.06037
MSTRG.29840.3	5345	coding	9.04605
MSTRG.29840.4	4766	coding	7.47995
MSTRG.29840.5	5612	coding	8.90557
MSTRG.29840.6	3044	coding	6.23417
MSTRG.29864.1	516	noncoding	-1.08477
MSTRG.29882.1	536	noncoding	-1.36071
MSTRG.29894.1	1856	coding	0.445912
MSTRG.29905.2	543	noncoding	-0.68023
MSTRG.29935.1	343	noncoding	-1.01907
MSTRG.29939.1	302	noncoding	-0.741101
MSTRG.29955.1	727	noncoding	-1.18155
MSTRG.29959.1	394	noncoding	-1.31533
MSTRG.30019.1	725	noncoding	-1.13962
MSTRG.30073.1	1230	noncoding	-0.997295
MSTRG.30098.1	369	coding	1.60968
MSTRG.30118.1	444	coding	0.701379
MSTRG.30126.1	514	coding	0.107476
MSTRG.30143.1	1237	coding	9.28003
MSTRG.30170.1	379	noncoding	-1.29058
MSTRG.30186.1	598	noncoding	-1.32634
MSTRG.30194.1	476	noncoding	-1.05137
MSTRG.30225.1	671	noncoding	-1.15893
MSTRG.30225.2	615	noncoding	-1.14219
MSTRG.30225.3	354	noncoding	-1.13078
MSTRG.30249.1	2205	coding	1.06367
MSTRG.30249.2	955	coding	0.896737
MSTRG.30321.1	2299	coding	4.51694
MSTRG.30410.1	897	noncoding	-1.21975
MSTRG.30434.1	496	noncoding	-1.0907
MSTRG.30436.1	232	noncoding	-1.46954
MSTRG.30442.1	690	noncoding	-1.24151
MSTRG.30458.1	837	noncoding	-1.00376
MSTRG.30474.1	228	noncoding	-1.37264
MSTRG.30479.1	927	noncoding	-1.08539
MSTRG.30479.2	325	noncoding	-0.907906
MSTRG.30496.1	1517	coding	8.65505
MSTRG.30496.2	1145	coding	7.96642
MSTRG.30496.3	1524	coding	8.82542
MSTRG.30496.4	1515	coding	8.70009
MSTRG.30496.5	1254	coding	7.88796
MSTRG.30496.6	1254	coding	7.86892
MSTRG.30496.7	1626	coding	9.60306
MSTRG.30496.8	1225	coding	8.42348
MSTRG.30496.9	1497	coding	9.61481
MSTRG.30511.1	619	noncoding	-1.23267
MSTRG.30578.1	709	noncoding	-1.25996
MSTRG.30578.2	509	noncoding	-1.22723
MSTRG.30596.1	1109	coding	0.730907
MSTRG.30655.1	390	noncoding	-0.693316
MSTRG.30655.2	1325	noncoding	-0.729138
MSTRG.30655.3	717	noncoding	-0.735739
MSTRG.30751.1	1055	coding	5.09601
MSTRG.30755.1	364	noncoding	-0.892557
MSTRG.30820.1	382	noncoding	-1.24114
MSTRG.30831.1	2162	noncoding	-1.09728
MSTRG.30831.2	2161	noncoding	-1.09728
MSTRG.30836.1	958	noncoding	-1.18291
MSTRG.30889.1	543	noncoding	-0.889727
MSTRG.30892.1	1067	coding	1.92243
MSTRG.30892.2	964	coding	1.61774
MSTRG.30892.3	781	coding	1.31164
MSTRG.30900.1	4589	noncoding	-0.214651
MSTRG.30900.2	2075	noncoding	-0.0825433
MSTRG.30900.3	1388	coding	0.0230713
MSTRG.30900.4	1444	coding	0.0802632
MSTRG.30951.1	248	noncoding	-1.25889
MSTRG.30984.1	393	noncoding	-1.06785
MSTRG.30999.1	2419	coding	6.69481
MSTRG.30999.2	2425	coding	6.66765
MSTRG.31013.1	1279	noncoding	-1.20456
MSTRG.31013.2	303	noncoding	-1.15581
MSTRG.31026.1	625	noncoding	-1.1413
MSTRG.31075.1	382	noncoding	-0.926008
MSTRG.31103.1	318	coding	0.464443
MSTRG.31103.2	652	coding	1.22682
MSTRG.31110.1	2733	coding	4.29314
MSTRG.31110.2	2733	coding	4.29314
MSTRG.31110.3	2733	coding	4.29314
MSTRG.31110.4	2733	coding	4.29314
MSTRG.31110.5	2733	coding	4.31812
MSTRG.31110.6	2681	coding	4.32354
MSTRG.31110.7	2698	coding	4.29741
MSTRG.31127.1	738	noncoding	-0.997876
MSTRG.31127.2	575	noncoding	-0.952489
MSTRG.31127.3	580	noncoding	-0.954187
MSTRG.31127.4	482	noncoding	-0.9151
MSTRG.31130.1	856	noncoding	-1.00774
MSTRG.31132.1	687	noncoding	-1.25118
MSTRG.31156.1	206	noncoding	-1.31773
MSTRG.31192.1	1259	noncoding	-0.954901
MSTRG.31192.2	415	noncoding	-0.830026
MSTRG.31204.1	790	noncoding	-1.16029
MSTRG.31297.1	269	noncoding	-1.48826
MSTRG.31307.1	309	noncoding	-1.35682
MSTRG.31316.2	422	noncoding	-1.44851
MSTRG.31334.1	587	noncoding	-1.32191
MSTRG.31338.1	1576	noncoding	-1.18744
MSTRG.31338.2	1045	noncoding	-1.28878
MSTRG.31338.3	751	noncoding	-1.25766
MSTRG.31338.4	327	noncoding	-1.38698
MSTRG.31379.1	343	noncoding	-1.1877
MSTRG.31481.1	203	noncoding	-1.04088
MSTRG.31504.1	1886	coding	7.72583
MSTRG.31522.1	2526	noncoding	-0.832621
MSTRG.31522.2	2373	noncoding	-0.951699
MSTRG.31522.3	2370	noncoding	-0.951598
MSTRG.31522.4	1681	noncoding	-0.923981
MSTRG.31584.1	1105	coding	2.08089
MSTRG.31584.2	837	coding	2.26426
MSTRG.31584.3	968	coding	2.45197
MSTRG.31591.1	1189	noncoding	-0.883978
MSTRG.31591.2	1200	noncoding	-1.12183
MSTRG.31591.3	868	noncoding	-0.985527
MSTRG.31667.1	461	noncoding	-0.827528
MSTRG.31667.2	448	noncoding	-0.82055
MSTRG.31685.1	2029	noncoding	-1.18765
MSTRG.31698.1	1185	noncoding	-1.1398
MSTRG.31698.2	1128	noncoding	-1.13551
MSTRG.31698.3	1099	noncoding	-1.13312
MSTRG.31698.4	1215	noncoding	-1.22754
MSTRG.31698.5	1373	noncoding	-1.32515
MSTRG.31698.6	1388	noncoding	-1.32557
MSTRG.31698.7	1043	noncoding	-1.31216
MSTRG.31698.8	1064	noncoding	-1.13014
MSTRG.31698.9	1405	noncoding	-1.32081
MSTRG.31698.10	1108	noncoding	-1.13392
MSTRG.31698.11	879	noncoding	-1.10251
MSTRG.31698.12	1249	noncoding	-1.31063
MSTRG.31698.13	1085	noncoding	-1.31423
MSTRG.31698.14	891	noncoding	-1.1126
MSTRG.31721.1	478	noncoding	-1.31608
MSTRG.31747.1	840	noncoding	-0.82026
MSTRG.31747.2	364	noncoding	-0.766299
MSTRG.31780.1	672	noncoding	-1.32431
MSTRG.31811.1	371	noncoding	-0.849119
MSTRG.31821.2	822	coding	1.66955
MSTRG.31824.1	1274	noncoding	-0.593739
MSTRG.31824.2	1298	noncoding	-0.598026
MSTRG.31824.3	1445	noncoding	-0.52821
MSTRG.31824.4	1413	noncoding	-0.972649
MSTRG.31824.5	1262	noncoding	-0.591528
MSTRG.31824.6	1353	noncoding	-0.872659
MSTRG.31824.7	1368	noncoding	-0.9674
MSTRG.31824.8	1400	noncoding	-0.971107
MSTRG.31824.9	2163	noncoding	-0.679947
MSTRG.31824.10	1430	noncoding	-1.14456
MSTRG.31824.11	1589	noncoding	-0.622898
MSTRG.31824.12	1255	noncoding	-0.590268
MSTRG.31824.13	1558	noncoding	-0.618811
MSTRG.31824.14	1402	noncoding	-0.636702
MSTRG.31824.15	1383	noncoding	-0.598363
MSTRG.31824.16	1260	noncoding	-0.93369
MSTRG.31824.17	1383	noncoding	-0.598363
MSTRG.31824.18	1518	noncoding	-0.968752
MSTRG.31824.19	1182	noncoding	-1.11656
MSTRG.31824.20	1299	noncoding	-1.14629
MSTRG.31824.21	1120	noncoding	-0.931874
MSTRG.31824.22	1083	noncoding	-1.14645
MSTRG.31824.23	1119	noncoding	-0.931702
MSTRG.31824.24	1483	noncoding	-0.533628
MSTRG.31824.25	1242	noncoding	-0.930822
MSTRG.31824.26	1637	noncoding	-0.55332
MSTRG.31824.27	1373	noncoding	-0.596656
MSTRG.31824.28	1472	noncoding	-0.532124
MSTRG.31824.29	1285	noncoding	-0.59572
MSTRG.31826.1	203	noncoding	-1.08107
MSTRG.31850.1	307	noncoding	-1.40699
MSTRG.31868.1	1516	coding	1.4766
MSTRG.31871.2	1378	noncoding	-0.952555
MSTRG.31922.1	1089	noncoding	-0.934624
MSTRG.31929.1	296	noncoding	-1.17224
MSTRG.31942.1	2034	noncoding	-1.07385
MSTRG.31942.2	2513	noncoding	-1.09284
MSTRG.31942.3	1833	noncoding	-1.02848
MSTRG.31942.4	2093	noncoding	-1.07661
MSTRG.31942.5	2390	noncoding	-1.08863
MSTRG.31942.6	1951	noncoding	-1.02326
MSTRG.31942.7	2253	noncoding	-1.08355
MSTRG.31942.8	2224	noncoding	-1.08235
MSTRG.31942.9	2231	noncoding	-1.08265
MSTRG.31942.10	2395	noncoding	-1.08883
MSTRG.31942.11	2058	noncoding	-1.07503
MSTRG.31942.12	2137	noncoding	-1.04381
MSTRG.31942.13	2399	noncoding	-1.08903
MSTRG.31942.14	2435	noncoding	-1.04625
MSTRG.31942.15	1987	noncoding	-1.07149
MSTRG.31942.16	2051	noncoding	-1.07464
MSTRG.31945.1	1159	noncoding	-0.920141
MSTRG.31966.1	315	noncoding	-1.10638
[truncated: 22,424 more rows]

## Sheet: ST3
Supplemental Table 3. Transcripts obtained by CPAT screening.
Transcript id	mRNA size	ORF size	Fickett score	Hexamer score	coding prob
MSTRG.28.1	1396	198	0.7509	-0.398185	0.00181356
MSTRG.28.2	1266	198	0.7509	-0.398185	0.00182791
MSTRG.28.3	693	180	0.819	-0.0347845	0.0208512
MSTRG.28.4	1099	198	0.7509	-0.398185	0.0018465
MSTRG.61.1	419	195	0.684	-0.219661	0.00489193
MSTRG.94.1	300	39	0.742	-0.269651	0.000790162
MSTRG.137.1	1040	558	1.0483	0.0968815	0.858907
MSTRG.179.1	2374	327	0.8143	-0.183885	0.0335297
MSTRG.179.2	3307	327	0.8143	-0.183885	0.0317416
MSTRG.179.3	2105	327	0.8143	-0.183885	0.034063
MSTRG.179.4	1992	258	1.0614	-0.195882	0.0327086
MSTRG.179.5	2813	258	1.0614	-0.195882	0.0311676
MSTRG.179.6	2117	258	1.0614	-0.195882	0.0324693
MSTRG.179.7	1592	258	1.0614	-0.195882	0.0334858
MSTRG.179.8	1664	258	1.0614	-0.195882	0.0333446
MSTRG.179.9	1879	258	1.0614	-0.195882	0.0329264
MSTRG.294.1	909	495	1.277	0.173864	0.913718
MSTRG.421.1	2287	258	0.6459	-0.317159	0.00402586
MSTRG.421.2	1891	258	0.6459	-0.317159	0.00412343
MSTRG.421.3	1881	258	0.6459	-0.317159	0.00412592
MSTRG.421.4	2001	369	1.0508	0.206694	0.607632
MSTRG.421.5	1979	258	0.6459	-0.317159	0.00410154
MSTRG.421.6	1966	258	0.6459	-0.317159	0.00410477
MSTRG.421.7	2334	258	0.6459	-0.317159	0.00401443
MSTRG.421.8	2142	258	0.6459	-0.317159	0.00406131
MSTRG.421.9	1909	258	0.6459	-0.317159	0.00411894
MSTRG.421.10	2073	369	1.0508	0.206694	0.60659
MSTRG.421.11	1984	258	0.6459	-0.317159	0.0041003
MSTRG.421.12	1893	258	0.6459	-0.317159	0.00412293
MSTRG.421.13	1902	258	0.6459	-0.317159	0.00412069
MSTRG.421.14	2140	369	1.0508	0.206694	0.605618
MSTRG.421.15	2037	369	1.0508	0.206694	0.607111
MSTRG.421.16	2105	369	1.0508	0.206694	0.606126
MSTRG.421.17	1956	258	0.6459	-0.317159	0.00410725
MSTRG.421.18	2166	258	0.6459	-0.317159	0.00405542
MSTRG.429.1	393	138	0.8264	-0.0725382	0.0108663
MSTRG.457.1	2481	2130	0.911	0.0757007	1
MSTRG.493.1	1326	225	0.6543	-0.148962	0.00926213
MSTRG.493.2	1453	144	1.0898	0.0633837	0.0581046
MSTRG.493.3	1510	180	0.6564	-0.283806	0.00234315
MSTRG.493.4	341	129	0.8496	-0.161865	0.00592758
MSTRG.493.5	1334	144	1.0898	0.0633837	0.0585013
MSTRG.493.6	1580	225	0.6543	-0.148962	0.00912168
MSTRG.554.2	788	210	0.7513	-0.165737	0.00987322
MSTRG.663.1	319	141	0.9324	-0.0534147	0.0177244
MSTRG.675.1	216	66	1.149	0.0522782	0.0310332
MSTRG.702.1	237	63	0.8144	-0.394065	0.000567821
MSTRG.861.1	855	150	0.6801	-0.040399	0.00940609
MSTRG.881.1	1005	273	0.6866	-0.0340552	0.0364771
MSTRG.888.1	217	72	1.3013	0.133002	0.0858912
MSTRG.895.1	260	228	0.6117	0.0184151	0.026491
MSTRG.936.1	939	150	1.2285	-0.101646	0.0341125
MSTRG.936.2	856	183	0.6875	-0.0761295	0.0108479
MSTRG.941.1	324	72	1.1287	0.0373674	0.0280562
MSTRG.950.1	1057	198	0.6333	-0.245108	0.00350911
MSTRG.956.1	1595	954	1.1265	0.196754	0.999051
MSTRG.966.1	408	111	0.9889	-0.192634	0.00614256
MSTRG.966.3	495	90	0.9909	-0.113675	0.00823519
MSTRG.971.1	253	207	1.1598	0.263377	0.379595
MSTRG.1032.12	860	255	0.5797	-0.0560992	0.019056
MSTRG.1056.1	1066	165	0.7696	0.114191	0.0389516
MSTRG.1056.2	697	129	0.4815	-0.309236	0.000693289
MSTRG.1109.1	691	135	0.8326	-0.197426	0.00464745
MSTRG.1109.2	627	135	0.8326	-0.197426	0.00466546
MSTRG.1135.1	362	108	0.4108	-0.106185	0.00172366
MSTRG.1174.1	2719	2253	0.841	0.111051	1
MSTRG.1181.1	1329	213	0.6183	-0.166283	0.00649694
MSTRG.1213.1	689	237	0.7718	-0.215566	0.0102046
MSTRG.1232.1	1036	570	1.0751	0.172792	0.925644
MSTRG.1258.1	506	63	1.0383	-0.0832923	0.00871352
MSTRG.1279.1	902	459	1.0772	0.088465	0.685572
MSTRG.1279.2	546	159	0.6606	-0.0121048	0.011946
MSTRG.1331.1	1001	273	1.1639	0.0808646	0.265951
MSTRG.1331.2	1688	273	1.1639	0.0808646	0.257888
MSTRG.1331.3	1307	273	1.1639	0.0808646	0.26234
MSTRG.1378.1	2148	159	0.8461	-0.0508548	0.0149848
MSTRG.1474.1	577	114	1.0015	-0.0785256	0.0137728
MSTRG.1478.1	1322	222	0.4948	-0.134356	0.00600337
MSTRG.1478.2	1379	222	0.4948	-0.134356	0.00598276
MSTRG.1478.3	1062	222	0.4948	-0.134356	0.00609832
MSTRG.1478.4	911	207	0.8357	-0.0440802	0.0271329
MSTRG.1489.1	370	165	0.6654	-0.197586	0.00387499
MSTRG.1517.1	394	72	0.4215	-0.291357	0.000355471
MSTRG.1546.1	248	48	0.8515	-0.389208	0.000559814
MSTRG.1547.1	357	186	0.6871	-0.0192932	0.0166895
MSTRG.1551.1	661	117	0.4759	-0.130834	0.00194483
MSTRG.1599.1	323	39	0.9237	-0.36842	0.000727547
MSTRG.1651.1	304	60	0.8066	-0.438117	0.00039946
MSTRG.1671.6	637	87	0.7985	-0.000614758	0.00910155
MSTRG.1741.2	474	294	0.6419	-0.0909095	0.0284582
MSTRG.1744.2	758	126	0.6869	-0.0227716	0.00838584
MSTRG.1744.3	967	270	0.6753	-0.21669	0.0105046
MSTRG.1805.2	249	66	0.6501	-0.511461	0.000161192
MSTRG.1809.1	209	120	0.8245	-0.00978448	0.0135698
MSTRG.1810.1	243	228	1.0876	0.211376	0.302842
MSTRG.1846.1	952	183	0.743	0.209875	0.0790007
MSTRG.1852.1	422	243	1.125	0.0636533	0.176489
MSTRG.1857.1	243	78	0.6551	-0.312677	0.00069252
MSTRG.1873.1	2408	693	1.0907	0.339315	0.99273
MSTRG.1884.1	1825	261	0.7773	-0.123993	0.0227034
MSTRG.1884.2	1055	201	0.9698	0.0314806	0.0610602
MSTRG.1884.3	1404	213	0.6495	-0.1104	0.0102775
MSTRG.1884.4	1450	201	0.9698	0.0314806	0.0596996
MSTRG.1884.5	1353	201	0.9698	0.0314806	0.0600311
MSTRG.1892.1	201	69	0.9454	0.296635	0.0806037
MSTRG.1906.1	1224	162	0.6927	-0.111632	0.00682484
MSTRG.1906.2	1120	114	0.8894	-0.0669435	0.0101517
MSTRG.1906.3	1193	162	0.6927	-0.111632	0.00683761
MSTRG.1906.4	983	105	0.8508	0.0284203	0.0153596
MSTRG.1906.5	680	90	1.068	-0.140261	0.00870087
MSTRG.1912.1	288	72	0.8619	-0.167318	0.00322819
MSTRG.1914.2	254	108	0.6979	-0.123181	0.00381427
MSTRG.1964.1	1304	177	0.7964	-0.262709	0.00409178
MSTRG.1964.2	1183	174	0.4329	-0.244277	0.00144217
MSTRG.1964.3	746	174	0.4329	-0.244277	0.00148089
MSTRG.1964.4	750	174	0.4329	-0.244277	0.00148053
MSTRG.1972.1	308	270	1.0339	0.348492	0.587327
MSTRG.1999.1	308	111	0.961	0.0249407	0.0233983
MSTRG.2001.1	202	90	0.8584	-0.101258	0.00601414
MSTRG.2003.1	1040	183	0.6692	0.111294	0.0340891
MSTRG.2003.2	1005	183	0.6692	0.111294	0.0341591
MSTRG.2067.1	697	177	0.655	-0.40365	0.00107684
MSTRG.2109.1	601	231	0.4149	-0.05721	0.00892426
MSTRG.2173.1	236	177	0.6335	0.0403178	0.0190597
MSTRG.2175.1	769	69	0.8865	-0.239101	0.00204381
MSTRG.2181.1	1494	180	0.8893	-0.279102	0.00501584
MSTRG.2181.2	1419	180	0.8893	-0.279102	0.00503862
MSTRG.2181.3	1193	162	0.7158	-0.231541	0.0033429
MSTRG.2203.1	422	120	0.5025	-0.25685	0.000965281
MSTRG.2203.2	351	120	0.5025	-0.25685	0.000969447
MSTRG.2212.1	327	210	1.2623	0.341929	0.593236
MSTRG.2222.1	481	42	0.7052	-0.172229	0.00136745
MSTRG.2254.1	415	102	1.0186	-0.417353	0.00139361
MSTRG.2264.1	1270	255	0.5376	-0.294531	0.00342733
MSTRG.2265.1	366	159	1.2577	0.156689	0.195621
MSTRG.2266.1	1293	786	0.8374	0.188069	0.985158
MSTRG.2271.2	384	54	0.8382	-0.388297	0.000571594
MSTRG.2298.1	2717	219	0.9655	-0.183121	0.0167973
MSTRG.2306.1	630	186	1.07	0.184962	0.176378
MSTRG.2309.1	1729	1458	0.9567	0.0884416	0.999986
MSTRG.2327.1	830	279	0.6606	0.0339328	0.0556603
MSTRG.2413.1	1128	198	0.6119	-0.0755125	0.00994511
MSTRG.2413.2	1134	198	0.6119	-0.0755125	0.00994153
MSTRG.2413.3	890	198	0.6119	-0.0755125	0.0100884
MSTRG.2413.4	1085	108	1.0361	-0.213437	0.00577204
MSTRG.2413.5	1091	108	1.0361	-0.213437	0.00576995
MSTRG.2413.6	356	141	0.8814	-0.0448356	0.0159727
MSTRG.2430.1	226	93	0.4416	-0.223104	0.000753013
MSTRG.2438.1	482	69	1.3007	0.264172	0.175196
MSTRG.2441.1	1782	222	0.8325	-0.344098	0.00423085
MSTRG.2453.1	785	594	1.0212	0.0744294	0.878421
MSTRG.2458.2	1791	192	0.7538	-0.23826	0.00479919
MSTRG.2518.7	425	75	1.1311	0.217135	0.0891273
MSTRG.2522.2	901	234	1.0057	-0.197865	0.0225723
MSTRG.2527.1	721	315	0.9969	0.212194	0.449726
MSTRG.2527.2	677	315	0.9969	0.212194	0.450387
MSTRG.2537.1	473	354	1.0415	0.212021	0.592406
MSTRG.2539.1	1110	114	0.6553	-0.182157	0.00229318
MSTRG.2553.1	670	432	1.2514	0.346598	0.9401
MSTRG.2553.3	785	432	1.2514	0.346598	0.939705
MSTRG.2559.1	424	72	0.7605	-0.212771	0.00172715
MSTRG.2568.1	2364	132	0.7712	-0.276095	0.00199898
MSTRG.2568.2	2345	132	0.7712	-0.276095	0.00200128
MSTRG.2568.3	2025	132	0.7712	-0.276095	0.00204047
MSTRG.2588.1	2625	246	0.9068	-0.151375	0.0230463
MSTRG.2603.1	444	72	0.7441	-0.40642	0.000456779
MSTRG.2637.1	1981	696	0.8443	0.0165953	0.887961
MSTRG.2647.1	1866	276	0.7581	-0.0862318	0.0318732
MSTRG.2647.2	1694	768	0.7249	-0.0546576	0.882917
MSTRG.2647.3	1553	276	0.7581	-0.0862318	0.0324649
MSTRG.2647.4	230	201	0.9724	-0.0121049	0.0491537
MSTRG.2649.1	1283	174	0.6685	-0.0591002	0.0101169
MSTRG.2659.1	3385	288	0.8779	-0.221657	0.0199608
MSTRG.2659.2	2207	378	0.6442	-0.111877	0.0542335
MSTRG.2659.3	1972	288	0.8779	-0.221657	0.0217101
MSTRG.2659.4	2671	288	0.8779	-0.221657	0.0208268
MSTRG.2659.5	1986	288	0.8779	-0.221657	0.0216921
MSTRG.2659.6	1972	288	0.8779	-0.221657	0.0217101
MSTRG.2659.7	1991	288	0.8779	-0.221657	0.0216856
MSTRG.2667.1	717	231	0.3853	-0.148545	0.00443803
MSTRG.2668.2	1616	213	0.7347	0.0190013	0.0305229
MSTRG.2678.1	1187	579	0.6428	0.115898	0.705963
MSTRG.2696.1	444	252	0.7398	0.110759	0.0875746
MSTRG.2750.1	1659	228	0.6986	-0.0909991	0.0156978
MSTRG.2786.3	647	126	1.1914	0.187368	0.142645
MSTRG.2816.1	2343	2109	0.8145	0.0159481	1
MSTRG.2816.2	2338	1128	0.6846	0.00765634	0.997889
MSTRG.2830.2	213	105	0.8494	0.0391626	0.0171702
MSTRG.2838.2	631	225	1.143	0.423431	0.664709
MSTRG.2861.1	416	135	0.7156	-0.0788664	0.00713978
MSTRG.2883.1	386	48	0.3941	-0.0185415	0.001523
MSTRG.2897.1	1386	729	0.9727	0.125097	0.972954
MSTRG.2897.2	1344	729	0.9727	0.125097	0.973021
MSTRG.2897.3	1130	576	1.1298	0.132466	0.923183
MSTRG.2897.4	1117	687	1.0197	0.133145	0.965969
MSTRG.2911.1	720	123	0.6666	-0.147968	0.00335714
MSTRG.2911.2	913	147	0.7699	0.0967772	0.0291686
MSTRG.2919.2	2102	195	0.8072	-0.0490317	0.0197667
MSTRG.2967.1	837	195	0.6719	-0.258799	0.00355065
MSTRG.2967.2	945	144	0.5027	-0.384913	0.000520968
MSTRG.2967.3	1707	249	0.6998	-0.175181	0.011359
MSTRG.2967.4	234	174	0.5912	-0.0178154	0.0110964
MSTRG.2969.1	1609	165	0.8523	0.113772	0.048264
MSTRG.2987.1	669	189	0.7011	-0.298998	0.00282786
MSTRG.2987.2	575	165	0.7131	-0.26563	0.00283984
MSTRG.3012.1	411	378	0.4523	0.00984526	0.0724987
MSTRG.3014.1	2583	234	0.9553	0.174286	0.171992
MSTRG.3020.1	356	207	0.8747	-0.43264	0.00250063
MSTRG.3029.1	273	147	0.6453	0.0157174	0.0122141
MSTRG.3041.2	1045	174	0.6798	-0.285358	0.00240625
MSTRG.3058.1	248	69	0.8428	-0.44003	0.000488743
MSTRG.3059.1	355	102	1.0186	-0.254099	0.00409884
MSTRG.3060.1	224	108	0.8894	-0.166433	0.00523443
MSTRG.3074.1	641	258	0.7364	-0.108469	0.0230037
MSTRG.3075.1	456	66	0.8344	0.294854	0.0550645
MSTRG.3076.1	712	135	0.9506	-0.620305	0.000413954
MSTRG.3081.1	957	138	0.389	-0.428034	0.000256828
MSTRG.3081.2	880	138	0.389	-0.428034	0.000258032
MSTRG.3081.3	756	138	0.389	-0.428034	0.000259981
MSTRG.3081.4	651	138	0.389	-0.428034	0.000261644
MSTRG.3099.1	712	135	0.5891	-0.103255	0.00402434
MSTRG.3099.2	1247	192	0.7197	-0.347632	0.00217028
MSTRG.3099.3	1145	132	0.6402	-0.223491	0.00201849
MSTRG.3099.4	986	192	0.7197	-0.347632	0.00220487
MSTRG.3099.5	581	135	0.5891	-0.103255	0.00405634
MSTRG.3099.6	501	132	0.6402	-0.223491	0.00209881
MSTRG.3099.7	790	135	0.5891	-0.103255	0.0040054
MSTRG.3134.1	334	159	0.6026	0.0546017	0.0156075
MSTRG.3241.1	1475	492	0.7879	-0.126046	0.227274
MSTRG.3262.1	282	138	0.8883	-0.0817822	0.0124812
MSTRG.3272.1	730	510	0.908	-0.0355163	0.497785
MSTRG.3298.1	213	75	0.6823	-0.0964642	0.00304229
MSTRG.3320.1	3333	2481	0.9447	0.213837	1
MSTRG.3320.2	3185	2475	0.9447	0.210943	1
MSTRG.3328.1	1710	210	1.0874	0.166423	0.19546
MSTRG.3328.2	1572	210	1.0874	0.166423	0.196781
MSTRG.3346.1	1020	123	0.7244	0.191792	0.0360315
MSTRG.3346.2	762	123	0.7244	0.191792	0.0365796
MSTRG.3383.1	2350	456	0.7471	-0.0052209	0.269616
MSTRG.3383.2	873	183	1.0794	0.235985	0.227609
MSTRG.3383.3	784	219	0.4491	-0.22345	0.00289749
MSTRG.3383.4	1245	456	0.7471	-0.0052209	0.28303
MSTRG.3385.1	937	261	0.9248	0.0689069	0.122249
MSTRG.3385.2	313	255	0.9038	0.0628326	0.108672
MSTRG.3387.2	957	321	0.7322	-0.0271373	0.0715522
MSTRG.3426.1	2245	2022	0.9808	0.17171	1
MSTRG.3458.7	1389	354	0.7745	-0.00197915	0.126361
MSTRG.3458.8	1420	423	0.3803	-0.0609787	0.056386
MSTRG.3458.9	1375	423	0.3803	-0.0609787	0.0565316
MSTRG.3458.10	1206	168	0.7179	0.0239567	0.0190776
MSTRG.3518.1	417	195	1.0585	0.0895721	0.10941
MSTRG.3525.1	512	120	0.704	-0.395808	0.00072259
MSTRG.3539.1	269	45	0.8252	0.212042	0.0257316
MSTRG.3602.1	336	84	0.8797	-0.117525	0.00537241
MSTRG.3618.1	1152	219	0.9325	0.124198	0.114133
MSTRG.3618.2	1221	219	0.9325	0.124198	0.11371
MSTRG.3632.1	705	447	0.8962	0.0518793	0.462936
MSTRG.3709.2	967	285	0.6256	-0.0797305	0.0257034
MSTRG.3731.1	531	114	0.442	-0.226713	0.00090676
MSTRG.3733.1	712	117	1.0936	-0.237837	0.00663047
MSTRG.3797.1	652	87	0.9494	-0.365364	0.00132476
MSTRG.3843.2	509	108	0.8954	0.00348678	0.015925
MSTRG.3898.1	479	288	0.9381	-0.0769686	0.0709011
MSTRG.3953.4	2450	963	1.2003	0.17811	0.999186
MSTRG.3975.1	582	102	0.9772	0.336712	0.149822
MSTRG.3977.1	1025	108	0.7441	-0.535588	0.000277411
MSTRG.3977.2	673	78	1.0939	0.165618	0.0593019
MSTRG.4000.1	609	306	1.2571	0.326069	0.781956
MSTRG.4016.2	3144	207	0.9896	0.0223265	0.0576987
MSTRG.4034.4	829	114	0.9714	0.0346937	0.0257422
MSTRG.4034.5	628	114	0.9714	0.0346937	0.0260501
MSTRG.4073.1	215	123	0.9282	-0.164902	0.00701608
MSTRG.4139.1	1603	1221	1.0686	0.179774	0.999929
MSTRG.4139.3	640	435	1.1831	0.291914	0.901315
MSTRG.4198.2	448	69	0.6695	-0.215179	0.00123523
MSTRG.4223.1	532	270	0.9566	-0.0725874	0.0639417
MSTRG.4238.1	1229	1011	0.9058	0.134478	0.998488
MSTRG.4238.2	892	750	0.8943	0.0566644	0.95858
MSTRG.4270.1	253	81	0.6081	-0.0391614	0.00374176
MSTRG.4282.1	702	177	0.9196	0.0747063	0.0550304
MSTRG.4296.1	1948	1020	0.5464	0.130132	0.995453
MSTRG.4296.2	1948	1020	0.5464	0.12269	0.995225
MSTRG.4296.3	1948	1020	0.5464	0.130132	0.995453
MSTRG.4296.4	1849	1020	0.5464	0.12269	0.995253
MSTRG.4296.5	1948	1020	0.5464	0.128256	0.995396
MSTRG.4296.6	1948	1020	0.5464	0.130132	0.995453
MSTRG.4296.7	1849	1020	0.5464	0.130132	0.99548
MSTRG.4296.8	1849	1020	0.5464	0.130132	0.99548
MSTRG.4296.9	385	294	1.2458	0.454155	0.877734
MSTRG.4296.10	1540	870	0.5476	0.138003	0.979112
MSTRG.4296.11	1176	561	0.6332	-0.00206993	0.468261
MSTRG.4307.1	294	51	1.0262	-0.389442	0.000996415
MSTRG.4315.1	716	99	0.6044	-0.413581	0.000369991
MSTRG.4317.1	352	33	0.7202	-0.0840408	0.00234406
MSTRG.4325.1	502	165	0.8485	-0.115173	0.0116823
MSTRG.4332.1	939	531	0.9814	0.21119	0.887453
MSTRG.4378.1	2027	702	0.8177	0.057325	0.910315
MSTRG.4382.1	529	192	1.0516	0.0983812	0.109142
MSTRG.4385.1	1294	135	0.8684	-0.179707	0.00563042
MSTRG.4444.1	330	18	0.9678	-0.122026	0.00337758
MSTRG.4444.2	330	18	0.9678	-0.122026	0.00337758
MSTRG.4925.1	342	126	0.7012	-0.371556	0.000906122
MSTRG.4947.1	240	57	0.9061	-0.0985837	0.00497089
MSTRG.4997.2	410	90	0.8752	-0.130673	0.00515991
MSTRG.5006.1	630	135	0.8411	0.0105976	0.0186533
MSTRG.5061.1	291	36	0.7203	-1.15576	2.05957e-06
MSTRG.5062.1	477	150	0.7518	-0.309544	0.00205435
MSTRG.5097.1	234	114	0.523	-0.159642	0.00185251
MSTRG.5124.1	352	159	0.9221	0.308466	0.187645
MSTRG.5173.1	5009	447	1.2924	0.385216	0.954166
MSTRG.5210.1	5608	1134	1.1511	0.15181	0.999784
MSTRG.5210.2	1587	1128	1.1511	0.154397	0.999823
MSTRG.5210.3	1059	876	1.1309	0.123061	0.996583
MSTRG.5210.4	2131	234	0.7	-0.15439	0.0108108
MSTRG.5236.1	712	396	0.9216	0.177419	0.551894
MSTRG.5236.2	619	201	0.8093	0.324083	0.217753
MSTRG.5236.3	621	201	0.8093	0.324083	0.217733
MSTRG.5265.1	367	117	0.601	-0.174266	0.00220135
MSTRG.5291.1	1172	582	0.5512	-0.0167865	0.436681
MSTRG.5297.1	539	249	0.6198	-0.086463	0.0169399
MSTRG.5318.1	267	66	0.9687	-0.0191997	0.0111766
MSTRG.5381.1	1640	1158	0.7775	0.130237	0.999513
MSTRG.5381.2	1377	1128	0.7968	0.140789	0.999418
MSTRG.5381.3	1448	1131	0.7968	0.140319	0.999432
MSTRG.5381.4	1488	1155	0.7775	0.127499	0.999492
MSTRG.5381.5	1241	1104	0.7968	0.145667	0.999275
MSTRG.5390.1	2688	1629	0.7356	0.0270761	0.999993
MSTRG.5399.1	740	171	0.3983	-0.246944	0.00126423
MSTRG.5438.1	583	141	1.0191	-0.0431997	0.0243373
MSTRG.5446.1	1026	366	0.959	0.132345	0.421851
MSTRG.5461.2	461	240	0.7772	-0.0948689	0.0237874
MSTRG.5466.2	443	123	1.1055	0.271884	0.178663
MSTRG.5480.2	292	48	0.6518	-0.280875	0.000609537
MSTRG.5494.1	1344	588	0.9316	0.0452256	0.802883
MSTRG.5523.1	1343	402	1.2587	0.275012	0.874174
MSTRG.5538.1	345	288	0.7193	-0.0691636	0.0391386
MSTRG.5548.1	226	78	1.2478	-0.253242	0.00656904
MSTRG.5577.1	402	129	0.8511	-0.0372109	0.0134112
MSTRG.5621.1	293	114	0.8535	-0.413229	0.000978195
MSTRG.5626.1	252	141	0.4295	-0.106388	0.00262328
MSTRG.5664.1	1630	219	0.8006	0.0740668	0.0560601
MSTRG.5664.2	1176	165	1.1889	0.0541704	0.0918504
MSTRG.5688.1	2501	2271	0.954	0.0829252	1
MSTRG.5688.2	2587	2253	0.954	0.083741	1
MSTRG.5726.1	1197	168	1.0125	0.258758	0.187925
MSTRG.5740.2	875	225	0.9474	0.139735	0.13966
MSTRG.5741.1	704	111	0.7717	-0.553556	0.000283016
MSTRG.5746.1	572	156	0.9091	-0.0717523	0.0169166
MSTRG.5752.1	253	105	0.7551	-0.393051	0.000746294
MSTRG.5807.1	966	147	0.9566	-0.163092	0.00958951
MSTRG.5807.2	830	93	1.1967	0.260143	0.159192
MSTRG.5807.3	824	87	1.1733	0.274631	0.153602
MSTRG.5807.4	949	147	0.9225	-0.193921	0.00705387
MSTRG.5807.5	676	147	0.9566	-0.163092	0.0097582
MSTRG.5808.1	444	204	1.0015	-0.102595	0.0307992
MSTRG.5849.1	240	36	0.9609	-0.644158	0.000128923
MSTRG.5850.1	504	318	1.1276	0.194627	0.53457
MSTRG.5850.2	507	321	1.1214	0.170025	0.49721
MSTRG.5859.1	1110	138	1.0041	0.294889	0.172151
MSTRG.5885.1	1358	1188	1.0189	0.0368371	0.999699
MSTRG.5886.1	598	237	1.0316	-0.00750887	0.0847746
MSTRG.5896.1	792	156	0.5032	-0.107167	0.0037401
MSTRG.5968.1	397	294	0.5907	0.0600218	0.0635587
MSTRG.5975.2	520	261	0.7922	-0.0213244	0.049343
MSTRG.5981.1	213	33	0.8807	-0.662157	8.62836e-05
MSTRG.6039.1	1623	183	0.8608	0.247391	0.132512
MSTRG.6056.1	744	207	1.2282	0.247351	0.398437
MSTRG.6056.2	318	204	1.2458	0.305198	0.504669
MSTRG.6100.1	215	84	0.8931	0.141045	0.0303409
MSTRG.6110.1	1638	174	0.6903	-0.0113258	0.0144713
MSTRG.6123.1	728	594	1.1595	0.224393	0.967882
MSTRG.6123.2	704	372	1.02	0.171622	0.554835
MSTRG.6187.1	522	141	1.2211	-0.0302212	0.0489374
MSTRG.6225.1	365	75	0.8266	-0.219448	0.00210794
MSTRG.6225.2	901	144	0.9132	-0.282477	0.00371917
MSTRG.6249.1	789	105	0.8546	-0.493406	0.000509204
MSTRG.6249.2	450	105	0.8546	-0.493406	0.000519789
MSTRG.6253.1	275	36	1.2458	0.342754	0.175504
MSTRG.6292.1	1128	156	0.6291	0.0929364	0.0200641
MSTRG.6320.1	206	69	0.6942	-0.717697	4.91387e-05
MSTRG.6349.1	1364	279	0.6409	-0.15886	0.0147967
MSTRG.6349.2	1228	279	0.6409	-0.15886	0.0149175
MSTRG.6349.3	717	279	0.6409	-0.15886	0.0153804
MSTRG.6349.4	999	279	0.6409	-0.15886	0.0151233
MSTRG.6349.5	598	279	0.6409	-0.15886	0.0154902
MSTRG.6431.2	906	249	1.0048	-0.181257	0.0293263
MSTRG.6442.1	450	51	1.0352	0.0330999	0.0162747
MSTRG.6475.1	1462	393	0.5215	0.146982	0.20954
MSTRG.6479.1	1690	819	0.893	0.150151	0.988484
MSTRG.6479.2	1555	819	0.893	0.150151	0.988576
MSTRG.6505.1	755	204	0.4258	-0.422042	0.000619597
MSTRG.6527.1	898	243	0.4913	-0.11306	0.00877517
MSTRG.6528.1	570	336	0.8564	0.142104	0.2953
MSTRG.6544.1	696	165	0.9673	0.262177	0.170087
MSTRG.6545.6	309	75	0.9251	-0.101687	0.00624603
MSTRG.6548.1	518	267	0.5914	-0.188454	0.00968221
MSTRG.6567.1	472	75	0.7994	-0.287519	0.00122777
MSTRG.6567.2	320	108	0.9648	-0.0634204	0.0129192
MSTRG.6576.2	656	183	0.8123	-0.160718	0.00931184
MSTRG.6576.3	612	126	0.8056	-0.478501	0.000610937
MSTRG.6590.1	671	129	0.8014	-0.179766	0.00444349
MSTRG.6686.1	1701	174	0.8085	-0.1948	0.00627536
MSTRG.6686.2	1225	219	0.5306	-0.0229885	0.013544
MSTRG.6692.1	2040	267	1.0878	0.0927267	0.213492
MSTRG.6692.2	2822	450	0.8682	0.0943162	0.486897
MSTRG.6692.3	2304	189	0.5927	-0.0741779	0.00799507
MSTRG.6692.4	2470	297	0.6644	-0.106917	0.0252293
MSTRG.6692.5	2796	297	0.6644	-0.106917	0.024747
MSTRG.6692.6	2573	297	0.6644	-0.106917	0.0250759
MSTRG.6693.1	654	129	1.0867	-0.0681861	0.0223629
MSTRG.6705.7	290	90	0.6809	-0.299425	0.000930332
MSTRG.6733.1	761	375	0.7634	-0.0506256	0.116664
MSTRG.6733.2	434	111	0.8428	-0.0988928	0.00718857
MSTRG.6748.1	438	216	0.9787	0.113342	0.122948
MSTRG.6751.1	436	60	0.7176	-0.692577	5.58545e-05
MSTRG.6752.1	1282	966	1.0513	0.0809312	0.997777
MSTRG.6752.2	879	702	1.0429	0.102482	0.967482
MSTRG.6835.1	479	231	0.6023	0.0469019	0.0314801
MSTRG.6857.2	827	348	0.6795	-0.152847	0.0370102
MSTRG.6857.3	743	297	0.7844	-0.140349	0.0325138
MSTRG.6857.4	472	252	0.7736	-0.120716	0.0225896
MSTRG.6862.1	6766	429	0.585	0.218441	0.356815
MSTRG.6862.2	1889	429	0.585	0.218441	0.427247
MSTRG.6862.3	1755	429	0.585	0.218441	0.429239
MSTRG.6862.4	1601	213	0.4773	-0.203318	0.00322383
MSTRG.6862.5	1156	177	0.4288	-0.188938	0.0021213
MSTRG.6862.6	1985	426	0.8858	0.0251709	0.34022
MSTRG.6862.7	2688	177	0.4288	-0.188938	0.00193324
MSTRG.6862.8	749	177	0.4288	-0.188938	0.00217426
MSTRG.6862.9	2838	366	0.802	-0.116477	0.0716694
MSTRG.6862.10	1247	213	0.4773	-0.203318	0.00329364
MSTRG.6862.11	2349	177	0.4288	-0.188938	0.00197336
MSTRG.6862.12	815	177	0.4288	-0.188938	0.00216558
MSTRG.6862.13	620	120	0.7896	-0.125824	0.00555768
MSTRG.6867.1	669	288	0.7101	-0.118779	0.0272021
MSTRG.6867.2	613	273	0.7114	-0.18306	0.0154285
MSTRG.6867.3	624	282	0.6162	-0.135875	0.0171758
MSTRG.6939.1	536	162	0.9612	0.0402845	0.0434415
MSTRG.6976.1	1253	327	0.7527	0.00797571	0.0979734
MSTRG.6976.2	332	273	0.6304	0.0273037	0.0472227
MSTRG.6977.1	1066	309	0.8035	-0.156539	0.0345632
MSTRG.6977.2	881	309	0.8035	-0.156539	0.03494
MSTRG.6979.1	260	111	0.8545	-0.0121211	0.0132841
MSTRG.6980.1	3628	276	0.9833	0.0384595	0.120283
MSTRG.6980.2	1622	276	0.9833	0.0384595	0.133779
MSTRG.6980.3	1639	150	0.8869	0.195071	0.0758502
MSTRG.6984.1	366	240	0.8374	-0.00174088	0.0519199
MSTRG.6993.1	729	198	0.5855	-0.265267	0.00269881
MSTRG.7018.1	1390	126	0.7702	-0.00306808	0.0118988
MSTRG.7018.2	405	177	0.5841	-0.279313	0.00199173
MSTRG.7018.3	716	132	0.6592	-0.0162203	0.00858475
MSTRG.7018.4	384	162	0.6007	-0.129876	0.00477845
MSTRG.7064.1	304	216	0.7273	-0.0237225	0.0252953
MSTRG.7069.1	1984	147	0.8604	-0.044471	0.0145096
MSTRG.7069.2	1315	147	0.8604	-0.044471	0.0151021
MSTRG.7076.1	265	42	0.8152	-0.5152	0.000203599
MSTRG.7077.1	393	147	0.8119	-0.289712	0.00275027
MSTRG.7155.1	714	147	0.5004	-0.176299	0.0021445
MSTRG.7184.1	404	141	0.84	0.0764959	0.0306891
MSTRG.7220.1	729	117	0.7122	-0.128718	0.00411763
MSTRG.7285.1	333	126	0.8124	-0.193067	0.00416429
MSTRG.7286.1	826	198	0.591	-0.294773	0.00224755
MSTRG.7324.1	426	225	0.5359	-0.319766	0.00219889
MSTRG.7351.1	878	516	1.142	0.399868	0.974836
MSTRG.7355.1	525	192	0.7798	-0.12263	0.0119797
MSTRG.7426.1	1259	783	1.0864	0.518433	0.999199
MSTRG.7433.1	1032	180	0.7573	-0.348666	0.00215867
MSTRG.7446.1	1059	201	0.4528	-0.409096	0.00069813
MSTRG.7446.2	444	219	0.8669	-0.327943	0.00549962
MSTRG.7447.1	560	123	1.0156	-0.38677	0.00209998
MSTRG.7461.1	1798	1554	1.1198	0.197721	0.999999
MSTRG.7472.1	552	72	0.7322	-0.0735602	0.00392244
MSTRG.7475.1	1662	228	0.6487	-0.00880183	0.0229174
MSTRG.7475.2	1622	228	0.6487	-0.00880183	0.0229719
MSTRG.7475.3	1450	228	0.6487	-0.00880183	0.0232074
MSTRG.7475.4	1360	228	0.6487	-0.00880183	0.0233316
MSTRG.7480.1	5535	1362	1.1199	0.0443898	0.999959
MSTRG.7486.1	1467	189	0.7922	-0.125539	0.0111802
MSTRG.7486.2	1473	189	0.7922	-0.125539	0.0111761
MSTRG.7497.5	1117	156	0.7279	-0.256066	0.00278219
MSTRG.7528.1	421	321	1.0822	0.0817755	0.329208
MSTRG.7529.1	1249	135	0.7761	-0.0383308	0.0106893
MSTRG.7529.2	1247	147	0.6341	-0.0730985	0.00622083
MSTRG.7577.2	226	87	1.1281	-0.163682	0.00895747
MSTRG.7632.1	418	171	0.6941	-0.182773	0.00496977
MSTRG.7694.1	251	57	0.7106	0.0749835	0.00842472
MSTRG.7710.1	979	195	0.7733	-0.0306846	0.0214367
MSTRG.7710.2	911	195	0.7733	-0.0306846	0.0215235
MSTRG.7742.1	290	174	0.9254	-0.0457218	0.0258921
MSTRG.7779.1	887	177	1.0154	-0.0824475	0.0268283
MSTRG.7820.1	1445	414	0.5553	-0.00510613	0.119457
MSTRG.7820.2	1684	414	0.5553	-0.00510613	0.117939
MSTRG.7820.3	1765	414	0.5553	-0.00510613	0.117428
MSTRG.7825.1	330	108	0.4597	-0.394199	0.000301153
MSTRG.7853.1	2013	237	1.1208	0.187722	0.289909
MSTRG.7853.2	1399	147	0.9339	-0.077345	0.0152333
MSTRG.7853.3	1567	147	0.9352	-0.0747003	0.0154044
MSTRG.7853.4	1424	147	0.9352	-0.0747003	0.0155367
MSTRG.7857.1	1316	291	1.1029	0.392943	0.73673
MSTRG.7877.1	475	93	0.7806	-0.20015	0.00249959
MSTRG.7880.1	1206	267	0.4581	-0.127476	0.00914168
MSTRG.7880.2	396	114	0.4423	-0.151829	0.00149944
MSTRG.7890.1	340	174	0.8204	-0.0946947	0.0136017
MSTRG.7936.1	1799	408	0.589	0.0254212	0.144735
MSTRG.7948.1	677	147	1.0239	-0.226503	0.00794596
MSTRG.7952.1	429	120	0.9695	0.277822	0.125087
MSTRG.7952.2	210	0	0	0	0.000300535
MSTRG.7973.1	814	111	1.1488	-0.0360828	0.0272524
MSTRG.7973.2	446	39	0.8595	-0.14423	0.00258851
MSTRG.7973.3	718	111	1.1488	-0.0360828	0.0274073
MSTRG.7973.4	660	111	1.1488	-0.0360828	0.0275014
MSTRG.7973.5	351	39	0.8595	-0.14423	0.00260344
MSTRG.7973.6	662	111	1.1488	-0.0360828	0.0274981
MSTRG.7981.1	523	243	0.8911	-0.145646	0.0250079
MSTRG.8112.1	589	123	0.7293	-0.00260336	0.0106806
MSTRG.8146.1	802	486	0.7132	0.089453	0.485089
MSTRG.8160.1	3063	300	0.7733	-0.0156292	0.0622171
MSTRG.8164.1	585	165	0.5543	-0.247136	0.00194877
MSTRG.8164.2	733	435	1.1733	0.307686	0.907175
MSTRG.8164.3	547	243	0.6486	-0.224317	0.00706128
MSTRG.8166.1	1280	609	0.8179	-0.143945	0.507279
MSTRG.8166.2	1166	609	0.8179	-0.143945	0.509009
MSTRG.8166.3	794	609	0.8179	-0.143945	0.514653
MSTRG.8182.1	1089	264	1.2031	0.201188	0.450088
MSTRG.8205.1	252	156	0.934	-0.22311	0.00693604
MSTRG.8205.2	980	363	0.6663	0.0835461	0.169854
MSTRG.8207.1	525	72	0.6429	-0.0373215	0.00377045
MSTRG.8251.1	393	96	0.9316	-0.577492	0.000346025
MSTRG.8256.1	276	63	0.7704	-0.356491	0.000632201
MSTRG.8260.1	425	75	0.7341	-0.233022	0.0014369
MSTRG.8279.1	859	192	0.9459	0.0119488	0.0464265
MSTRG.8382.1	724	558	1.0553	0.154167	0.902529
MSTRG.8383.1	1071	99	0.9318	-0.113985	0.00727164
MSTRG.8385.1	328	45	1.0454	-0.432913	0.000743071
MSTRG.8385.2	413	129	0.8601	-0.107887	0.0086871
MSTRG.8396.1	395	87	0.552	-0.133759	0.00178056
MSTRG.8397.1	211	21	0.8996	-1.21852	2.04245e-06
MSTRG.8429.2	1253	189	0.5516	-0.306917	0.00162136
MSTRG.8432.1	897	243	0.947	-0.0372066	0.0576305
MSTRG.8443.2	213	81	0.7844	-0.214362	0.00205618
MSTRG.8446.1	296	99	0.7743	-0.0874017	0.00554795
MSTRG.8457.1	450	111	0.6256	-0.138548	0.00280576
MSTRG.8457.2	467	111	0.6256	-0.138548	0.00280288
MSTRG.8458.1	325	69	0.8211	-0.010198	0.0077054
MSTRG.8460.1	467	114	0.6663	-0.320268	0.000992996
MSTRG.8460.3	329	75	0.7355	-0.222815	0.00155268
MSTRG.8474.1	2262	297	0.607	-0.0220387	0.0369153
MSTRG.8474.2	1637	297	0.607	-0.0220387	0.0382885
MSTRG.8474.3	928	297	0.607	-0.0220387	0.0399056
MSTRG.8474.4	304	216	0.6071	-0.0244563	0.017395
MSTRG.8474.5	915	240	0.9126	-0.0363104	0.0506884
MSTRG.8492.1	815	273	0.8073	0.143997	0.153481
MSTRG.8492.2	611	147	1.0811	-0.0450694	0.0309039
MSTRG.8497.1	1319	240	0.8608	0.00587245	0.0552624
MSTRG.8528.1	1994	408	0.993	-0.0265259	0.296926
MSTRG.8528.2	515	228	0.5831	-0.0349686	0.0169248
MSTRG.8534.1	1051	621	1.1677	0.149146	0.961094
MSTRG.8535.1	460	318	1.0011	0.0939916	0.28481
MSTRG.8544.1	3398	180	0.7376	-0.187447	0.00508068
MSTRG.8547.1	809	189	0.7076	-0.165996	0.00685879
MSTRG.8547.2	760	189	0.7076	-0.165996	0.00687909
MSTRG.8547.3	940	189	0.7076	-0.165996	0.00680482
MSTRG.8547.4	924	189	0.7076	-0.165996	0.00681139
MSTRG.8547.5	925	189	0.7076	-0.165996	0.00681098
MSTRG.8548.2	2241	282	0.7783	-2.23386e-05	0.0607202
MSTRG.8548.3	1606	282	0.7783	-2.23386e-05	0.0629568
MSTRG.8619.1	895	318	0.6916	-0.122077	0.0340213
MSTRG.8637.1	231	18	0.7937	-0.154396	0.00159078
MSTRG.8662.1	1372	270	0.7248	-0.380068	0.00409804
MSTRG.8682.1	1520	210	0.7182	0.0114809	0.0269519
MSTRG.8682.2	1352	210	0.7182	0.0114809	0.0272207
MSTRG.8682.3	1264	237	0.7577	0.0823048	0.0637327
MSTRG.8682.4	1348	210	0.7182	0.0114809	0.0272271
MSTRG.8707.1	461	90	0.9156	0.072153	0.0219096
MSTRG.8760.1	1224	150	1.2252	0.116519	0.126681
MSTRG.8760.2	962	150	1.2252	0.116519	0.128451
MSTRG.8760.3	753	150	1.2252	0.116519	0.129879
MSTRG.8765.1	483	0	0	0	0.000295596
MSTRG.8794.1	611	357	1.0814	0.171292	0.563267
MSTRG.8799.1	894	201	0.7282	-0.0919442	0.0134251
MSTRG.8801.2	866	63	0.9448	-0.14246	0.00431898
MSTRG.8807.1	1496	198	0.6446	-0.171895	0.00572802
MSTRG.8807.2	1434	243	0.6704	-0.1393	0.0124922
MSTRG.8820.1	3726	171	0.5348	-0.380964	0.00066883
MSTRG.8820.2	750	159	0.4904	-0.041138	0.00574208
MSTRG.8820.3	1072	150	0.9884	-0.0247845	0.0266393
MSTRG.8848.1	1131	144	0.9692	0.0019272	0.0279014
MSTRG.8848.2	698	165	0.6631	-0.248067	0.00270547
MSTRG.8877.1	259	144	0.9712	-0.331862	0.00335021
MSTRG.8892.1	722	336	1.1566	0.282521	0.729346
MSTRG.8898.1	1806	855	1.1808	0.165668	0.997103
MSTRG.8907.1	1913	216	0.646	-0.0816116	0.0122869
MSTRG.8915.1	1410	1017	0.9285	0.0587135	0.997802
MSTRG.8944.1	390	87	1.1297	0.191875	0.085987
MSTRG.8957.1	380	144	0.7302	-0.655296	0.000184922
MSTRG.9008.1	782	225	1.1429	0.0356154	0.13174
MSTRG.9011.1	893	81	0.478	-0.404282	0.000215406
MSTRG.9011.2	823	81	0.478	-0.404282	0.000216324
MSTRG.9011.3	998	99	0.8791	-0.0519084	0.0093058
MSTRG.9011.4	1218	99	0.8791	-0.0519084	0.00918345
MSTRG.9011.5	785	99	0.8791	-0.0519084	0.00942579
MSTRG.9011.6	388	114	0.8188	-0.0513598	0.00942993
MSTRG.9023.1	263	192	1.0231	0.0612024	0.08178
MSTRG.9024.1	880	153	0.8447	-0.296249	0.00302413
MSTRG.9024.2	707	153	0.8447	-0.296249	0.00305596
MSTRG.9027.1	303	102	1.0747	0.0689207	0.0398947
MSTRG.9038.1	287	69	1.1955	-0.359665	0.00250544
MSTRG.9060.1	1266	798	0.9025	0.0796634	0.978449
MSTRG.9068.1	324	87	0.8343	-0.183102	0.00313014
MSTRG.9091.2	884	327	0.6943	0.0962925	0.142104
MSTRG.9095.1	265	51	0.952	-0.351494	0.00101569
MSTRG.9098.1	973	168	0.8755	-0.206027	0.00703976
MSTRG.9141.1	279	57	0.4297	-0.11684	0.000987935
MSTRG.9153.1	613	423	0.983	0.183823	0.677313
MSTRG.9191.2	621	63	0.9233	-0.359995	0.000977679
MSTRG.9245.1	449	132	0.6566	-0.108097	0.00473649
MSTRG.9245.2	826	165	1.1601	0.239757	0.24321
MSTRG.9265.1	1982	204	1.0361	0.132359	0.132115
MSTRG.9265.2	1721	204	1.0361	0.132359	0.133943
MSTRG.9265.3	1909	204	1.0361	0.132359	0.132624
MSTRG.9265.4	1735	174	1.1427	0.214934	0.212217
MSTRG.9265.5	1461	204	1.0361	0.132359	0.135785
MSTRG.9265.6	1531	174	1.1427	0.214934	0.214296
MSTRG.9265.7	1158	201	1.0701	0.15003	0.162289
MSTRG.9265.8	1532	174	1.1427	0.214934	0.214285
MSTRG.9280.1	5326	276	0.8276	0.0450177	0.0731859
MSTRG.9280.2	5325	276	0.8276	0.0450177	0.07319
MSTRG.9280.3	2347	276	0.8276	0.0450177	0.0864423
MSTRG.9280.4	858	276	0.8276	0.0450177	0.093854
MSTRG.9280.5	3836	276	0.8276	0.0450177	0.0795645
MSTRG.9280.6	3826	276	0.8276	0.0450177	0.0796089
MSTRG.9280.7	5321	276	0.8276	0.0450177	0.0732065
MSTRG.9280.8	3842	276	0.8276	0.0450177	0.0795378
MSTRG.9280.9	1460	276	0.8276	0.0450177	0.0907912
MSTRG.9280.10	1533	276	0.8276	0.0450177	0.090426
MSTRG.9280.11	1417	276	0.8276	0.0450177	0.091007
MSTRG.9280.12	1567	276	0.8276	0.0450177	0.0902563
MSTRG.9280.13	1517	276	0.8276	0.0450177	0.0905059
MSTRG.9280.14	1425	276	0.8276	0.0450177	0.0909668
MSTRG.9280.15	1460	276	0.8276	0.0450177	0.0907912
MSTRG.9280.16	1460	276	0.8276	0.0450177	0.0907912
MSTRG.9280.17	1533	276	0.8276	0.0450177	0.090426
MSTRG.9280.18	1373	276	0.8276	0.0450177	0.0912282
MSTRG.9280.19	1517	276	0.8276	0.0450177	0.0905059
MSTRG.9299.1	487	339	0.6555	-0.128615	0.0372936
MSTRG.9316.1	1514	177	0.6507	-0.278542	0.00230642
MSTRG.9316.3	620	96	0.6542	-0.0134489	0.00588205
MSTRG.9345.1	273	30	1.12	-0.405463	0.000960413
MSTRG.9392.1	256	246	0.9956	0.0405073	0.113328
MSTRG.9393.1	277	108	0.6492	-0.209853	0.00184793
MSTRG.9407.1	323	114	0.9981	-0.0714289	0.0144915
MSTRG.9428.1	985	303	1.0066	0.0275924	0.177133
MSTRG.9450.1	1618	699	1.1756	0.119841	0.979106
MSTRG.9514.1	905	201	0.5272	-0.0850751	0.00751014
MSTRG.9514.2	916	225	0.7228	-0.103658	0.0157774
MSTRG.9514.3	619	174	0.757	-0.0584587	0.0139152
MSTRG.9517.1	650	174	0.4992	-0.057288	0.00627487
MSTRG.9565.1	1358	1290	0.8661	0.149136	0.999923
MSTRG.9574.1	741	108	1.1221	0.0609356	0.0453767
MSTRG.9575.1	1284	171	0.981	0.0966826	0.0687876
MSTRG.9575.2	892	171	0.981	0.0966826	0.070328
MSTRG.9575.3	809	150	1.0221	0.120346	0.0745855
MSTRG.9575.4	665	171	0.981	0.0966826	0.0712345
MSTRG.9575.5	1205	171	0.981	0.0966826	0.0690955
MSTRG.9575.6	808	171	0.981	0.0966826	0.0706622
MSTRG.9581.1	1531	1218	0.9844	0.0541267	0.999782
MSTRG.9581.2	1005	768	0.9295	0.0714107	0.971733
MSTRG.9581.3	1134	399	0.9388	-0.0305066	0.249058
MSTRG.9581.4	911	768	0.9328	0.0722483	0.972321
MSTRG.9583.1	1778	852	0.9649	0.179362	0.994636
MSTRG.9583.2	1654	1044	0.937	0.165882	0.999199
MSTRG.9583.3	1829	624	0.8326	0.114277	0.870911
MSTRG.9584.1	1302	276	0.9366	0.034345	0.11687
MSTRG.9584.2	1279	213	0.3682	-0.218815	0.00210882
MSTRG.9584.3	1112	324	0.8863	-0.0562173	0.0955319
MSTRG.9584.4	1087	213	0.3682	-0.218815	0.00213349
MSTRG.9584.5	767	276	0.9366	0.034345	0.120265
MSTRG.9585.1	589	147	0.9054	-0.339652	0.0026221
MSTRG.9668.1	338	114	0.6873	-0.468822	0.00040114
MSTRG.9692.1	637	264	0.7488	0.0984583	0.0929169
MSTRG.9736.1	421	354	1.05	-0.242236	0.0694337
MSTRG.9762.1	384	150	0.7526	0.0636624	0.0238112
MSTRG.9763.1	1585	129	0.7145	-0.162641	0.00358527
MSTRG.9804.1	553	216	0.6873	-0.191964	0.00736869
MSTRG.9822.1	1324	864	1.1029	0.215434	0.997652
MSTRG.9825.1	2612	240	1.0114	0.250447	0.303782
MSTRG.9825.2	836	240	1.0114	0.250447	0.327059
MSTRG.9838.1	250	102	1.0792	0.0450711	0.0348608
MSTRG.9873.1	599	87	0.8353	-0.256283	0.00190709
MSTRG.9881.1	668	168	1.1022	0.101051	0.100575
MSTRG.9923.1	289	156	0.718	-0.566984	0.000364951
MSTRG.9935.1	354	297	0.7304	0.1157	0.136045
MSTRG.9943.1	388	261	1.1814	0.250047	0.516049
MSTRG.9943.2	371	261	1.1814	0.250047	0.516307
MSTRG.10006.1	864	96	1.1004	-0.0623962	0.0168568
MSTRG.10006.2	661	108	0.9109	0.0210885	0.0185579
MSTRG.10357.1	3396	210	0.778	0.0850834	0.0462454
MSTRG.10357.2	1752	210	0.778	0.0850834	0.0508531
MSTRG.10396.1	457	159	0.8432	-0.533476	0.000689717
MSTRG.10429.1	832	141	0.8152	-0.301119	0.00235285
MSTRG.10435.1	405	351	1.0135	0.161631	0.481244
MSTRG.10456.1	813	243	0.3795	-0.174334	0.00416163
MSTRG.10456.2	472	234	0.3801	-0.19638	0.00334161
MSTRG.10456.3	500	123	0.7526	-0.347869	0.00119362
MSTRG.10464.1	407	114	0.642	-0.16371	0.00259175
MSTRG.10469.1	323	102	0.783	-0.267956	0.00179182
MSTRG.10515.1	1836	267	1.0161	0.133172	0.222725
MSTRG.10515.2	1338	267	1.0161	0.133172	0.228004
MSTRG.10524.8	1037	387	1.2353	0.231441	0.80746
MSTRG.10546.1	283	96	0.5776	-0.338568	0.00055458
MSTRG.10548.1	1629	1443	0.8221	0.0333227	0.999963
MSTRG.10559.1	828	243	0.4167	-0.247159	0.00289309
MSTRG.10570.1	257	153	0.6823	-0.109475	0.00644898
MSTRG.10610.1	776	159	0.9127	0.025678	0.0326803
MSTRG.10610.2	592	159	0.9127	0.025678	0.0330353
MSTRG.10633.1	1793	918	1.0275	0.219322	0.998334
MSTRG.10662.1	1834	555	1.0356	0.063139	0.811977
MSTRG.10678.1	701	390	0.9431	0.224008	0.626979
MSTRG.10678.2	1341	882	1.0561	0.0233991	0.992079
MSTRG.10678.3	1201	1128	1.0713	0.124184	0.999729
MSTRG.10678.4	297	75	0.7764	-0.0473492	0.00561177
MSTRG.10679.1	2007	1608	0.9462	0.0329294	0.999996
MSTRG.10679.2	1717	1422	0.9193	0.0303957	0.999965
MSTRG.10679.3	945	810	0.9672	0.0960128	0.986292
MSTRG.10679.4	4105	3207	1.0227	0.0618435	1
MSTRG.10679.5	3705	2415	1.0625	0.0340855	1
MSTRG.10679.6	3515	2199	1.0063	0.0406614	1
MSTRG.10680.1	612	357	0.774	0.145057	0.292208
MSTRG.10702.1	1612	1110	0.8051	0.127145	0.999235
MSTRG.10711.4	420	129	0.8209	-0.0344448	0.0124208
MSTRG.10747.1	1261	186	0.7564	-0.142412	0.00878243
MSTRG.10747.2	1013	186	0.7564	-0.142412	0.00891449
MSTRG.10760.1	914	165	0.6669	0.0776065	0.0227383
MSTRG.10760.2	901	165	0.6669	0.0776065	0.0227559
MSTRG.10770.1	637	234	1.1051	-0.0095355	0.100072
MSTRG.10770.2	936	105	0.9197	-0.274971	0.00261381
MSTRG.10828.2	223	39	0.8621	-0.130808	0.00288956
MSTRG.10848.1	268	45	0.6313	0.0730309	0.00570356
MSTRG.10848.2	203	57	0.5825	-0.429319	0.000203972
MSTRG.10852.1	1082	213	0.3498	-0.489808	0.000337172
MSTRG.10924.1	1570	1224	0.9239	0.156682	0.999874
MSTRG.10924.2	1510	981	0.8223	0.1865	0.99804
MSTRG.10936.1	419	228	0.6679	-0.0512147	0.0199006
MSTRG.10936.2	413	228	0.6679	-0.0512147	0.0199077
MSTRG.10973.2	479	210	0.6228	-0.0507446	0.0142906
MSTRG.11014.1	689	105	0.8989	-0.159872	0.00529992
MSTRG.11049.1	913	144	0.9448	0.0871776	0.0451594
MSTRG.11055.2	4499	4044	0.9151	0.198861	1
MSTRG.11075.1	872	141	0.7177	-0.505247	0.00044979
MSTRG.11125.1	637	498	0.9955	0.0635127	0.689075
MSTRG.11125.2	514	321	1.0371	0.0750671	0.288351
MSTRG.11136.5	439	186	0.7701	0.0832355	0.0413521
MSTRG.11148.1	1601	261	0.9813	0.221802	0.304784
MSTRG.11148.2	853	234	1.01	0.211439	0.259347
MSTRG.11148.3	990	252	0.8856	0.198143	0.207227
MSTRG.11148.4	859	261	0.9813	0.221802	0.314414
MSTRG.11148.5	530	252	0.8856	0.198143	0.211853
MSTRG.11148.6	383	168	1.0645	0.289246	0.259331
MSTRG.11170.1	803	252	0.7223	-0.0243032	0.0351572
MSTRG.11170.2	665	162	0.6252	-0.0912237	0.00653691
MSTRG.11170.3	559	171	0.9498	0.186669	0.112512
MSTRG.11184.2	729	90	1.0211	-0.141249	0.00744716
MSTRG.11250.3	279	36	0.7301	-0.315229	0.00054621
MSTRG.11256.1	3627	2364	0.8625	0.188913	1
MSTRG.11256.2	2968	2364	0.8625	0.188913	1
MSTRG.11256.3	2395	1590	0.7981	0.171402	0.999997
MSTRG.11258.1	1670	240	0.6587	-0.129908	0.0122295
MSTRG.11286.1	441	195	0.6753	-0.310918	0.00260828
MSTRG.11353.1	439	45	0.5045	0.170553	0.00720435
MSTRG.11423.1	443	276	0.9175	0.159558	0.230843
MSTRG.11427.1	576	168	1.057	0.23782	0.193993
MSTRG.11500.1	378	54	0.8734	-0.0497947	0.00593697
MSTRG.11523.1	3714	450	0.9591	-0.0889647	0.262874
MSTRG.11523.2	495	294	0.6869	0.0966792	0.104164
MSTRG.11523.3	1667	234	1.0687	-0.086337	0.0531305
MSTRG.11654.1	265	159	0.8873	0.236812	0.114809
MSTRG.11685.1	310	111	0.9523	-0.0181666	0.017234
MSTRG.11687.1	325	39	0.8091	-0.192723	0.00161749
MSTRG.11707.1	375	207	0.7466	-0.0832306	0.0165385
MSTRG.11748.1	1188	231	1.1415	0.293531	0.463324
MSTRG.11748.2	1023	231	1.1415	0.293531	0.465817
MSTRG.11806.1	230	87	0.8749	0.173486	0.0364067
MSTRG.11815.1	216	12	0.5016	-1.10753	1.1039e-06
MSTRG.11861.1	232	0	0	0	0.000300134
MSTRG.11968.1	284	60	0.8808	-0.119987	0.00411
MSTRG.12003.1	1858	192	0.8108	-0.0799713	0.0160735
MSTRG.12033.2	956	162	0.4611	-0.0836306	0.00404242
MSTRG.12033.3	911	162	0.4611	-0.0836306	0.00405343
MSTRG.12070.1	1683	138	0.9499	-0.0403079	0.0181876
MSTRG.12070.2	1814	138	0.9499	-0.0403079	0.0180461
MSTRG.12100.1	470	75	0.6973	-0.193307	0.00165884
MSTRG.12134.1	534	210	1.0281	-0.222844	0.0163035
MSTRG.12134.2	561	237	0.8759	-0.218539	0.0139333
MSTRG.12218.1	926	414	0.9396	0.203341	0.649682
MSTRG.12218.2	860	603	0.9579	0.0918939	0.879397
MSTRG.12218.3	842	414	0.9396	0.203341	0.650842
MSTRG.12218.4	761	414	0.9396	0.203341	0.651959
MSTRG.12219.1	333	192	0.7054	0.231421	0.0913724
MSTRG.12263.2	239	96	0.6926	-0.207803	0.00188983
MSTRG.12427.1	726	129	0.5631	-0.405108	0.00047499
MSTRG.12427.2	853	129	0.5631	-0.405108	0.000471343
MSTRG.12427.3	338	129	0.5631	-0.405108	0.000486308
MSTRG.12431.2	244	144	0.8355	-0.183703	0.00580846
MSTRG.12437.1	681	147	0.9926	-0.0298625	0.025897
MSTRG.12472.1	963	201	0.9948	-0.224938	0.0128466
MSTRG.12493.1	444	318	0.8163	-0.027809	0.0907452
MSTRG.12512.1	1472	192	0.8343	-0.23038	0.00662555
MSTRG.12543.1	1806	318	0.5708	-0.420036	0.00317815
MSTRG.12571.1	317	75	0.4	-0.230935	0.000513768
MSTRG.12621.1	777	171	0.7637	0.0789543	0.0331028
MSTRG.12621.2	777	171	0.7637	0.0789543	0.0331028
MSTRG.12621.3	758	177	0.7014	-0.0330884	0.0141477
MSTRG.12649.1	912	177	0.9315	0.258306	0.167086
MSTRG.12652.1	572	117	0.7292	-0.344042	0.00106144
MSTRG.12661.1	1084	249	0.6199	-0.399178	0.00211104
MSTRG.12681.1	1103	576	0.8993	0.107299	0.831691
MSTRG.12684.1	622	102	0.9117	-0.264452	0.00269574
MSTRG.12687.1	291	153	0.4259	-0.42095	0.000370042
MSTRG.12694.1	647	69	0.8601	-0.173295	0.00292377
MSTRG.12784.1	269	72	0.6979	-0.351415	0.000574051
MSTRG.12799.1	797	303	1.3086	0.0565728	0.405098
MSTRG.12818.1	1176	312	1.0506	0.0577609	0.247357
MSTRG.12818.2	1005	312	1.0506	0.0577609	0.249296
MSTRG.12826.1	2435	282	1.1146	0.206609	0.418313
MSTRG.12826.2	1894	282	1.1146	0.206609	0.426326
MSTRG.12826.3	1914	249	0.8707	-0.124306	0.0264414
MSTRG.12826.4	2341	255	0.6217	-0.366777	0.0025982
MSTRG.12826.5	1813	249	0.8707	-0.124306	0.0265997
MSTRG.12826.6	2284	255	0.6217	-0.366777	0.00260718
MSTRG.12855.1	396	69	0.9562	0.0109626	0.0134105
MSTRG.12877.1	1504	1029	0.7912	0.106442	0.997819
MSTRG.12900.1	1035	381	0.9871	0.137319	0.491895
MSTRG.12967.1	1225	279	1.1182	0.196873	0.415411
MSTRG.12974.1	360	198	0.6687	0.0621543	0.0302763
MSTRG.13000.1	764	87	0.6972	-0.260308	0.00119219
MSTRG.13014.1	2959	1122	0.9513	-0.00453841	0.998902
MSTRG.13014.2	2279	1122	0.9513	-0.00453841	0.998946
MSTRG.13103.1	3168	2418	1.1225	0.124357	1
MSTRG.13103.2	3090	2418	1.1225	0.124357	1
MSTRG.13103.3	2925	1908	1.091	0.129758	1
MSTRG.13168.1	2742	228	0.6624	-0.187788	0.00698517
MSTRG.13171.1	995	90	1.093	-0.210096	0.00583949
MSTRG.13171.2	1052	90	1.093	-0.210096	0.00581943
MSTRG.13203.1	617	408	0.4859	-0.132682	0.0442542
MSTRG.13205.1	755	291	1.006	-0.0519341	0.101686
MSTRG.13245.1	1128	162	0.9175	0.141919	0.0695166
MSTRG.13316.1	711	489	1.1573	0.150231	0.855069
MSTRG.13325.1	681	402	0.5919	-0.13737	0.055242
MSTRG.13332.8	2831	171	0.8735	-0.0492179	0.0179782
MSTRG.13332.9	2531	171	0.8735	-0.0492179	0.0183026
MSTRG.13332.10	2263	171	0.8735	-0.0492179	0.0185973
MSTRG.13332.12	2922	228	0.8829	-0.171601	0.015244
MSTRG.13332.13	2531	201	0.8779	-0.0839306	0.0203672
MSTRG.13344.1	1726	252	0.7355	0.0332087	0.0498792
MSTRG.13344.2	1591	252	0.7355	0.0332087	0.0502691
MSTRG.13344.3	1747	252	0.7355	0.0332087	0.0498188
MSTRG.13344.4	1428	252	0.7355	0.0332087	0.0507437
MSTRG.13344.5	1819	591	0.9555	0.0122188	0.779916
MSTRG.13344.6	1615	252	0.7355	0.0332087	0.0501995
MSTRG.13344.7	1461	252	0.7355	0.0332087	0.0506472
MSTRG.13344.8	1208	252	0.7355	0.0332087	0.051391
MSTRG.13344.9	1297	252	0.7355	0.0332087	0.0511282
MSTRG.13346.1	397	72	0.8944	-0.244222	0.00213989
MSTRG.13359.1	575	330	0.5409	-0.11547	0.0259105
MSTRG.13359.3	361	270	0.8253	0.0643913	0.101427
MSTRG.13374.1	702	138	0.6626	-0.0741928	0.00633378
MSTRG.13374.2	400	135	0.7022	-0.00653484	0.0110036
MSTRG.13435.1	1518	276	0.7892	-0.166901	0.0213031
MSTRG.13444.1	323	90	1.1895	-0.251534	0.0062628
MSTRG.13492.1	455	174	0.8557	-0.231229	0.00617286
MSTRG.13492.2	492	312	0.9636	-0.17437	0.0532918
MSTRG.13513.1	298	66	1.0057	-0.0760752	0.00863003
MSTRG.13513.2	337	63	0.936	-0.411796	0.000735504
MSTRG.13529.1	531	384	1.1325	0.194913	0.70427
MSTRG.13550.1	537	537	1.0692	0.282938	0.948036
MSTRG.13623.1	235	33	1.1737	0.489302	0.302362
MSTRG.13632.1	566	216	0.8359	-0.0697087	0.0258356
MSTRG.13633.1	4799	249	0.8013	0.0105148	0.0427333
MSTRG.13633.2	4263	249	0.8013	0.0105148	0.0440846
MSTRG.13633.3	3948	249	0.8013	0.0105148	0.0448977
MSTRG.13633.4	3724	249	0.8013	0.0105148	0.0454845
MSTRG.13633.5	3834	249	0.8013	0.0105148	0.0451954
MSTRG.13633.6	3583	249	0.8013	0.0105148	0.0458577
MSTRG.13633.7	3639	249	0.8013	0.0105148	0.0457091
MSTRG.13633.8	4227	249	0.8013	0.0105148	0.0441768
MSTRG.13633.9	3079	249	0.8013	0.0105148	0.0472154
MSTRG.13773.1	563	162	1.2481	0.252279	0.311642
MSTRG.13792.1	1360	279	0.559	-0.000685899	0.0319476
MSTRG.13792.2	1210	432	0.6621	-0.0603229	0.139709
MSTRG.13794.1	572	84	0.7668	-0.226816	0.00181159
MSTRG.13794.2	736	114	0.9893	-0.551371	0.000586286
MSTRG.13897.1	2710	2166	0.9597	0.147106	1
MSTRG.13897.2	2741	2166	0.9597	0.147106	1
MSTRG.14021.1	202	150	0.8934	0.0405675	0.0319058
MSTRG.14054.2	937	141	1.0575	-0.141206	0.0142165
MSTRG.14066.1	1530	708	1.0549	0.248413	0.988103
MSTRG.14081.1	409	129	1.0633	-0.252658	0.0063411
MSTRG.14158.1	474	114	0.8183	0.0995266	0.0249658
MSTRG.14169.1	201	69	0.4951	-0.719707	2.59492e-05
MSTRG.14187.1	449	96	0.7978	-0.522778	0.000325052
MSTRG.14205.1	1662	306	0.6521	-0.250664	0.0110353
MSTRG.14205.2	1593	270	0.6864	-0.272068	0.00728847
MSTRG.14233.3	737	69	1.0985	0.141402	0.0469491
MSTRG.14249.1	439	228	0.9276	-0.0632331	0.0406403
MSTRG.14322.2	1387	366	1.1194	0.127774	0.53412
MSTRG.14330.1	537	132	0.97	-0.178668	0.00788942
MSTRG.14330.2	466	144	0.6616	-0.153561	0.0040561
MSTRG.14338.1	1051	297	1.0949	-0.0764911	0.117684
MSTRG.14338.2	942	279	1.146	0.0380185	0.216541
MSTRG.14412.1	1225	312	0.737	-0.0304734	0.0639475
MSTRG.14477.1	1090	156	1.0429	-0.140892	0.0158292
MSTRG.14557.1	810	405	0.7149	0.0122115	0.191462
MSTRG.14557.2	548	339	0.6779	-0.0175666	0.079361
MSTRG.14639.1	304	66	0.6278	-0.15167	0.0016088
MSTRG.14649.1	881	240	0.8989	-0.0255653	0.0521498
MSTRG.14696.1	444	306	1.3635	0.188849	0.671602
MSTRG.14717.1	376	57	1.1312	-0.247169	0.00375388
MSTRG.14805.2	746	84	0.7484	-0.0891744	0.00418797
MSTRG.14853.1	440	135	0.6452	-0.141356	0.00379547
MSTRG.14859.1	600	210	0.973	0.0766802	0.0911664
MSTRG.14859.2	585	210	0.973	0.0766802	0.0912419
MSTRG.14859.3	514	222	0.8806	0.00665068	0.05131
MSTRG.14859.4	336	189	0.9482	0.122008	0.0920264
MSTRG.14861.1	746	237	0.4399	-0.682354	0.000166078
MSTRG.14888.1	958	123	0.5593	-0.140052	0.00249089
MSTRG.14894.1	241	42	0.9492	-0.155433	0.00333036
MSTRG.14906.1	561	195	0.4331	-0.430074	0.000551982
MSTRG.14955.1	363	36	0.3314	-0.736146	9.64713e-06
MSTRG.14974.1	1263	216	1.1635	-0.0554744	0.0725028
MSTRG.15024.1	911	156	0.822	-0.168842	0.00670832
MSTRG.15062.1	418	108	1.0004	-0.234889	0.00466845
MSTRG.15112.1	564	93	1.0629	0.141858	0.0547092
MSTRG.15114.1	766	105	0.9632	0.0979937	0.0343947
MSTRG.15120.1	618	189	0.7196	-0.35623	0.00206192
MSTRG.15125.1	1012	261	1.2234	0.0162549	0.200158
MSTRG.15129.1	480	252	0.8593	-0.226958	0.0147727
MSTRG.15133.1	912	261	0.9218	-0.109003	0.0409397
MSTRG.15133.2	874	348	0.7899	-0.0609788	0.0904397
MSTRG.15133.3	393	165	0.9936	0.106986	0.0752565
MSTRG.15190.1	837	114	0.9966	0.155135	0.0595442
MSTRG.15199.1	959	225	1.0873	0.183598	0.250855
MSTRG.15239.1	788	495	1.2568	0.201997	0.923404
MSTRG.15254.2	856	252	0.9475	0.188245	0.230684
MSTRG.15280.1	2409	1224	1.0431	0.241666	0.999948
MSTRG.15280.2	2211	1224	1.0431	0.241666	0.999949
MSTRG.15280.3	2149	1224	1.0431	0.241666	0.999949
MSTRG.15280.4	2329	1224	1.0431	0.241666	0.999948
MSTRG.15280.5	1604	1224	1.0431	0.241666	0.99995
MSTRG.15280.6	1916	1224	1.0431	0.241666	0.999949
MSTRG.15280.7	1736	1224	1.0431	0.241666	0.99995
MSTRG.15280.8	1609	1197	1.0431	0.236421	0.999931
MSTRG.15283.1	1256	261	0.7714	-0.0267361	0.0429372
MSTRG.15283.2	1166	261	0.7714	-0.0267361	0.0431624
MSTRG.15298.1	539	63	0.4785	-0.228626	0.000578464
MSTRG.15298.2	297	63	1.1299	-0.134614	0.00838838
MSTRG.15343.1	1736	219	0.7841	0.0173595	0.0371003
MSTRG.15346.1	2068	1482	1.1925	0.165956	0.999997
MSTRG.15346.2	1975	1389	1.1925	0.188773	0.999992
MSTRG.15358.1	1698	1467	1.1101	0.116217	0.999993
MSTRG.15358.2	1640	1419	1.1101	0.110824	0.999988
MSTRG.15358.3	1820	1599	1.1101	0.103017	0.999998
MSTRG.15358.4	1810	1587	1.1101	0.105723	0.999998
MSTRG.15358.5	1270	1047	1.1118	0.132721	0.999456
MSTRG.15358.6	1424	1215	1.1118	0.120021	0.999903
MSTRG.15358.7	1846	1647	1.1101	0.108047	0.999999
MSTRG.15358.8	1714	1515	1.1101	0.102855	0.999996
MSTRG.15412.1	353	48	0.93	-0.14787	0.00349245
MSTRG.15463.1	256	33	0.7974	-0.607511	9.50207e-05
MSTRG.15487.2	252	39	0.9418	-0.194918	0.00242769
MSTRG.15491.1	816	93	0.9386	-0.212151	0.00371137
MSTRG.15520.1	1120	174	1.0595	0.0574837	0.0707493
MSTRG.15520.2	1081	174	1.0595	0.0574837	0.0709052
MSTRG.15520.3	1066	174	1.0595	0.0574837	0.0709652
MSTRG.15520.4	505	129	0.6082	-0.423508	0.00049123
MSTRG.15576.1	2230	216	0.7883	0.0532234	0.0444141
MSTRG.15576.2	2122	216	0.7883	0.0532234	0.0446932
MSTRG.15576.3	1957	216	0.7883	0.0532234	0.045123
MSTRG.15576.4	2211	216	0.7883	0.0532234	0.0444631
MSTRG.15576.5	1713	216	0.7883	0.0532234	0.0457656
MSTRG.15576.6	1805	216	0.7883	0.0532234	0.0455223
MSTRG.15600.1	488	42	1.0962	-0.212737	0.00356575
MSTRG.15666.1	1161	186	1.1423	-0.0125405	0.065979
MSTRG.15688.1	682	150	0.8352	-0.442321	0.0010984
MSTRG.15695.1	978	270	1.021	0.0522577	0.156545
MSTRG.15695.2	1032	318	0.8467	0.0505819	0.150948
MSTRG.15721.1	1167	177	1.0434	-0.00902964	0.0458524
MSTRG.15729.1	1207	207	1.0852	0.125402	0.155177
MSTRG.15729.2	904	96	0.933	-0.0351341	0.0119572
MSTRG.15732.1	879	174	1.2264	0.258104	0.329239
MSTRG.15732.2	883	159	1.162	0.329591	0.353339
MSTRG.15749.1	612	447	0.7733	0.125163	0.488707
MSTRG.15767.1	516	102	1.1314	0.159861	0.0820245
MSTRG.15843.2	1003	258	0.6797	-0.130084	0.0164366
MSTRG.15848.1	1978	174	1.0337	0.0723853	0.0684971
MSTRG.15848.2	1761	174	1.0337	0.0723853	0.0693426
MSTRG.15848.3	341	114	0.5487	-0.115449	0.00266914
MSTRG.15856.1	883	183	0.7457	-0.385857	0.00169798
MSTRG.15893.1	1061	141	0.9397	-0.046399	0.0181508
MSTRG.15893.2	1046	237	0.7344	-0.0630928	0.0239591
MSTRG.15959.1	575	153	1.1338	0.281955	0.258519
MSTRG.15971.1	232	102	0.6372	-0.229312	0.00147127
MSTRG.16013.1	255	60	1.0437	-0.112307	0.00720376
MSTRG.16014.1	310	78	1.0489	-0.260168	0.00335294
MSTRG.16027.1	593	144	0.6819	-0.202141	0.0031158
MSTRG.16060.1	1263	798	0.7248	0.0300786	0.949311
MSTRG.16060.2	653	618	0.798	-0.00147833	0.73935
MSTRG.16090.1	1146	117	0.7996	-0.106941	0.00608831
MSTRG.16090.2	1097	114	0.7384	-0.286193	0.00150039
MSTRG.16093.1	287	60	0.7764	0.149069	0.0172593
MSTRG.16120.1	603	99	0.9593	-0.0434512	0.0129202
MSTRG.16135.1	408	102	1.1037	-0.053769	0.0197218
MSTRG.16144.1	476	369	1.2668	0.196814	0.758302
MSTRG.16150.1	691	174	1.1817	0.2524	0.293527
MSTRG.16164.1	897	144	0.4627	-0.362405	0.0005346
MSTRG.16174.1	503	159	0.78	-0.161955	0.00651601
MSTRG.16176.1	324	78	0.9636	-0.111969	0.00679372
MSTRG.16204.1	260	129	1.0575	-0.170726	0.0107444
MSTRG.16204.2	401	156	0.9788	-0.04607	0.0250027
MSTRG.16204.3	395	153	0.9788	-0.0476386	0.023989
MSTRG.16211.1	882	210	0.4966	-0.188827	0.00380956
MSTRG.16235.1	2902	1236	0.9065	0.227229	0.99992
MSTRG.16235.3	2044	1917	0.9665	0.34019	1
MSTRG.16235.4	1925	1752	1.0341	0.362645	1
MSTRG.16282.3	1664	198	0.8395	0.0475635	0.0428804
MSTRG.16282.4	1748	198	0.8395	0.0475635	0.0426716
MSTRG.16282.5	1660	198	0.8395	0.0475635	0.0428904
MSTRG.16294.1	628	180	1.0439	-0.0648671	0.0343128
MSTRG.16309.2	804	120	1.0786	-0.045112	0.0228151
MSTRG.16318.1	824	393	0.7542	0.0704819	0.256752
MSTRG.16318.2	581	327	0.9093	0.0462517	0.192414
MSTRG.16334.1	590	72	0.7416	-0.311544	0.000840091
MSTRG.16334.2	590	72	0.7416	-0.311544	0.000840091
MSTRG.16334.3	5497	204	0.5107	0.13778	0.0238741
MSTRG.16334.4	1179	81	0.508	-0.459832	0.00016121
MSTRG.16334.5	588	72	0.7416	-0.311544	0.000840193
MSTRG.16334.6	5497	204	0.5107	0.13778	0.0238741
MSTRG.16334.7	5497	204	0.5107	0.13778	0.0238741
MSTRG.16334.8	5446	204	0.5107	0.13778	0.0239463
MSTRG.16334.9	874	183	0.6876	0.233934	0.0782418
MSTRG.16334.10	621	72	0.7416	-0.311544	0.000838513
MSTRG.16344.1	266	93	0.8016	-0.343324	0.00105227
MSTRG.16346.1	316	231	0.8318	0.0388703	0.0601732
MSTRG.16370.1	343	150	0.7602	-0.130654	0.00689463
MSTRG.16378.1	964	258	0.7615	-0.115506	0.0232929
MSTRG.16394.1	295	219	0.914	0.0240653	0.0620117
MSTRG.16414.1	250	99	0.7544	0.0449413	0.0124352
MSTRG.16428.2	929	195	1.0802	-0.187887	0.0200043
MSTRG.16432.1	792	156	1.1859	-0.0126472	0.0564751
MSTRG.16481.1	970	162	0.3854	-0.178917	0.00170126
MSTRG.16481.3	570	165	0.615	-0.128334	0.00515512
MSTRG.16481.4	442	132	0.6453	0.00275911	0.00946287
MSTRG.16481.6	411	165	0.615	-0.128334	0.00520487
MSTRG.16499.4	1159	216	1.1642	0.249073	0.370612
MSTRG.16499.5	1224	216	1.1642	0.249073	0.369692
MSTRG.16514.1	492	231	0.8899	-0.0635373	0.0372283
MSTRG.16545.1	559	255	0.7018	-0.179647	0.0126803
MSTRG.16545.2	229	84	0.7622	-0.0980917	0.0042547
MSTRG.16563.1	230	93	0.7519	-0.0951236	0.00462801
MSTRG.16567.1	448	306	1.0502	0.0505856	0.234683
MSTRG.16573.1	1328	177	0.9881	-0.0737356	0.0254283
MSTRG.16573.2	1128	177	0.9881	-0.0737356	0.025731
MSTRG.16573.3	1206	240	0.6451	-0.161532	0.0098056
MSTRG.16573.4	777	240	0.6451	-0.161532	0.0100618
MSTRG.16579.1	612	111	0.7887	0.0803366	0.0193508
MSTRG.16600.1	409	219	0.6991	0.0861344	0.0479375
MSTRG.16602.1	239	72	1.0782	-0.406254	0.0013216
MSTRG.16602.2	739	84	0.7193	-0.190802	0.00195904
MSTRG.16602.3	314	132	0.6185	-0.17852	0.00266685
MSTRG.16605.1	1637	612	0.9138	0.138647	0.900875
MSTRG.16605.2	747	438	0.9775	0.111746	0.599246
MSTRG.16625.1	400	69	1.1424	0.296806	0.138696
MSTRG.16664.1	379	99	0.6766	-0.394244	0.000538232
MSTRG.16709.1	240	180	0.8674	-0.176386	0.00990641
MSTRG.16712.1	943	189	0.624	-0.332958	0.00174631
MSTRG.16712.2	521	150	1.1213	-0.0417979	0.0369808
MSTRG.16712.3	712	150	1.1213	-0.0417979	0.03657
MSTRG.16712.4	484	150	0.8306	0.0160774	0.022125
MSTRG.16712.5	596	147	1.1776	0.0178889	0.0614742
MSTRG.16725.1	483	159	0.9518	-0.167243	0.0107625
MSTRG.16744.1	872	273	1.0433	0.211841	0.372482
MSTRG.16752.1	396	225	0.7366	0.0253947	0.03893
MSTRG.16824.1	327	168	1.1701	0.298472	0.342236
MSTRG.16847.1	1163	486	0.6213	0.133742	0.480532
MSTRG.16852.1	1255	270	1.1184	0.416066	0.732447
MSTRG.16884.2	1271	678	0.7129	0.0521262	0.850727
MSTRG.16884.3	1229	678	0.7129	0.0521262	0.85105
MSTRG.16892.1	837	168	1.012	0.305918	0.243812
MSTRG.16892.2	594	156	1.0011	0.308504	0.220277
MSTRG.16902.1	282	39	1.0319	-0.686346	0.000125667
MSTRG.16940.1	219	114	0.8103	-0.0341456	0.0103827
MSTRG.16944.1	342	126	1.0473	-0.0201106	0.0266592
MSTRG.17022.1	335	180	0.7586	-0.0186398	0.019633
MSTRG.17158.1	1104	93	0.7398	-0.335385	0.000868052
MSTRG.17158.2	1042	93	1.077	-0.277644	0.00366985
MSTRG.17166.1	1747	375	0.4714	-0.0498016	0.047594
MSTRG.17166.2	1663	375	0.4714	-0.0498016	0.0478258
MSTRG.17166.3	1675	363	0.6163	0.0361734	0.10922
MSTRG.17166.4	1547	375	0.4714	-0.0498016	0.0481475
MSTRG.17166.5	1575	363	0.6163	0.0361734	0.109812
MSTRG.17166.6	1200	375	0.4714	-0.0498016	0.0491224
MSTRG.17166.7	1117	375	0.4714	-0.0498016	0.0493583
MSTRG.17166.8	1129	363	0.6163	0.0361734	0.112487
MSTRG.17166.9	1168	375	0.4714	-0.0498016	0.0492132
MSTRG.17166.10	1028	375	0.4714	-0.0498016	0.0496125
MSTRG.17166.11	1074	363	0.6163	0.0361734	0.112821
MSTRG.17166.12	1067	375	0.4714	-0.0498016	0.0495009
MSTRG.17168.1	794	234	0.8622	-0.121729	0.0238953
MSTRG.17249.1	1407	159	0.4305	-0.124506	0.0026443
MSTRG.17249.2	1490	159	0.4305	-0.124506	0.00263104
MSTRG.17281.1	1682	147	0.5922	-0.112218	0.00411107
MSTRG.17281.2	1472	147	0.5922	-0.112218	0.0041636
MSTRG.17281.3	1108	126	0.8229	0.0624264	0.0217911
MSTRG.17288.1	3053	267	0.482	-0.0297973	0.0166613
MSTRG.17288.2	2779	318	0.8205	0.0396965	0.120527
MSTRG.17288.3	3014	267	0.618	0.0973579	0.0568583
MSTRG.17288.4	2437	570	0.6703	0.0215166	0.541382
MSTRG.17288.5	2782	267	0.618	0.0973579	0.0576185
MSTRG.17288.6	2499	429	0.7596	-0.000864137	0.22627
MSTRG.17288.7	2370	429	0.7596	-0.000864137	0.227644
MSTRG.17288.8	2145	267	0.618	0.0973579	0.0597549
MSTRG.17288.9	2543	267	0.618	0.0973579	0.0584115
MSTRG.17288.10	2541	375	0.8187	0.0544031	0.220065
MSTRG.17288.11	2393	267	0.618	0.0973579	0.0589145
MSTRG.17288.12	2284	423	0.7696	-0.0168356	0.204998
MSTRG.17288.13	2549	318	0.8205	0.0396965	0.122015
MSTRG.17288.14	2652	375	0.8187	0.0544031	0.21891
MSTRG.17288.15	2401	318	0.776	-0.000658821	0.0854298
MSTRG.17288.16	2412	267	0.618	0.0973579	0.0588505
MSTRG.17288.17	2421	324	0.8306	0.0861832	0.173334
MSTRG.17288.18	2470	423	0.7696	-0.0168356	0.203164
MSTRG.17288.19	2487	267	0.618	0.0973579	0.0585988
MSTRG.17288.20	2278	405	0.8128	0.0369088	0.257498
MSTRG.17288.21	2293	642	0.7523	-0.00673875	0.735786
MSTRG.17288.22	2214	267	0.618	0.0973579	0.05952
MSTRG.17288.23	2492	267	0.482	-0.0297973	0.0172287
MSTRG.17288.24	1576	267	0.618	0.0973579	0.0617258
MSTRG.17301.1	288	54	1.1256	-0.137939	0.00735709
MSTRG.17330.1	514	51	1.1617	-0.188912	0.00563006
MSTRG.17367.1	769	255	1.1905	0.267911	0.530651
MSTRG.17367.2	795	270	0.9917	0.252149	0.390469
MSTRG.17371.1	1639	153	0.76	-0.0865358	0.00878671
MSTRG.17371.2	1367	153	0.5266	-0.0769341	0.00459075
MSTRG.17373.2	1471	198	0.5171	0.0365693	0.0150777
MSTRG.17373.3	1014	198	0.5171	0.0365693	0.0154953
MSTRG.17373.4	783	198	0.5171	0.0365693	0.0157108
MSTRG.17376.1	463	138	0.9131	-0.0269004	0.0190456
MSTRG.17376.2	468	192	1.1378	-0.122873	0.036061
MSTRG.17376.3	348	168	1.1942	-0.137166	0.030615
MSTRG.17380.1	1738	222	0.879	0.112505	0.0913184
MSTRG.17380.2	1340	222	0.879	0.112505	0.0933436
MSTRG.18332.1	311	66	1.0494	0.259837	0.0839781
MSTRG.18375.1	703	132	0.5987	-0.408109	0.000538671
MSTRG.18375.2	812	99	0.5302	-0.231136	0.000971162
MSTRG.18375.3	906	156	0.7667	-0.143202	0.00668069
MSTRG.18414.1	878	387	0.6756	0.00395728	0.139764
MSTRG.18447.1	590	171	0.6699	-0.0436347	0.0113489
MSTRG.18464.1	289	252	0.7573	0.0669989	0.0712172
MSTRG.18486.1	580	216	0.9308	-0.0241488	0.0460141
MSTRG.18498.1	344	183	1.173	0.176017	0.215584
MSTRG.18504.1	561	75	0.7361	-0.396713	0.000487092
MSTRG.18504.2	560	75	0.7361	-0.396713	0.000487121
MSTRG.18521.1	1374	186	0.9889	-0.103304	0.0231049
MSTRG.18521.2	1259	186	0.7459	0.0482061	0.0292978
MSTRG.18521.3	1174	186	0.7459	0.0482061	0.029445
MSTRG.18521.4	1228	186	0.7459	0.0482061	0.0293514
MSTRG.18549.1	332	90	1.0584	-0.128688	0.00930168
MSTRG.18559.1	290	93	0.988	0.0132906	0.0195121
MSTRG.18605.1	838	204	1.205	0.206656	0.311803
MSTRG.18618.3	393	144	0.781	0.200728	0.058156
MSTRG.18618.4	329	132	0.7354	0.224648	0.0523562
MSTRG.18618.6	591	75	0.9173	-0.058354	0.00796208
MSTRG.18618.7	581	75	0.9173	-0.058354	0.00796688
MSTRG.18618.8	532	75	0.9173	-0.058354	0.00799043
MSTRG.18650.1	1716	1083	1.1073	0.0957123	0.999509
MSTRG.18650.2	1414	738	1.0262	0.0166395	0.95813
MSTRG.18683.2	431	81	0.7461	-0.055126	0.0051322
MSTRG.18725.1	342	60	1.0368	-0.376156	0.00123563
MSTRG.18732.1	540	171	0.5876	-0.288923	0.0017572
MSTRG.18838.2	1620	165	1.0642	0.492526	0.545923
MSTRG.18850.1	236	15	0.821	-0.45237	0.000234866
MSTRG.18850.2	234	15	0.821	-0.45237	0.000234895
MSTRG.18875.1	488	162	1.0924	0.00887585	0.0529421
MSTRG.18937.1	385	180	1.0502	0.317932	0.31532
MSTRG.18964.1	1984	303	0.6459	-0.149283	0.0198858
MSTRG.18964.2	1969	303	0.6459	-0.149283	0.0199035
MSTRG.18964.3	1596	195	0.9768	-0.0540571	0.033138
MSTRG.18975.1	658	288	0.5816	-0.0249639	0.0335515
MSTRG.18979.1	207	105	0.3812	-0.0220335	0.00267267
MSTRG.18992.2	1243	1122	0.8553	0.0990734	0.999325
MSTRG.18998.1	648	270	0.8543	0.00549057	0.0760923
MSTRG.18999.1	439	159	1.1284	0.112922	0.107787
MSTRG.19040.1	1216	366	0.3487	-0.246844	0.00859595
MSTRG.19040.2	953	234	0.6405	-0.366505	0.00239438
MSTRG.19040.3	1268	366	0.3487	-0.246844	0.00856908
MSTRG.19040.4	1520	366	0.3487	-0.246844	0.00844006
MSTRG.19040.5	571	234	0.6405	-0.366505	0.00245043
MSTRG.19044.1	1061	636	0.9617	0.215077	0.959167
MSTRG.19079.1	493	261	1.011	0.155765	0.249734
MSTRG.19095.14	811	138	0.8275	-0.164858	0.00580839
MSTRG.19108.1	585	54	0.7002	-0.614053	8.24825e-05
MSTRG.19125.1	276	39	0.7561	-0.637353	7.30378e-05
MSTRG.19136.1	582	144	0.8621	-0.230314	0.00455344
MSTRG.19136.2	422	144	0.8621	-0.230314	0.00459769
MSTRG.19146.1	735	141	0.8999	-0.134412	0.00922034
MSTRG.19179.1	511	267	0.9704	-0.104967	0.0528854
MSTRG.19179.2	614	240	1.0255	0.0729174	0.137541
MSTRG.19179.3	763	573	0.959	0.095858	0.845261
MSTRG.19179.4	464	291	0.9309	-0.0331549	0.09339
MSTRG.19179.5	649	375	1.0525	0.104793	0.479231
MSTRG.19179.6	484	237	0.9902	-0.051751	0.0576256
MSTRG.19179.7	781	573	0.959	0.095858	0.845118
MSTRG.19179.8	683	375	1.0525	0.104793	0.478716
MSTRG.19180.3	4196	384	0.9709	-0.0014611	0.238829
MSTRG.19180.4	1356	192	0.6467	0.0710764	0.0265399
MSTRG.19194.1	255	66	1.0872	-0.248507	0.00359851
MSTRG.19219.1	301	87	0.8528	-0.254304	0.00207829
MSTRG.19238.1	680	174	0.7222	-0.234418	0.00392849
MSTRG.19281.1	1708	204	0.5741	0.0438389	0.0198057
MSTRG.19281.2	1571	204	0.5741	0.0438389	0.0199679
MSTRG.19281.3	1401	204	0.5741	0.0438389	0.0201709
MSTRG.19281.4	1894	204	0.5741	0.0438389	0.0195877
MSTRG.19328.1	761	507	0.9422	0.0644964	0.67362
MSTRG.19334.1	1367	162	0.4889	-0.247477	0.00146234
MSTRG.19334.2	1814	102	0.7733	-0.297934	0.00130315
MSTRG.19334.3	686	63	0.5336	-0.260515	0.00055228
MSTRG.19334.4	398	63	0.5336	-0.260515	0.000562017
MSTRG.19334.5	597	63	0.5336	-0.260515	0.000555271
MSTRG.19366.10	1222	216	0.7732	0.0869121	0.0555888
MSTRG.19366.13	958	93	0.8587	-0.235963	0.00244926
MSTRG.19367.1	2126	1086	1.1387	0.21206	0.999795
MSTRG.19367.2	1720	582	0.6279	-0.0170287	0.48787
MSTRG.19367.3	1810	873	1.1895	0.238852	0.998566
MSTRG.19382.1	821	108	0.6381	-0.105162	0.00344105
MSTRG.19382.2	1679	189	0.5107	-0.176867	0.00327358
MSTRG.19382.3	1418	171	0.8692	-0.0557622	0.0184988
MSTRG.19382.4	1381	90	0.6409	-0.150366	0.00205218
MSTRG.19416.1	929	102	0.6066	0.299816	0.040501
MSTRG.19416.2	672	81	1.1425	0.477831	0.373456
MSTRG.19424.1	712	348	0.8911	0.22148	0.471143
MSTRG.19431.1	423	240	1.2452	-0.125486	0.0798835
MSTRG.19434.1	1241	135	0.5838	-0.247143	0.00148605
MSTRG.19434.2	967	135	0.5838	-0.247143	0.00151094
MSTRG.19434.3	272	60	1.0456	0.174151	0.0461037
MSTRG.19447.1	828	156	1.1204	-0.115836	0.024007
MSTRG.19447.2	761	180	0.8755	0.0731313	0.0491082
MSTRG.19457.1	388	144	0.8487	-0.0188735	0.0176085
MSTRG.19458.2	487	78	0.4874	-0.158197	0.00111671
MSTRG.19468.2	218	45	0.778	0.0846823	0.00975611
MSTRG.19470.1	490	243	0.8321	-0.186526	0.0160397
MSTRG.19478.1	521	156	1.0503	0.0796324	0.0681065
MSTRG.19502.1	2759	2625	0.9444	0.151433	1
MSTRG.19502.2	772	717	1.2643	0.30797	0.996367
MSTRG.19519.1	325	39	1.1203	-0.101259	0.00781706
MSTRG.19522.1	288	111	0.8901	-0.185954	0.00474748
MSTRG.19539.1	479	426	0.8853	-0.00789319	0.312009
MSTRG.19542.1	1621	270	0.7891	0.128805	0.124944
MSTRG.19542.2	1671	270	0.7891	0.128805	0.124612
MSTRG.19542.3	698	270	0.7891	0.128805	0.131201
MSTRG.19564.1	258	120	0.9368	-0.0237774	0.0174851
MSTRG.19587.1	1368	99	1.1405	0.121709	0.0616514
MSTRG.19587.2	1095	84	0.7224	-0.183024	0.00203776
MSTRG.19594.1	768	264	0.714	0.215694	0.16496
MSTRG.19594.2	1381	336	0.476	0.00616799	0.0468989
MSTRG.19628.1	1707	1002	0.8247	0.0669454	0.99655
MSTRG.19724.1	746	159	0.7133	-0.103278	0.0076614
MSTRG.19744.1	267	159	0.8435	0.152312	0.0607575
MSTRG.19770.2	4910	162	0.7394	-0.0820166	0.00767653
MSTRG.19770.3	4659	162	0.7394	-0.0820166	0.0077935
MSTRG.19770.4	3466	162	0.7394	-0.0820166	0.00837409
MSTRG.19770.7	4176	162	0.7394	-0.0820166	0.00802358
MSTRG.19770.8	4121	162	0.7394	-0.0820166	0.00805021
MSTRG.19770.9	3469	162	0.7394	-0.0820166	0.00837257
MSTRG.19770.10	1617	132	0.6899	-0.0720593	0.00620565
MSTRG.19781.1	2620	237	0.9525	-0.298254	0.0092843
MSTRG.19795.1	527	138	0.9597	-0.402317	0.00187396
MSTRG.19832.1	1259	153	0.9534	0.141383	0.0697757
MSTRG.19847.1	531	204	0.4269	-0.437609	0.000568726
MSTRG.19881.1	1237	84	0.8402	-0.342084	0.00102448
MSTRG.19881.2	1077	84	0.8402	-0.342084	0.00103447
MSTRG.19881.3	1035	84	0.8402	-0.342084	0.00103711
MSTRG.19881.4	1277	84	0.8402	-0.342084	0.00102199
MSTRG.19881.5	1000	81	0.6977	0.146005	0.0158949
MSTRG.19884.1	2053	528	1.0124	0.0946191	0.784595
MSTRG.19898.1	484	267	0.6796	-0.266742	0.00764947
MSTRG.19898.2	396	324	0.8818	0.0526737	0.182484
MSTRG.19905.1	688	84	1.0307	-0.652881	0.000247787
MSTRG.19905.2	533	168	0.6425	-0.419568	0.000854306
MSTRG.19905.3	430	66	1.0156	-0.262248	0.00259921
MSTRG.19963.1	270	54	0.8109	-0.0668903	0.00439322
MSTRG.19971.1	1707	978	0.9626	-0.00843413	0.995237
MSTRG.19971.2	1326	957	0.9118	-0.00962641	0.993109
MSTRG.19997.2	1918	138	1.0922	-0.063402	0.0239322
MSTRG.19997.3	1484	150	0.8736	-0.0870668	0.012185
MSTRG.20004.1	537	204	0.9397	-0.256166	0.00935217
MSTRG.20041.1	529	291	1.125	0.102523	0.316216
MSTRG.20048.1	396	0	0	0	0.000297161
MSTRG.20073.1	282	147	0.8694	-0.115744	0.0103816
MSTRG.20088.1	1055	132	0.6626	-0.251416	0.00181127
MSTRG.20088.2	401	93	0.7278	0.0458008	0.0107011
MSTRG.20088.3	775	132	0.6626	-0.251416	0.00184227
MSTRG.20092.1	498	123	0.5744	-0.196159	0.0018556
MSTRG.20128.1	350	240	0.5804	0.103107	0.0465751
MSTRG.20163.1	678	525	0.8406	0.0222464	0.580805
MSTRG.20210.1	2553	312	1.0533	0.0334316	0.206113
MSTRG.20210.2	2076	312	1.0533	0.0334316	0.210893
MSTRG.20210.3	2164	312	1.0533	0.0334316	0.210005
MSTRG.20210.4	2146	312	1.0533	0.0334316	0.210186
MSTRG.20210.5	2133	312	1.0533	0.0334316	0.210317
MSTRG.20210.6	2009	312	1.0533	0.0334316	0.211571
MSTRG.20210.7	1936	312	1.0533	0.0334316	0.212311
MSTRG.20237.1	729	348	1.097	0.0162698	0.304799
MSTRG.20244.1	1161	156	0.7204	-0.279211	0.00232716
MSTRG.20244.2	1191	156	0.7204	-0.279211	0.00232293
MSTRG.20244.3	873	123	0.7367	-0.169944	0.00358489
MSTRG.20297.1	543	84	0.84	-0.216208	0.00244822
MSTRG.20300.1	1338	246	0.875	-0.156855	0.0217771
MSTRG.20300.2	1400	246	0.875	-0.156855	0.021697
MSTRG.20302.1	1967	210	0.8581	-0.00843752	0.0353839
MSTRG.20302.2	1546	168	0.8732	0.0903828	0.0459088
MSTRG.20302.3	1456	168	0.8732	0.0903828	0.0461487
MSTRG.20311.1	303	138	0.7233	0.00503246	0.013158
MSTRG.20353.1	336	138	1.1585	0.018099	0.0538685
MSTRG.20367.1	310	72	0.5862	-0.401752	0.000289226
MSTRG.20427.1	1148	222	0.5768	-0.123835	0.00839454
MSTRG.20427.2	1066	117	1.0897	-0.171037	0.00993083
MSTRG.20445.1	304	135	0.9112	-0.235721	0.00472965
MSTRG.20453.1	563	270	0.6961	-0.255828	0.00888994
MSTRG.20453.2	423	270	0.6961	-0.255828	0.00896515
MSTRG.20458.1	562	156	1.1302	0.200685	0.172452
MSTRG.20465.1	862	237	0.6737	-0.173128	0.00982259
MSTRG.20466.1	420	66	0.525	-0.386011	0.000246496
MSTRG.20534.1	285	96	0.7367	-0.141244	0.00335428
MSTRG.20560.1	799	87	0.6498	0.0300127	0.00692963
MSTRG.20560.2	702	87	0.6498	0.0300127	0.00697028
MSTRG.20570.1	362	192	1.0018	0.0638666	0.0777192
MSTRG.20651.1	538	153	0.7125	-0.201973	0.00379507
MSTRG.20673.1	381	177	0.8154	0.0816864	0.0428981
MSTRG.20738.1	1277	228	0.5697	-0.134295	0.00811354
MSTRG.20738.2	1154	228	0.5697	-0.134295	0.00817387
MSTRG.20742.2	480	159	0.7711	-0.044772	0.013656
MSTRG.20774.1	224	129	0.6195	-0.0053969	0.00812233
MSTRG.20816.1	1241	210	0.8036	-0.135258	0.0137896
MSTRG.20816.2	1252	210	0.8036	-0.135258	0.0137806
MSTRG.20816.3	1231	210	0.8036	-0.135258	0.0137979
MSTRG.20816.4	786	192	0.6668	-0.17251	0.00598372
MSTRG.20816.5	1147	210	0.8036	-0.135258	0.0138675
MSTRG.20829.1	1275	1215	0.7529	0.070536	0.999588
MSTRG.20829.2	1266	1215	0.7529	0.070536	0.999588
MSTRG.20835.1	901	117	1.1948	-0.0676502	0.0271385
MSTRG.20837.1	562	153	1.0139	0.118969	0.075458
MSTRG.21017.1	521	165	0.737	-0.258198	0.00322458
MSTRG.21039.1	1138	297	1.1589	0.143121	0.408839
MSTRG.21039.2	977	297	1.1589	0.143121	0.411204
MSTRG.21237.1	237	117	0.6565	-0.399403	0.000598393
MSTRG.21263.1	476	87	0.4872	-0.297027	0.000492497
MSTRG.21268.1	695	108	1.1951	-0.0238215	0.0331255
MSTRG.21354.1	405	240	0.944	-0.0811832	0.0432441
MSTRG.21365.1	1368	114	1.081	-0.331959	0.0031958
MSTRG.21365.2	650	114	1.081	-0.331959	0.00333773
MSTRG.21429.1	347	81	0.8966	-0.495565	0.000453941
MSTRG.21451.1	867	153	0.5691	-0.0167795	0.00801772
MSTRG.21455.2	1387	291	1.0319	0.103199	0.247616
MSTRG.21476.1	257	63	0.6442	0.0436196	0.00594453
MSTRG.21484.1	310	81	0.9407	-0.317221	0.00169433
MSTRG.21486.1	1036	111	0.7418	-0.119404	0.00441924
MSTRG.21501.1	2162	177	0.8393	-0.21988	0.00588639
MSTRG.21580.1	446	30	0.9353	-0.298535	0.00107752
MSTRG.21604.1	731	72	0.9302	-0.39738	0.000854725
MSTRG.21623.4	706	75	1.0747	-0.237824	0.00398015
MSTRG.21625.1	926	246	1.1963	0.074449	0.223882
MSTRG.21659.1	2048	1305	0.8498	0.114242	0.99991
MSTRG.21669.1	585	210	0.7388	-0.116992	0.0132147
MSTRG.21689.1	732	129	0.7765	-0.634982	0.000203561
MSTRG.21689.2	409	126	0.7023	-0.270539	0.00176281
MSTRG.21725.1	291	105	1.1178	0.175175	0.0902424
MSTRG.21745.2	524	144	0.9307	-0.0672051	0.0164421
MSTRG.21768.1	1547	210	0.7018	-0.129812	0.0102272
MSTRG.21768.2	1535	210	0.7018	-0.129812	0.0102346
MSTRG.21846.1	999	132	0.703	-0.189076	0.0031101
MSTRG.21893.2	1155	144	0.7221	-0.275799	0.002103
MSTRG.21893.3	813	93	0.7786	-0.321997	0.00109007
MSTRG.21939.1	1500	291	0.8435	0.0179385	0.0933756
MSTRG.21939.2	1318	291	0.8435	0.0179385	0.0943154
MSTRG.21947.1	971	408	1.1007	0.00474659	0.436593
MSTRG.21950.1	353	105	1.0481	-0.152414	0.00904614
MSTRG.21978.1	1555	285	1.0024	-0.0340612	0.101071
MSTRG.22298.1	1012	525	0.9114	0.187829	0.835002
MSTRG.22300.1	350	246	0.5778	0.0269635	0.0303239
MSTRG.22309.1	6822	6264	0.6586	0.00102157	1
MSTRG.22309.2	3150	1695	0.702	-0.0660772	0.999993
MSTRG.22309.3	6455	2796	0.4995	-0.0674051	1
MSTRG.22309.4	6360	6261	0.6586	0.00102157	1
MSTRG.22309.5	6319	4281	0.6884	0.0425991	1
MSTRG.22325.1	1319	249	0.9426	-0.138877	0.0310625
MSTRG.22351.1	2695	426	1.1044	0.216624	0.776515
MSTRG.22376.1	553	270	0.5565	-0.161458	0.0106779
MSTRG.22378.1	621	204	0.7029	-0.100806	0.012296
MSTRG.22378.2	618	201	0.6378	-0.118766	0.00865026
MSTRG.22378.3	625	195	0.5805	-0.176686	0.00463617
MSTRG.22378.4	621	192	0.5805	-0.178556	0.0044351
MSTRG.22451.1	814	168	0.6283	0.163117	0.0363024
MSTRG.22470.1	2139	162	1.2055	0.047568	0.0852088
MSTRG.22470.2	1720	189	0.4823	-0.187291	0.0027894
MSTRG.22470.3	1215	189	0.4823	-0.187291	0.002876
MSTRG.22535.1	700	141	0.7717	-0.0960796	0.00796527
MSTRG.22563.1	246	141	0.6073	-0.162313	0.0031697
MSTRG.22773.1	607	513	0.8591	0.0512409	0.610689
MSTRG.22773.2	462	309	0.902	-0.00205973	0.123068
MSTRG.22814.1	319	81	0.5136	-0.331041	0.000404483
MSTRG.22847.1	615	141	0.9137	-0.0790027	0.0139174
MSTRG.22860.1	1163	102	0.8767	0.0256009	0.0156557
MSTRG.22885.1	347	306	1.1112	0.319527	0.688134
MSTRG.22885.2	345	192	0.9612	0.0217595	0.0532373
MSTRG.22929.1	714	117	0.9522	-0.079152	0.0120554
MSTRG.22969.2	1597	495	0.8015	0.108946	0.597608
MSTRG.22969.3	1666	543	0.8071	0.0755059	0.669757
MSTRG.22969.4	715	588	0.9499	0.141514	0.894338
MSTRG.22993.1	1419	117	0.5971	-0.324047	0.000759923
MSTRG.22993.2	1487	153	0.667	-0.171713	0.00379209
MSTRG.23027.1	2039	378	1.0069	0.15261	0.509336
MSTRG.23027.2	1551	183	0.9352	-0.0511513	0.0262906
MSTRG.23054.1	534	399	1.1608	0.25024	0.815164
MSTRG.23081.1	1357	177	0.8982	-0.170898	0.0102329
MSTRG.23081.2	1178	171	0.9701	-0.193735	0.010449
MSTRG.23081.3	1035	168	0.8921	-0.0690383	0.0180523
MSTRG.23081.4	1183	168	0.8921	-0.0690383	0.0178937
MSTRG.23081.5	890	177	0.8982	-0.170898	0.0105241
MSTRG.23081.6	1078	177	0.8982	-0.170898	0.0104059
MSTRG.23151.1	1735	180	0.5254	-0.217625	0.00237066
MSTRG.23151.2	1657	180	0.5254	-0.217625	0.00238189
MSTRG.23151.3	1534	168	0.6085	-0.0979192	0.00601
MSTRG.23151.4	490	39	0.9121	-0.211143	0.00195916
MSTRG.23157.1	877	141	0.7316	0.0553555	0.0186778
MSTRG.23157.2	750	141	0.7316	0.0553555	0.0188197
MSTRG.23174.1	400	96	1.0019	0.156493	0.0520499
MSTRG.23195.1	548	231	0.7708	-0.0305675	0.0319017
MSTRG.23195.2	496	66	1.1686	-0.384773	0.0018658
MSTRG.23213.5	272	195	1.0652	0.209007	0.217828
MSTRG.23216.1	565	114	1.018	0.0178404	0.0270572
MSTRG.23329.1	337	87	0.5656	-0.263912	0.000790449
MSTRG.23359.1	719	141	0.8985	-0.19992	0.00598189
MSTRG.23367.1	698	627	0.77	0.0664779	0.817257
MSTRG.23461.1	1132	153	0.6795	-0.398591	0.000903651
MSTRG.23464.1	1193	159	0.9528	-0.234387	0.0066653
MSTRG.23470.1	1792	264	0.9767	0.0298123	0.110481
MSTRG.23470.2	1305	264	0.9767	0.0298123	0.11342
MSTRG.23548.1	1291	138	0.8986	-0.0174179	0.0184347
MSTRG.23548.2	694	159	0.7981	-0.221865	0.00459932
MSTRG.23548.3	405	69	0.7944	-0.329001	0.000865162
MSTRG.23548.4	1006	138	0.8986	-0.0174179	0.0187505
MSTRG.23623.1	298	174	0.7673	-0.329343	0.00247903
MSTRG.23645.1	560	78	1.0649	-0.280797	0.00303149
MSTRG.23686.1	1070	150	0.6487	-0.246809	0.00216868
MSTRG.23697.1	505	291	0.8274	-0.0159642	0.0767668
MSTRG.23704.1	1182	459	0.9671	-0.0456056	0.384941
MSTRG.23704.2	342	243	1.0323	0.0652004	0.139854
MSTRG.23741.1	949	528	0.8769	0.197177	0.833561
MSTRG.23761.1	2368	1830	0.7727	0.0860462	1
MSTRG.23784.1	413	336	0.4628	-0.0560519	0.0321324
MSTRG.23826.1	220	48	1.1047	-0.388066	0.001251
MSTRG.23833.1	654	201	1.0906	-0.124801	0.0335422
MSTRG.23850.1	336	150	0.7043	-0.0973343	0.00720813
MSTRG.23928.1	489	171	0.4953	-0.124146	0.00390632
MSTRG.23947.1	538	444	1.2916	0.528601	0.9855
MSTRG.23950.1	3354	2475	0.9386	0.150749	1
MSTRG.23961.1	305	66	1.0087	-0.177824	0.0044667
MSTRG.23975.1	386	63	1.0694	-0.295939	0.00239227
MSTRG.24017.1	244	120	1.0917	-0.148427	0.0125647
MSTRG.24020.1	659	75	1.0776	0.26742	0.102051
MSTRG.24026.1	575	378	0.5724	-0.00287438	0.0940195
MSTRG.24036.1	745	129	0.6668	-0.321189	0.00114294
MSTRG.24039.3	428	195	0.8671	0.0150147	0.0395026
MSTRG.24044.1	1134	231	0.8899	0.0541407	0.0748295
MSTRG.24062.1	323	120	1.1026	0.453611	0.410998
MSTRG.24070.1	3132	111	0.7125	-0.551852	0.00020508
MSTRG.24076.1	647	81	0.845	-0.186229	0.00291475
MSTRG.24078.1	281	48	0.6213	-0.418572	0.00022336
MSTRG.24081.1	1436	147	1.2799	0.144963	0.165719
MSTRG.24082.2	828	213	0.633	-0.238092	0.00437522
MSTRG.24085.1	581	201	0.7825	-0.122779	0.0132412
MSTRG.24131.1	1673	291	0.6377	-0.267682	0.00803398
MSTRG.24131.2	425	102	0.9035	-0.108162	0.0074262
MSTRG.24131.3	384	66	0.8173	-0.31392	0.000995406
MSTRG.24134.1	1059	183	0.5042	0.0946539	0.0184596
MSTRG.24134.2	519	183	0.5042	0.0946539	0.0190632
MSTRG.24142.1	838	282	0.466	-0.103591	0.0131423
MSTRG.24142.2	988	315	0.5918	-0.0905068	0.0296164
MSTRG.24202.1	2098	1935	1.0886	0.187673	1
MSTRG.24202.2	1456	1293	1.0834	0.196244	0.999972
MSTRG.24202.3	1896	1776	1.11	0.182747	1
MSTRG.24202.4	1590	1470	1.0834	0.202508	0.999996
MSTRG.24202.5	1421	1302	1.0834	0.19812	0.999975
MSTRG.24202.6	1896	1776	1.11	0.185502	1
MSTRG.24202.7	1379	1260	1.083	0.193123	0.99996
MSTRG.24202.8	1418	1302	1.0834	0.194359	0.999975
MSTRG.24212.1	908	201	0.801	-0.174215	0.00983014
MSTRG.24225.1	2398	150	0.8651	-0.164501	0.00676806
MSTRG.24261.1	863	309	0.9355	0.000445005	0.133976
MSTRG.24261.2	807	309	0.9355	0.000445005	0.134371
MSTRG.24267.1	565	144	0.5366	-0.0856592	0.00426131
MSTRG.24315.1	984	225	0.5738	-0.117414	0.00904567
MSTRG.24337.2	460	258	0.7159	-0.0744613	0.0271801
MSTRG.24342.1	701	183	0.662	0.0686023	0.0258815
MSTRG.24357.1	988	537	0.9572	0.0731851	0.757619
MSTRG.24401.1	477	69	0.4532	-0.619748	4.32801e-05
MSTRG.24421.1	687	63	0.6168	-0.515634	0.000133141
MSTRG.24469.1	643	138	0.6241	0.015199	0.0101239
MSTRG.24484.1	352	228	0.6382	0.0812547	0.0426341
MSTRG.24499.1	310	111	0.4694	-0.569343	0.000101045
MSTRG.24508.1	224	0	0	0	0.000300279
MSTRG.24535.1	825	603	0.7267	0.220796	0.89221
MSTRG.24535.2	1093	603	0.7267	0.220796	0.890635
MSTRG.24535.3	1096	603	0.7267	0.220796	0.890617
MSTRG.24538.1	2265	510	0.853	-0.0287264	0.442742
MSTRG.24538.2	513	402	0.9417	-0.0143871	0.285374
MSTRG.24581.1	444	87	0.6267	-0.220128	0.00126988
MSTRG.24591.1	3291	2523	0.974	0.209123	1
MSTRG.24591.2	3255	2523	0.974	0.209123	1
MSTRG.24598.2	1128	120	0.4659	-0.0679	0.00286461
MSTRG.24598.3	1044	138	0.4884	0.00709212	0.00613911
MSTRG.24625.1	1088	189	0.7418	-0.157197	0.00794896
MSTRG.24678.1	377	102	0.8409	0.0743847	0.0201577
MSTRG.24678.2	380	159	0.8927	0.200286	0.0933234
MSTRG.24718.1	507	138	0.8878	-0.213922	0.00517541
MSTRG.24719.1	534	345	0.5433	-0.0869541	0.0367429
MSTRG.24724.1	381	108	0.9806	0.234046	0.0889847
MSTRG.24793.1	1252	1083	1.0007	0.175054	0.999605
MSTRG.24838.1	2104	210	0.7772	-0.122168	0.0131398
MSTRG.24849.1	237	42	0.6828	-0.739232	3.06573e-05
MSTRG.24851.1	1418	834	0.8532	0.185696	0.991343
MSTRG.24851.2	1400	834	0.8532	0.185696	0.991353
MSTRG.24851.3	1026	651	0.9677	0.13615	0.943673
MSTRG.24853.1	1903	207	1.1357	0.187172	0.236799
MSTRG.24853.2	383	144	1.1882	-0.109359	0.0278672
MSTRG.24853.3	1380	207	1.1357	0.187172	0.242585
MSTRG.24853.4	1408	207	1.1357	0.187172	0.242273
MSTRG.24853.5	1219	207	1.1357	0.187172	0.244386
MSTRG.24853.6	1445	207	1.1357	0.187172	0.241861
MSTRG.24853.7	1281	207	1.1357	0.187172	0.243692
MSTRG.24868.1	1025	147	0.4018	-0.0998915	0.00255561
MSTRG.24869.1	1470	174	0.753	-0.0612803	0.0128228
MSTRG.24869.2	1330	192	0.6715	-0.271624	0.00306276
MSTRG.24895.1	635	165	0.8873	-0.0591903	0.0188083
MSTRG.24902.1	2140	207	0.5621	-0.0713168	0.00907075
MSTRG.24902.2	1777	324	0.7045	-0.128023	0.0344374
MSTRG.24902.3	1843	207	0.5621	-0.0713168	0.00923429
MSTRG.24902.4	1539	180	0.5544	-0.050692	0.00786817
MSTRG.24902.5	1506	207	0.5621	-0.0713168	0.00942339
MSTRG.24902.6	1655	207	0.5621	-0.0713168	0.00933931
MSTRG.24902.7	1604	180	0.5544	-0.050692	0.00783742
MSTRG.24903.1	3313	3123	0.9821	0.140854	1
MSTRG.24903.2	3305	2442	0.9749	0.113775	1
MSTRG.24906.1	431	117	0.6386	-0.0718955	0.00483834
MSTRG.24907.1	637	162	0.9259	-0.102041	0.0155401
MSTRG.24924.1	873	540	0.8388	0.217369	0.85309
MSTRG.24928.1	227	78	0.8632	0.269252	0.0585516
MSTRG.24931.1	1063	435	1.0631	0.15366	0.710206
MSTRG.24931.2	852	429	1.0223	0.154937	0.673611
MSTRG.24931.3	2006	825	0.912	0.20641	0.99282
MSTRG.24954.1	314	126	0.7971	-0.00606042	0.0135296
MSTRG.24969.1	441	183	0.9372	0.0653353	0.0590157
MSTRG.25030.1	541	144	0.5335	-0.098411	0.00388638
MSTRG.25095.1	420	228	0.8129	-0.247785	0.00866956
MSTRG.25125.1	1232	651	1.0466	0.184605	0.96688
MSTRG.25152.1	1701	240	0.5602	-0.083145	0.012198
MSTRG.25152.2	1823	240	0.5602	-0.083145	0.012109
MSTRG.25152.3	1706	240	0.5602	-0.083145	0.0121943
MSTRG.25190.1	1838	366	0.5257	-0.183566	0.0216327
MSTRG.25282.1	370	294	0.7166	0.13086	0.13881
MSTRG.25286.1	1087	123	0.8876	-0.622854	0.000286747
MSTRG.25286.2	1023	123	0.8876	-0.622854	0.000287863
MSTRG.25286.3	1311	357	0.5352	-0.406326	0.00487913
MSTRG.25296.1	1771	162	0.9288	-0.0401675	0.0218836
MSTRG.25296.2	1666	162	0.9288	-0.0401675	0.0220204
MSTRG.25296.3	797	105	0.6714	0.0275562	0.00884853
MSTRG.25396.1	855	216	0.6854	-0.0287763	0.0208366
MSTRG.25396.2	1080	216	0.6854	-0.0287763	0.0205597
MSTRG.25396.3	938	216	0.6854	-0.0287763	0.0207341
MSTRG.25396.4	713	216	0.6854	-0.0287763	0.0210133
MSTRG.25396.5	838	216	0.6854	-0.0287763	0.0208577
MSTRG.25396.6	1012	216	0.6854	-0.0287763	0.020643
MSTRG.25396.7	796	216	0.6854	-0.0287763	0.0209099
MSTRG.25397.1	2542	2190	0.918	0.0814793	1
MSTRG.25436.1	2224	1914	0.9467	0.257026	1
MSTRG.25442.1	2055	1725	1.1699	0.325018	1
MSTRG.25486.1	230	60	1.0051	-0.208547	0.00339821
MSTRG.25491.1	1370	114	0.6949	0.0798911	0.0142488
MSTRG.25515.1	487	420	1.181	0.332314	0.910453
MSTRG.25515.2	755	423	1.181	0.332314	0.911762
MSTRG.25559.1	762	513	0.9833	0.397802	0.957677
MSTRG.25571.1	1136	438	1.113	0.37745	0.928158
MSTRG.25600.1	278	117	0.8539	-0.127882	0.00662518
MSTRG.25652.1	224	105	1.2892	0.18837	0.156968
MSTRG.25653.1	544	201	0.7911	-0.0525058	0.0215026
MSTRG.25676.1	1532	240	0.8175	0.0273266	0.054881
MSTRG.25679.1	1000	246	0.6417	-0.0856412	0.0171714
MSTRG.25697.1	393	186	0.7405	-0.0174144	0.0198764
MSTRG.25735.1	298	69	0.5724	-0.104672	0.00190451
MSTRG.25881.1	2206	360	0.6738	-0.0554598	0.0699306
MSTRG.25898.1	520	117	0.764	-0.403239	0.000803753
MSTRG.25915.1	1265	252	0.7049	-0.0456219	0.0283157
MSTRG.26049.2	811	153	0.4497	-0.0758897	0.00375812
MSTRG.26077.1	1525	252	0.8853	0.360695	0.425092
MSTRG.26078.1	537	237	0.9734	0.184102	0.215306
MSTRG.26094.1	256	147	1.2436	-0.0326033	0.0556691
MSTRG.26217.1	398	87	0.6534	-0.494601	0.00022638
MSTRG.26230.1	382	171	0.9266	-0.215029	0.00832874
MSTRG.26251.1	279	60	0.9866	-0.131248	0.00531525
MSTRG.26267.2	678	135	0.7096	-0.14309	0.00452456
MSTRG.26284.1	247	87	1.115	-0.189711	0.00724221
MSTRG.26291.1	277	117	0.4372	-0.2182	0.000991067
MSTRG.26347.1	1828	801	0.8062	0.0480613	0.964519
MSTRG.26347.2	1749	606	0.5956	0.0345565	0.610234
MSTRG.26351.1	468	87	1.0838	0.243185	0.102125
MSTRG.26354.2	1209	174	0.7495	-0.216625	0.0046583
MSTRG.26356.1	1679	1035	0.8938	0.0828312	0.99825
MSTRG.26357.1	1097	192	0.4315	-0.129952	0.00372146
MSTRG.26357.2	1032	183	0.5407	-0.229944	0.00247175
MSTRG.26357.3	1243	204	0.3563	-0.176053	0.00244885
MSTRG.26375.1	250	195	0.5871	0.0909279	0.0276844
MSTRG.26458.1	620	81	0.6787	0.112063	0.0122917
MSTRG.26478.1	1091	189	0.4926	-0.205145	0.00266079
MSTRG.26486.1	2836	2475	1.1833	0.294108	1
MSTRG.26538.1	712	228	0.789	-0.171786	0.0129929
MSTRG.26539.1	471	105	0.4858	-0.617776	7.17148e-05
MSTRG.26546.1	692	321	0.8453	0.142167	0.254678
MSTRG.26567.1	699	405	1.152	0.285964	0.851572
MSTRG.26569.1	269	48	0.9078	0.0182191	0.00974013
MSTRG.26580.1	590	267	0.6971	0.0130563	0.0488211
MSTRG.26580.2	582	399	0.4032	-0.121962	0.0336736
MSTRG.26588.1	489	108	0.8304	-0.434788	0.000730891
MSTRG.26605.1	1224	147	0.7776	-0.220438	0.00370579
MSTRG.26614.1	2728	153	0.8832	0.09709	0.0394549
MSTRG.26650.1	296	177	0.9006	0.0511817	0.0459294
MSTRG.26693.2	423	105	0.8936	-0.225273	0.00344611
MSTRG.26710.1	706	303	0.5243	-0.218352	0.00939488
MSTRG.26710.2	673	303	0.5243	-0.218352	0.00941354
MSTRG.26710.3	395	159	0.5588	-0.304757	0.00128176
MSTRG.26722.1	329	66	0.8638	-0.452324	0.000463737
MSTRG.26727.1	293	96	0.7272	-0.0734641	0.00508188
MSTRG.26741.1	1876	213	0.803	-0.066838	0.0213271
MSTRG.26741.2	827	216	0.9403	0.00867765	0.057318
MSTRG.26741.3	689	216	0.9403	0.00867765	0.0577724
MSTRG.26764.1	649	162	1.1258	0.305362	0.303337
MSTRG.26781.1	1470	192	0.8622	-0.160039	0.0114532
MSTRG.26781.2	603	195	0.5184	-0.102595	0.00621955
MSTRG.27279.1	1564	351	1.1038	-0.0175783	0.2602
MSTRG.27293.1	415	90	0.6406	-0.518221	0.000191998
MSTRG.27345.1	1411	177	0.7283	-0.423699	0.00113718
MSTRG.27345.2	1588	177	0.7283	-0.423699	0.00112504
MSTRG.27363.1	2009	153	0.7303	-0.166016	0.00464996
MSTRG.27363.2	933	222	1.0012	0.151567	0.167018
MSTRG.27363.3	1341	147	0.9642	0.0981074	0.0515742
MSTRG.27416.3	870	210	0.7836	-0.22097	0.00756841
MSTRG.27416.4	1105	150	0.5667	-0.144225	0.00328883
MSTRG.27444.1	2216	288	0.8601	0.0931039	0.141781
MSTRG.27494.2	584	111	0.7161	0.0210667	0.0105272
MSTRG.27503.1	1497	177	0.8016	-0.139368	0.00923291
MSTRG.27567.1	562	150	0.4839	-0.181773	0.00204763
MSTRG.27602.1	347	171	0.8572	-0.22029	0.00649414
MSTRG.27621.1	413	153	0.6891	0.0112382	0.0143654
MSTRG.27664.2	611	144	0.825	-0.0648967	0.011968
MSTRG.27667.1	1142	318	1.3108	0.317437	0.815509
MSTRG.27692.1	1460	309	0.823	-0.143801	0.038853
MSTRG.27692.2	213	84	0.8179	0.0520866	0.0135471
MSTRG.27694.1	484	99	0.6403	-0.311777	0.000822266
MSTRG.27728.2	376	87	0.6543	-0.0858325	0.00336809
MSTRG.27760.1	260	69	0.7868	-0.311254	0.000958072
MSTRG.27842.1	672	210	0.8666	-0.197213	0.0115836
MSTRG.27857.1	382	75	1.1478	-0.306433	0.0032492
MSTRG.27927.1	737	195	0.781	-0.02038	0.0237982
MSTRG.27950.1	223	72	0.5368	-0.0414933	0.00267974
MSTRG.27989.1	298	45	0.3989	-0.519943	5.50047e-05
MSTRG.28003.1	429	129	0.9071	0.121438	0.0440919
MSTRG.28057.2	727	111	0.4635	-0.176902	0.00128895
MSTRG.28098.1	444	246	0.8237	-0.166272	0.0184521
MSTRG.28121.1	221	87	0.5316	-0.330419	0.000461295
MSTRG.28164.3	3340	2517	0.679	0.104741	1
MSTRG.28164.4	3829	2262	0.6443	0.0812428	1
MSTRG.28164.5	3443	2517	0.679	0.104741	1
MSTRG.28164.6	3959	2517	0.679	0.104741	1
MSTRG.28164.7	5961	2517	0.679	0.104741	1
MSTRG.28188.1	920	141	0.9757	-0.202142	0.00741107
MSTRG.28188.2	554	141	0.9757	-0.202142	0.00757635
MSTRG.28200.1	1866	210	0.8791	-0.124495	0.0179929
MSTRG.28200.2	686	102	0.9687	-0.146754	0.0069566
MSTRG.28201.1	249	192	1.0923	-0.146991	0.0272595
MSTRG.28207.1	358	96	0.6097	-0.0233749	0.00487187
MSTRG.28212.2	679	279	0.575	0.0137006	0.038251
MSTRG.28222.1	340	147	0.6534	-0.0386921	0.00874289
MSTRG.28234.2	825	459	0.7353	-0.0304202	0.254455
MSTRG.28234.3	539	429	0.7235	-0.0277262	0.197615
MSTRG.28236.1	1091	279	0.6275	-0.0124758	0.0370592
MSTRG.28238.1	615	282	0.7477	-0.192948	0.0178098
MSTRG.28238.2	612	282	0.7477	-0.192948	0.017813
MSTRG.28281.1	1644	1194	0.7366	0.0421089	0.999328
MSTRG.28316.1	1533	171	0.839	-0.108442	0.0118787
MSTRG.28324.1	1122	195	0.8872	0.116128	0.0756852
MSTRG.28381.1	358	153	0.5345	0.0650176	0.0126696
MSTRG.28443.3	244	84	1.1414	-0.0939873	0.0142331
MSTRG.28491.1	246	87	0.9571	0.316643	0.111706
MSTRG.28536.1	952	282	0.9755	0.311396	0.503787
MSTRG.28549.1	882	201	0.7233	-0.0303421	0.0197422
MSTRG.28630.1	914	231	0.9178	-0.0665726	0.0387631
MSTRG.28639.1	452	168	0.7738	-0.175853	0.00644621
MSTRG.28643.1	491	138	0.9828	0.0231346	0.0324822
MSTRG.28748.1	2490	2226	0.8767	0.158019	1
MSTRG.28749.1	4349	3339	0.8765	0.0949956	1
MSTRG.28749.2	4277	3267	0.8983	0.0806611	1
MSTRG.28749.3	2983	2535	0.7803	0.092276	1
MSTRG.28749.4	3974	3267	0.9048	0.0836367	1
MSTRG.28749.5	3655	3267	0.8983	0.0806611	1
MSTRG.28749.6	3805	2331	0.954	0.0903703	1
MSTRG.28749.7	2761	2622	0.788	0.0796779	1
MSTRG.28792.1	1879	177	0.7998	-0.046312	0.0164611
MSTRG.28840.2	660	183	0.5408	-0.0911059	0.00630063
MSTRG.28850.1	297	75	0.9843	-0.214826	0.00357643
MSTRG.28859.1	1924	1506	0.938	0.124406	0.999993
MSTRG.28859.2	707	222	1.0697	0.115907	0.166115
MSTRG.28859.3	641	222	1.1835	0.209998	0.34737
MSTRG.28859.4	1766	1347	0.9434	0.134112	0.999963
MSTRG.28859.5	724	240	1.1555	0.132331	0.2608
MSTRG.28859.6	496	78	0.749	0.242972	0.0346843
MSTRG.28859.7	1926	768	0.9764	0.112975	0.980223
MSTRG.28859.8	1757	768	0.944	0.114396	0.978566
MSTRG.28859.9	2011	1530	0.9549	0.114243	0.999994
MSTRG.28859.10	1148	732	0.9617	0.149261	0.977127
MSTRG.28886.1	380	162	0.8316	-0.133265	0.00960801
MSTRG.28887.1	443	276	0.7636	-0.0736412	0.0381701
MSTRG.28899.1	225	90	0.9931	0.329843	0.137115
MSTRG.28911.1	282	135	0.7813	-0.256783	0.00274554
MSTRG.28955.1	459	75	0.6612	-0.0990386	0.00275844
MSTRG.28972.1	1059	576	0.8993	0.107299	0.832065
MSTRG.28973.1	1688	207	0.563	-0.18122	0.00454601
MSTRG.28974.1	4585	3867	1.1174	0.100127	1
MSTRG.28976.1	1001	165	0.8316	-0.44788	0.00120749
MSTRG.28976.2	1072	183	0.8567	-0.508828	0.00105702
MSTRG.28976.3	1236	183	0.8567	-0.508828	0.00104656
MSTRG.28976.4	1329	165	0.8316	-0.44788	0.00118371
MSTRG.28976.5	1090	165	0.8316	-0.44788	0.00120099
MSTRG.28976.6	1052	225	1.0865	-0.0703297	0.0584828
MSTRG.28977.1	1694	138	0.4046	-0.112348	0.0020697
MSTRG.28977.2	1552	138	0.4046	-0.112348	0.00208758
MSTRG.29018.1	906	393	0.7051	0.0656929	0.222045
MSTRG.29018.2	878	393	0.7051	0.0656929	0.222339
MSTRG.29029.1	1207	498	1.1688	0.159281	0.874132
MSTRG.29029.2	1000	498	1.1688	0.159281	0.875508
MSTRG.29065.1	2931	249	0.6954	0.0171176	0.0360956
MSTRG.29065.2	2474	249	0.6954	0.0171176	0.0370736
MSTRG.29065.3	2928	249	0.6954	0.0171176	0.036102
MSTRG.29065.4	3514	249	0.6954	0.0171176	0.034884
MSTRG.29065.5	3216	249	0.6954	0.0171176	0.0354984
MSTRG.29065.6	2880	249	0.6954	0.0171176	0.0362035
MSTRG.29065.7	1986	249	0.6954	0.0171176	0.038146
MSTRG.29065.8	2522	249	0.6954	0.0171176	0.0369697
MSTRG.29073.1	695	102	0.9192	-0.0199787	0.0136519
MSTRG.29073.2	658	126	0.761	-0.0415792	0.00939559
MSTRG.29074.1	520	207	0.6893	-0.374685	0.00202827
MSTRG.29087.1	409	114	1.0097	0.305385	0.154403
MSTRG.29096.1	1151	243	1.2611	-0.00859483	0.163287
MSTRG.29096.2	1076	354	1.1308	0.0913104	0.455344
MSTRG.29096.3	1443	243	1.2611	-0.00859483	0.160879
MSTRG.29096.4	911	354	1.1308	0.0913104	0.45783
MSTRG.29118.1	2815	2049	1.0957	0.361771	1
MSTRG.29118.2	2570	2049	1.0957	0.361771	1
MSTRG.29118.3	2449	1932	1.1229	0.374513	1
MSTRG.29118.4	3238	2049	1.0957	0.361771	1
MSTRG.29118.5	2562	1929	1.1645	0.358785	1
MSTRG.29129.1	394	93	0.7218	0.0417175	0.0102312
MSTRG.29163.1	1054	144	0.9419	0.0488656	0.034825
MSTRG.29163.2	726	189	0.7202	0.0160655	0.0234613
MSTRG.29175.2	216	33	0.4643	-0.769858	1.14516e-05
MSTRG.29189.1	1059	231	0.495	-0.106291	0.00808031
MSTRG.29196.1	1353	1251	0.9297	0.116192	0.999881
MSTRG.29197.1	682	81	0.9638	-0.448741	0.000748168
MSTRG.29230.1	255	108	1.0048	-0.116979	0.0103534
MSTRG.29233.1	363	195	1.0424	-0.175733	0.019923
MSTRG.29249.1	466	243	0.8322	-0.0090577	0.0500674
MSTRG.29250.1	605	222	1.1174	0.255953	0.369886
MSTRG.29252.1	1861	126	0.7173	-0.135426	0.0041189
MSTRG.29282.1	244	132	0.8564	-0.16103	0.00632444
MSTRG.29344.1	1647	129	0.7556	-0.112621	0.00564285
MSTRG.29344.2	1529	129	0.7556	-0.112621	0.00568319
MSTRG.29344.3	1490	120	1.1936	-0.162983	0.0145455
MSTRG.29375.2	262	162	0.8583	-0.351318	0.00251207
MSTRG.29431.1	394	159	0.7351	-0.154642	0.00598123
MSTRG.29563.1	2027	147	0.831	0.144397	0.0445182
MSTRG.29563.2	1737	141	0.8752	-0.250662	0.00374694
MSTRG.29563.3	1985	147	0.831	0.144397	0.0446268
MSTRG.29563.4	1964	195	0.6616	-0.319074	0.00215928
MSTRG.29563.5	1637	141	0.8752	-0.250662	0.00376967
MSTRG.29563.6	822	126	0.6593	0.0780966	0.0148117
MSTRG.29563.7	847	165	0.7438	0.124248	0.0389005
MSTRG.29574.1	835	135	0.7135	-0.531264	0.000351174
MSTRG.29588.1	586	333	0.6481	0.0752476	0.119301
MSTRG.29666.1	457	57	1.0203	-0.0883335	0.007496
MSTRG.29686.1	239	93	1.0225	-0.127176	0.00872369
MSTRG.29703.1	291	57	0.976	-0.531794	0.000355051
MSTRG.29715.1	260	138	0.8215	-0.202179	0.00461217
MSTRG.29753.1	1346	843	0.6868	-0.0491564	0.940976
MSTRG.29755.1	351	333	0.7841	0.102778	0.201697
MSTRG.29791.1	389	243	0.4409	-0.147081	0.00618711
MSTRG.29808.1	1288	216	0.6808	-0.580401	0.000534951
MSTRG.29810.1	212	132	0.7145	-0.0073358	0.0111386
MSTRG.29828.1	2369	507	0.8528	0.0795324	0.609534
MSTRG.29828.2	2201	507	0.8528	0.0795324	0.611959
MSTRG.29828.3	2184	507	0.8528	0.0795324	0.612204
MSTRG.29840.1	777	225	0.7594	-0.257096	0.00654226
MSTRG.29840.2	5351	2130	0.9303	0.0971848	1
MSTRG.29840.3	5345	2130	0.9303	0.0971848	1
MSTRG.29840.4	4766	2130	0.9303	0.0971848	1
MSTRG.29840.5	5612	2130	0.9303	0.0971848	1
MSTRG.29840.6	3044	2130	0.9303	0.0971848	1
MSTRG.29864.1	516	105	0.9492	0.133323	0.0418706
MSTRG.29882.1	536	90	1.0534	-0.113983	0.00995946
MSTRG.29894.1	1856	723	1.0864	0.0507149	0.966285
MSTRG.29905.2	543	234	1.2303	0.157186	0.332572
MSTRG.29935.1	343	24	0.8174	-0.370848	0.000435527
MSTRG.29939.1	302	144	0.9953	0.122448	0.0676914
MSTRG.29955.1	727	234	0.9878	0.000468796	0.0755512
MSTRG.29959.1	394	84	0.9362	-0.273116	0.00229579
MSTRG.30019.1	725	141	0.5776	-0.269501	0.00138449
MSTRG.30073.1	1230	177	1.0184	-0.0308383	0.0369068
MSTRG.30098.1	369	186	1.211	0.172586	0.237953
MSTRG.30118.1	444	138	1.0422	-0.0263203	0.0284408
MSTRG.30126.1	514	393	0.7067	-0.209685	0.0455149
MSTRG.30143.1	1237	864	1.2084	0.298833	0.999032
MSTRG.30170.1	379	54	0.8512	-0.18467	0.00228085
MSTRG.30186.1	598	114	1.03	0.146854	0.0632771
MSTRG.30194.1	476	102	1.1744	0.131044	0.0781402
MSTRG.30225.1	671	147	0.7157	-0.193683	0.00376436
MSTRG.30225.2	615	147	0.7157	-0.193683	0.00377714
MSTRG.30225.3	354	126	0.5194	-0.18243	0.00178122
MSTRG.30249.1	2205	264	0.6347	-0.154425	0.0121059
MSTRG.30249.2	955	237	0.8001	-0.180477	0.0137859
MSTRG.30321.1	2299	1812	1.0028	0.192608	1
MSTRG.30410.1	897	171	0.7006	-0.477778	0.000705559
MSTRG.30434.1	496	36	0.3769	-0.227178	0.000317879
MSTRG.30436.1	232	18	0.5258	-0.800397	9.64645e-06
MSTRG.30442.1	690	96	0.9513	-0.0076082	0.015335
MSTRG.30458.1	837	180	0.5946	0.0390407	0.0166977
MSTRG.30474.1	228	105	0.9018	-0.286721	0.00238741
MSTRG.30479.1	927	111	0.5969	-0.212615	0.00152927
MSTRG.30479.2	325	30	0.5403	-0.71134	2.0578e-05
MSTRG.30496.1	1517	1146	1.2752	0.467642	0.999988
MSTRG.30496.2	1145	918	1.2752	0.475199	0.999864
MSTRG.30496.3	1524	1146	1.2752	0.460976	0.999987
MSTRG.30496.4	1515	1146	1.2752	0.466527	0.999987
MSTRG.30496.5	1254	918	1.2752	0.475199	0.999863
MSTRG.30496.6	1254	918	1.2752	0.468551	0.999857
MSTRG.30496.7	1626	1374	1.2752	0.452212	0.999999
MSTRG.30496.8	1225	687	1.3015	0.338359	0.99624
MSTRG.30496.9	1497	480	1.2752	0.398685	0.974438
MSTRG.30511.1	619	156	0.802	-0.349735	0.00195167
MSTRG.30578.1	709	81	0.5869	-0.422364	0.000272167
MSTRG.30578.2	509	81	0.5869	-0.422364	0.000275492
MSTRG.30596.1	1109	162	0.7771	-0.160665	0.00648401
MSTRG.30655.1	390	159	1.0805	0.264406	0.220817
MSTRG.30655.2	1325	273	0.571	-0.0792958	0.0187939
MSTRG.30655.3	717	273	0.571	-0.0792958	0.0194869
MSTRG.30751.1	1055	855	0.762	0.0750305	0.981523
MSTRG.30755.1	364	270	0.7193	-0.203206	0.0136336
MSTRG.30820.1	382	123	0.5818	-0.101725	0.00356188
MSTRG.30831.1	2162	138	0.5243	-0.300819	0.000845303
MSTRG.30831.2	2161	138	0.5243	-0.300819	0.000845354
MSTRG.30836.1	958	129	0.826	0.0818281	0.0259614
MSTRG.30889.1	543	186	1.0401	0.08417	0.0915196
MSTRG.30892.1	1067	363	0.8187	0.0854078	0.249586
MSTRG.30892.2	964	147	0.4797	0.0116984	0.00681576
MSTRG.30892.3	781	246	0.7108	-0.176976	0.0118933
MSTRG.30900.1	4589	414	0.6819	-0.0698408	0.0981353
MSTRG.30900.2	2075	318	0.5829	-0.0466096	0.0369314
MSTRG.30900.3	1388	321	0.648	-0.0491297	0.0474705
MSTRG.30900.4	1444	411	0.6819	-0.0614627	0.118755
MSTRG.30951.1	248	48	1.0962	-0.545308	0.000430923
MSTRG.30984.1	393	165	0.7149	-0.142182	0.00650022
MSTRG.30999.1	2419	2136	1.0059	0.10001	1
MSTRG.30999.2	2425	2142	1.0059	0.099855	1
MSTRG.31013.1	1279	330	0.9387	-0.111714	0.0835601
MSTRG.31013.2	303	63	1.1189	-0.300586	0.00272316
MSTRG.31026.1	625	159	0.8446	-0.290867	0.00339339
MSTRG.31075.1	382	144	0.8108	0.0186999	0.0199916
MSTRG.31103.1	318	90	1.1509	0.218167	0.110402
MSTRG.31103.2	652	306	0.8974	0.0177436	0.131088
MSTRG.31110.1	2733	2319	0.9563	0.1424	1
MSTRG.31110.2	2733	2319	0.9563	0.1424	1
MSTRG.31110.3	2733	2319	0.9563	0.1424	1
MSTRG.31110.4	2733	2319	0.9563	0.1424	1
MSTRG.31110.5	2733	2319	0.9563	0.1424	1
MSTRG.31110.6	2681	2319	0.9563	0.1424	1
MSTRG.31110.7	2698	2319	0.9563	0.1424	1
MSTRG.31127.1	738	141	0.5864	-0.469093	0.000381134
MSTRG.31127.2	575	138	0.7537	0.0651646	0.0210113
MSTRG.31127.3	580	138	0.7537	0.0651646	0.021005
MSTRG.31127.4	482	138	0.7537	0.0651646	0.0211277
MSTRG.31130.1	856	207	0.8762	-0.0730529	0.0255758
MSTRG.31132.1	687	162	0.5299	-0.486541	0.000358023
MSTRG.31156.1	206	90	0.8838	-0.196196	0.00348823
MSTRG.31192.1	1259	171	0.6331	-0.0918858	0.00708937
MSTRG.31192.2	415	78	0.7964	-0.352886	0.000819135
MSTRG.31204.1	790	273	0.9468	0.113549	0.187129
MSTRG.31297.1	269	12	0.5545	-1.26041	4.73525e-07
MSTRG.31307.1	309	48	0.9124	0.0174178	0.00980529
MSTRG.31316.2	422	174	0.7133	-0.153837	0.00658842
MSTRG.31334.1	587	108	0.975	0.0384902	0.0253984
MSTRG.31338.1	1576	165	0.8548	-0.362497	0.00220177
MSTRG.31338.2	1045	165	0.8548	-0.362497	0.00227375
MSTRG.31338.3	751	150	0.6936	-0.671735	0.000154282
MSTRG.31338.4	327	93	1.0585	-0.423995	0.00137915
MSTRG.31379.1	343	87	0.8911	-0.249175	0.00241779
MSTRG.31481.1	203	102	0.8915	0.0771293	0.0242181
MSTRG.31504.1	1886	1500	0.9012	0.117472	0.999991
MSTRG.31522.1	2526	453	1.1859	0.27486	0.899186
MSTRG.31522.2	2373	453	1.1859	0.27486	0.900025
MSTRG.31522.3	2370	453	1.1859	0.27486	0.900042
MSTRG.31522.4	1681	174	1.2488	0.0481389	0.111429
MSTRG.31584.1	1105	312	0.5963	0.0847981	0.0864855
MSTRG.31584.2	837	387	0.7115	0.133823	0.300581
MSTRG.31584.3	968	546	0.776	0.0827784	0.675289
MSTRG.31591.1	1189	312	0.5451	-0.0908107	0.0245368
MSTRG.31591.2	1200	192	0.6187	-0.0968654	0.00824772
MSTRG.31591.3	868	273	0.5445	-0.108707	0.0147022
MSTRG.31667.1	461	150	1.1355	0.225541	0.190567
MSTRG.31667.2	448	150	1.1355	0.225541	0.190689
MSTRG.31685.1	2029	288	0.7671	-0.0449388	0.0477503
MSTRG.31698.1	1185	204	0.6607	-0.171897	0.0065461
MSTRG.31698.2	1128	195	0.7819	-0.00287476	0.0260994
MSTRG.31698.3	1099	204	0.6607	-0.171897	0.00658014
MSTRG.31698.4	1215	204	0.6607	-0.171897	0.00653426
MSTRG.31698.5	1373	204	0.6607	-0.171897	0.00647228
MSTRG.31698.6	1388	204	0.6607	-0.171897	0.00646643
MSTRG.31698.7	1043	204	0.6607	-0.171897	0.00660241
MSTRG.31698.8	1064	204	0.6607	-0.171897	0.00659405
MSTRG.31698.9	1405	147	0.8195	0.00186963	0.0178856
MSTRG.31698.10	1108	204	0.6607	-0.171897	0.00657657
MSTRG.31698.11	879	204	0.6607	-0.171897	0.00666804
MSTRG.31698.12	1249	120	0.9143	-0.183228	0.00541906
MSTRG.31698.13	1085	204	0.6607	-0.171897	0.0065857
MSTRG.31698.14	891	204	0.6607	-0.171897	0.00666322
MSTRG.31721.1	478	135	0.6321	-0.176102	0.0028917
MSTRG.31747.1	840	276	0.9478	0.317041	0.476846
MSTRG.31747.2	364	168	0.7069	-0.0600478	0.011228
MSTRG.31780.1	672	144	0.8949	0.186267	0.0731512
MSTRG.31811.1	371	279	0.8125	0.126499	0.152527
MSTRG.31821.2	822	285	0.8559	0.00914837	0.0898165
MSTRG.31824.1	1274	375	0.7589	-0.142564	0.0643617
MSTRG.31824.2	1298	375	0.7589	-0.142564	0.064274
MSTRG.31824.3	1445	369	0.889	-0.139881	0.0890342
MSTRG.31824.4	1413	252	0.7239	-0.000526343	0.0396517
MSTRG.31824.5	1262	375	0.7589	-0.142564	0.0644056
MSTRG.31824.6	1353	249	0.5921	0.0310032	0.0316183
MSTRG.31824.7	1368	252	0.7239	-0.000526343	0.0397559
MSTRG.31824.8	1400	252	0.7239	-0.000526343	0.0396818
MSTRG.31824.9	2163	396	0.7472	-0.2113	0.0476872
MSTRG.31824.10	1430	249	0.5921	0.0310032	0.0314755
MSTRG.31824.11	1589	396	0.7472	-0.2113	0.0492951
MSTRG.31824.12	1255	375	0.7589	-0.142564	0.0644312
MSTRG.31824.13	1558	396	0.7472	-0.2113	0.0493834
MSTRG.31824.14	1402	345	0.7272	-0.168583	0.036256
MSTRG.31824.15	1383	426	0.7495	-0.16392	0.0909184
MSTRG.31824.16	1260	303	0.725	-0.0547854	0.0482796
MSTRG.31824.17	1383	426	0.7495	-0.16392	0.0909184
MSTRG.31824.18	1518	303	0.725	-0.0547854	0.0475649
MSTRG.31824.19	1182	249	0.5921	0.0310032	0.0319378
MSTRG.31824.20	1299	249	0.5921	0.0310032	0.0317188
MSTRG.31824.21	1120	252	0.7239	-0.000526343	0.0403347
MSTRG.31824.22	1083	249	0.5921	0.0310032	0.0321241
MSTRG.31824.23	1119	252	0.7239	-0.000526343	0.0403371
MSTRG.31824.24	1483	369	0.889	-0.139881	0.0888472
MSTRG.31824.25	1242	303	0.725	-0.0547854	0.0483298
MSTRG.31824.26	1637	369	0.889	-0.139881	0.0880931
MSTRG.31824.27	1373	426	0.7495	-0.16392	0.0909686
MSTRG.31824.28	1472	369	0.889	-0.139881	0.0889013
MSTRG.31824.29	1285	375	0.7589	-0.142564	0.0643215
MSTRG.31826.1	203	129	0.6577	-0.143233	0.0037073
MSTRG.31850.1	307	120	0.8781	-0.0595467	0.0115171
MSTRG.31868.1	1516	864	1.0592	0.16131	0.99611
MSTRG.31871.2	1378	216	0.7636	-0.106011	0.0155813
MSTRG.31922.1	1089	177	0.6469	-0.231648	0.00318452
MSTRG.31929.1	296	207	0.5611	0.0150368	0.0177298
MSTRG.31942.1	2034	261	1.0374	0.162557	0.256201
MSTRG.31942.2	2513	261	1.0374	0.162557	0.250698
MSTRG.31942.3	1833	261	1.0374	0.162557	0.258533
MSTRG.31942.4	2093	261	1.0374	0.162557	0.255519
MSTRG.31942.5	2390	261	1.0374	0.162557	0.252103
MSTRG.31942.6	1951	261	1.0374	0.162557	0.257162
MSTRG.31942.7	2253	261	1.0374	0.162557	0.253675
MSTRG.31942.8	2224	261	1.0374	0.162557	0.254008
MSTRG.31942.9	2231	261	1.0374	0.162557	0.253928
MSTRG.31942.10	2395	261	1.0374	0.162557	0.252046
MSTRG.31942.11	2058	261	1.0374	0.162557	0.255923
MSTRG.31942.12	2137	261	1.0374	0.162557	0.255011
MSTRG.31942.13	2399	261	1.0374	0.162557	0.252
MSTRG.31942.14	2435	261	1.0374	0.162557	0.251588
MSTRG.31942.15	1987	261	1.0374	0.162557	0.256745
MSTRG.31942.16	2051	261	1.0374	0.162557	0.256004
MSTRG.31945.1	1159	168	1.2644	0.233946	0.302884
MSTRG.31966.1	315	153	1.0669	0.147275	0.105523
[truncated: 22,424 more rows]

## Sheet: ST4
Supplemental Table 4. Transcripts obtained by PFAM screening.
Transcript ID	Accession	Target	Hmm Length	Hmm Start	Hmm End	E-value	Significance
MSTRG.100024.1	PF03101.10	FAR1	91	2	91	7.9e-23	yes
MSTRG.100024.1	PF10551.4	MULE	93	43	78	1.1e-20	yes
MSTRG.100024.1	PF10551.4	MULE	93	2	91	1.1e-20	yes
MSTRG.100024.1	PF00872.13	Transposase_mut	381	40	87	3.4e-05	yes
MSTRG.100024.1	PF00872.13	Transposase_mut	381	167	319	3.4e-05	yes
MSTRG.100024.1	PF04434.12	SWIM	40	14	39	0.0042	no
MSTRG.100024.2	PF03101.10	FAR1	91	2	91	7.9e-23	yes
MSTRG.100024.2	PF10551.4	MULE	93	43	78	1.1e-20	yes
MSTRG.100024.2	PF10551.4	MULE	93	2	91	1.1e-20	yes
MSTRG.100024.2	PF00872.13	Transposase_mut	381	40	87	3.4e-05	yes
MSTRG.100024.2	PF00872.13	Transposase_mut	381	167	319	3.4e-05	yes
MSTRG.100024.2	PF04434.12	SWIM	40	14	39	0.0042	no
MSTRG.100029.5	PF14547.1	Hydrophob_seed	85	1	85	1.3e-27	yes
MSTRG.100029.5	PF14368.1	LTP_2	96	37	96	3e-06	yes
MSTRG.100029.5	PF00234.17	Tryp_alpha_amyl	90	10	90	7.6e-05	yes
MSTRG.100029.8	PF14547.1	Hydrophob_seed	85	1	85	8.3e-28	yes
MSTRG.100029.8	PF14368.1	LTP_2	96	37	96	2e-06	yes
MSTRG.100029.8	PF00234.17	Tryp_alpha_amyl	90	10	90	5.1e-05	yes
MSTRG.100029.8	PF07174.6	FAP	298	73	114	4.5	no
MSTRG.100034.1	PF03000.9	NPH3	258	2	220	9.5e-43	yes
MSTRG.100034.1	PF07529.8	HSA	73	8	52	0.0011	no
MSTRG.100034.1	PF01756.14	ACOX	187	85	127	0.027	no
MSTRG.100114.1	PF03286.9	Pox_Ag35	200	35	45	0.046	no
MSTRG.100114.1	PF03286.9	Pox_Ag35	200	35	109	0.046	no
MSTRG.100114.1	PF03344.10	Daxx	713	406	504	2.8	no
MSTRG.100117.1	PF00665.21	rve	120	3	118	8.3e-31	yes
MSTRG.100117.1	PF13683.1	rve_3	67	2	29	2.2e-05	yes
MSTRG.100117.1	PF13976.1	gag_pre-integrs	67	39	67	0.00013	yes
MSTRG.100117.1	PF14227.1	UBN2_2	120	48	114	7.7e-10	yes
MSTRG.100117.1	PF14223.1	UBN2	119	50	111	4.4e-08	yes
MSTRG.100117.1	PF00098.18	zf-CCHC	18	2	18	0.0044	no
MSTRG.100117.1	PF00098.18	zf-CCHC	18	2	5	0.0044	no
MSTRG.100117.1	PF06851.6	DUF1247	148	58	146	0.11	no
MSTRG.100117.1	PF14244.1	UBN2_3	152	9	115	6.1e-06	yes
MSTRG.100117.1	PF13961.1	DUF4219	27	1	22	0.00038	yes
MSTRG.100117.1	PF07727.9	RVT_2	246	1	99	3.3e-37	yes
MSTRG.100117.2	PF00665.21	rve	120	3	118	8.3e-31	yes
MSTRG.100117.2	PF13683.1	rve_3	67	2	29	2.2e-05	yes
MSTRG.100117.2	PF13976.1	gag_pre-integrs	67	39	67	0.00013	yes
MSTRG.100117.2	PF07727.9	RVT_2	246	1	99	3.3e-37	yes
MSTRG.100117.2	PF14244.1	UBN2_3	152	9	115	6.1e-06	yes
MSTRG.100117.2	PF13961.1	DUF4219	27	1	22	0.00038	yes
MSTRG.100117.2	PF14227.1	UBN2_2	120	48	114	1.9e-10	yes
MSTRG.100117.2	PF14227.1	UBN2_2	120	109	109	1.9e-10	yes
MSTRG.100117.2	PF14223.1	UBN2	119	50	111	1e-08	yes
MSTRG.100117.2	PF00098.18	zf-CCHC	18	2	18	0.001	no
MSTRG.100145.1	PF04759.8	DUF617	166	77	163	5.3e-34	yes
MSTRG.100152.1	PF07727.9	RVT_2	246	1	116	1e-50	yes
MSTRG.100152.1	PF13976.1	gag_pre-integrs	67	5	67	5.8e-14	yes
MSTRG.100152.1	PF14223.1	UBN2	119	57	116	2.7e-10	yes
MSTRG.100152.1	PF00665.21	rve	120	2	67	7.9e-10	yes
MSTRG.100152.1	PF00098.18	zf-CCHC	18	2	18	8e-08	yes
MSTRG.100152.1	PF14227.1	UBN2_2	120	66	111	0.00028	yes
MSTRG.100152.1	PF14227.1	UBN2_2	120	68	85	0.00028	yes
MSTRG.100152.1	PF13917.1	zf-CCHC_3	42	2	26	0.004	no
MSTRG.100152.1	PF14260.1	zf-C4pol	73	9	64	9.4	no
MSTRG.100152.1	PF14260.1	zf-C4pol	73	47	57	9.4	no
MSTRG.100152.1	PF14260.1	zf-C4pol	73	28	56	9.4	no
MSTRG.100184.1	PF02902.14	Peptidase_C48	216	154	187	0.0018	no
MSTRG.100185.1	PF10536.4	PMD	363	143	222	0.0048	no
MSTRG.100185.1	PF01992.11	vATP-synt_AC39	337	39	80	0.035	no
MSTRG.100185.1	PF11740.3	KfrA_N	120	61	113	0.037	no
MSTRG.100185.1	PF04691.7	ApoC-I	61	36	59	0.054	no
MSTRG.100318.1	PF13975.1	gag-asp_proteas	72	2	71	1.9e-12	yes
MSTRG.100318.1	PF00078.22	RVT_1	214	4	150	8.1e-08	yes
MSTRG.100318.1	PF13650.1	Asp_protease_2	90	9	90	8.1e-07	yes
MSTRG.100343.2	PF04157.11	EAP30	223	14	62	0.021	no
MSTRG.100343.2	PF00225.18	Kinesin	335	227	276	1.8e-12	yes
MSTRG.100343.2	PF03599.11	CdhD	386	102	171	0.0033	no
MSTRG.100343.2	PF15327.1	Tankyrase_bdg_C	177	62	125	0.044	no
MSTRG.100343.2	PF00225.18	Kinesin	335	310	335	0.00073	yes
MSTRG.100343.2	PF08777.6	RRM_3	105	41	95	0.097	no
MSTRG.100365.1	PF04185.9	Phosphoesterase	376	172	230	0.0039	no
MSTRG.100365.1	PF09072.5	TMA7	63	27	46	0.0011	no
MSTRG.100365.1	PF09072.5	TMA7	63	22	63	0.0011	no
MSTRG.100365.1	PF15272.1	BBP1_C	196	67	167	0.0042	no
MSTRG.100365.1	PF03308.11	ArgK	267	207	233	0.17	no
MSTRG.100365.1	PF03308.11	ArgK	267	20	72	0.17	no
MSTRG.100365.1	PF08826.5	DMPK_coil	61	17	54	0.21	no
MSTRG.100365.1	PF08826.5	DMPK_coil	61	14	24	0.21	no
MSTRG.100365.1	PF12318.3	FAD-SLDH	169	26	86	0.22	no
MSTRG.100365.1	PF12318.3	FAD-SLDH	169	32	62	0.22	no
MSTRG.100365.1	PF14661.1	HAUS6_N	247	156	243	1.5	no
MSTRG.100369.2	PF01153.14	Glypican	558	147	176	0.059	no
MSTRG.10039.1	PF07500.9	TFIIS_M	115	2	115	2.3e-14	yes
MSTRG.10039.1	PF07500.9	TFIIS_M	115	2	25	2.3e-14	yes
MSTRG.10039.1	PF01426.13	BAH	119	35	70	3.6e-11	yes
MSTRG.10039.1	PF01426.13	BAH	119	2	112	3.6e-11	yes
MSTRG.10039.1	PF01426.13	BAH	119	96	116	3.6e-11	yes
MSTRG.10039.1	PF01426.13	BAH	119	28	35	3.6e-11	yes
MSTRG.10039.2	PF07500.9	TFIIS_M	115	50	115	2.9e-13	yes
MSTRG.10039.2	PF07500.9	TFIIS_M	115	2	26	2.9e-13	yes
MSTRG.10039.2	PF01426.13	BAH	119	35	70	5.6e-12	yes
MSTRG.10039.2	PF01426.13	BAH	119	2	112	5.6e-12	yes
MSTRG.10039.3	PF07500.9	TFIIS_M	115	2	114	5.5e-14	yes
MSTRG.10039.3	PF07500.9	TFIIS_M	115	2	25	5.5e-14	yes
MSTRG.10039.3	PF01426.13	BAH	119	35	70	5.7e-11	yes
MSTRG.10039.3	PF01426.13	BAH	119	2	112	5.7e-11	yes
MSTRG.10039.3	PF01426.13	BAH	119	96	116	5.7e-11	yes
MSTRG.10039.3	PF01426.13	BAH	119	28	35	5.7e-11	yes
MSTRG.100443.7	PF14303.1	NAM-associated	154	17	24	2.1e-10	yes
MSTRG.100443.7	PF14303.1	NAM-associated	154	1	125	2.1e-10	yes
MSTRG.100443.7	PF13837.1	Myb_DNA-bind_4	90	1	73	2.1e-05	yes
MSTRG.100443.7	PF13837.1	Myb_DNA-bind_4	90	15	20	2.1e-05	yes
MSTRG.100443.7	PF00249.26	Myb_DNA-binding	48	22	46	0.0063	no
MSTRG.100443.7	PF00249.26	Myb_DNA-binding	48	8	19	0.0063	no
MSTRG.100443.7	PF13921.1	Myb_DNA-bind_6	60	43	58	0.11	no
MSTRG.100443.7	PF13921.1	Myb_DNA-bind_6	60	19	44	0.11	no
MSTRG.100443.7	PF13921.1	Myb_DNA-bind_6	60	29	44	0.11	no
MSTRG.100443.7	PF02432.10	Fimbrial_K88	241	168	228	0.019	no
MSTRG.100459.1	PF03031.13	NIF	159	77	130	4.1e-06	yes
MSTRG.100477.1	PF00856.23	SET	162	1	161	2.2e-25	yes
MSTRG.100501.1	PF07734.8	FBA_1	164	68	94	0.00022	yes
MSTRG.100501.1	PF05045.7	RgpF	498	437	472	0.026	no
MSTRG.100501.1	PF07734.8	FBA_1	164	107	147	0.00078	yes
MSTRG.100524.1	PF14983.1	DUF4513	132	84	93	0.17	no
MSTRG.100524.1	PF14983.1	DUF4513	132	83	98	0.17	no
MSTRG.100556.1	PF02992.9	Transposase_21	226	118	223	1.2e-37	yes
MSTRG.100558.1	PF13952.1	DUF4216	75	2	40	7.1e-08	yes
MSTRG.100558.2	PF13952.1	DUF4216	75	16	73	3.1e-21	yes
MSTRG.100582.1	PF09333.6	ATG_C	98	3	97	3.2e-23	yes
MSTRG.100607.1	PF02818.10	PPAK	28	16	21	0.9	no
MSTRG.100607.1	PF02818.10	PPAK	28	9	25	0.9	no
MSTRG.100607.1	PF02818.10	PPAK	28	10	20	0.9	no
MSTRG.100607.1	PF10186.4	Atg14	302	56	113	6.7	no
MSTRG.100615.1	PF14223.1	UBN2	119	2	78	2.4e-10	yes
MSTRG.100615.1	PF14227.1	UBN2_2	120	3	67	1.1e-06	yes
MSTRG.100615.1	PF14244.1	UBN2_3	152	63	132	1.2e-06	yes
MSTRG.100615.1	PF03732.12	Retrotrans_gag	96	21	94	8.9e-05	yes
MSTRG.100615.1	PF13976.1	gag_pre-integrs	67	2	62	4.8e-09	yes
MSTRG.100685.1	PF00696.23	AA_kinase	242	98	172	1.7e-06	yes
MSTRG.100685.1	PF00696.23	AA_kinase	242	170	190	1.7e-06	yes
MSTRG.100685.1	PF08616.5	SPA	113	50	94	0.039	no
MSTRG.100755.4	PF05970.9	PIF1	364	2	105	2.9e-39	yes
MSTRG.100755.4	PF13191.1	AAA_16	185	13	56	1.9e-05	yes
MSTRG.100755.4	PF13604.1	AAA_30	196	2	63	4.3e-05	yes
MSTRG.100755.4	PF13604.1	AAA_30	196	129	150	4.3e-05	yes
MSTRG.100755.4	PF04851.10	ResIII	184	3	55	0.00027	yes
MSTRG.100755.4	PF10923.3	DUF2791	417	39	84	0.00095	yes
MSTRG.100755.4	PF13401.1	AAA_22	131	4	36	0.0014	no
MSTRG.100755.4	PF13245.1	AAA_19	76	9	55	0.0026	no
MSTRG.100755.4	PF13173.1	AAA_14	128	2	33	0.0039	no
MSTRG.100755.4	PF05729.7	NACHT	166	3	29	0.0051	no
MSTRG.100755.4	PF02367.12	UPF0079	123	56	77	0.0062	no
MSTRG.100755.4	PF02367.12	UPF0079	123	13	48	0.0062	no
MSTRG.100755.4	PF01637.13	Arch_ATPase	234	11	49	0.0063	no
MSTRG.100755.4	PF00437.15	T2SE	272	104	160	0.0098	no
MSTRG.100755.4	PF09848.4	DUF2075	352	2	28	0.012	no
MSTRG.100755.4	PF10412.4	TrwB_AAD_bind	386	16	45	0.029	no
MSTRG.100755.4	PF02562.11	PhoH	205	7	36	0.032	no
MSTRG.100755.4	PF05673.8	DUF815	250	26	91	0.037	no
MSTRG.100755.4	PF13086.1	AAA_11	236	2	64	0.039	no
MSTRG.100755.4	PF13671.1	AAA_33	143	1	24	0.086	no
MSTRG.100755.4	PF00910.17	RNA_helicase	107	2	24	0.14	no
MSTRG.100755.4	PF05970.9	PIF1	364	103	256	4e-44	yes
MSTRG.100760.6	PF13966.1	zf-RVT	86	2	84	1.8e-24	yes
MSTRG.100760.7	PF14529.1	Exo_endo_phos_2	119	4	117	1.1e-05	yes
MSTRG.100760.7	PF03372.18	Exo_endo_phos	249	110	239	1.1e-05	yes
MSTRG.100760.7	PF13966.1	zf-RVT	86	2	84	2e-24	yes
MSTRG.10077.1	PF01554.13	MatE	162	68	161	3.6e-25	yes
MSTRG.10077.1	PF01554.13	MatE	162	31	62	3.6e-25	yes
MSTRG.10077.1	PF01554.13	MatE	162	1	69	3.6e-25	yes
MSTRG.10077.1	PF14667.1	Polysacc_synt_C	146	1	27	2.2e-05	yes
MSTRG.10077.1	PF14667.1	Polysacc_synt_C	146	3	78	2.2e-05	yes
MSTRG.10077.1	PF14667.1	Polysacc_synt_C	146	40	62	2.2e-05	yes
MSTRG.100772.1	PF09953.4	DUF2187	57	25	54	0.059	no
MSTRG.100835.1	PF04827.9	Plant_tran	205	73	175	3.8e-50	yes
MSTRG.100835.1	PF13359.1	DDE_Tnp_4	158	48	139	1.2e-06	yes
MSTRG.100839.1	PF12056.3	DUF3537	398	44	102	1.1e-17	yes
MSTRG.100843.1	PF08209.6	Sgf11	33	10	22	0.0073	no
MSTRG.10085.1	PF14223.1	UBN2	119	1	116	1.2e-18	yes
MSTRG.10085.1	PF14227.1	UBN2_2	120	2	113	5.3e-11	yes
MSTRG.10085.1	PF14244.1	UBN2_3	152	48	130	1.6e-10	yes
MSTRG.10085.1	PF14244.1	UBN2_3	152	111	138	1.6e-10	yes
MSTRG.10085.1	PF03732.12	Retrotrans_gag	96	6	95	3.1e-07	yes
MSTRG.10085.1	PF03732.12	Retrotrans_gag	96	6	30	3.1e-07	yes
MSTRG.10085.1	PF14392.1	zf-CCHC_4	49	33	48	0.19	no
MSTRG.10085.1	PF00098.18	zf-CCHC	18	2	17	0.37	no
MSTRG.10085.1	PF13917.1	zf-CCHC_3	42	30	40	0.38	no
MSTRG.10085.1	PF13917.1	zf-CCHC_3	42	2	26	0.38	no
MSTRG.10085.1	PF13842.1	Tnp_zf-ribbon_2	32	2	21	0.12	no
MSTRG.10085.1	PF13842.1	Tnp_zf-ribbon_2	32	19	20	0.12	no
MSTRG.10085.1	PF15298.1	AJAP1_PANP_C	205	105	131	1.9	no
MSTRG.100884.1	PF14244.1	UBN2_3	152	7	137	9.7e-23	yes
MSTRG.100884.1	PF14227.1	UBN2_2	120	64	76	9e-07	yes
MSTRG.100884.1	PF14227.1	UBN2_2	120	1	107	9e-07	yes
MSTRG.100884.1	PF14223.1	UBN2	119	1	108	3.1e-06	yes
MSTRG.100884.1	PF13961.1	DUF4219	27	3	26	0.00031	yes
MSTRG.100884.1	PF13961.1	DUF4219	27	19	24	0.00031	yes
MSTRG.100884.1	PF05478.6	Prominin	807	514	576	0.034	no
MSTRG.100884.1	PF02892.10	zf-BED	45	36	41	0.05	no
MSTRG.100884.1	PF02892.10	zf-BED	45	28	38	0.05	no
MSTRG.100884.1	PF02892.10	zf-BED	45	5	39	0.05	no
MSTRG.100884.1	PF00098.18	zf-CCHC	18	2	17	0.051	no
MSTRG.100889.1	PF12776.2	Myb_DNA-bind_3	96	30	95	2.4e-05	yes
MSTRG.100889.1	PF15469.1	Sec5	182	99	160	0.00051	yes
MSTRG.100943.2	PF10944.3	DUF2630	81	7	43	0.084	no
MSTRG.100950.1	PF02403.17	Seryl_tRNA_N	108	36	48	0.0082	no
MSTRG.100950.1	PF02403.17	Seryl_tRNA_N	108	56	106	0.0082	no
MSTRG.100950.1	PF04977.10	DivIC	80	15	33	0.021	no
MSTRG.100950.1	PF04977.10	DivIC	80	22	36	0.021	no
MSTRG.100950.1	PF04977.10	DivIC	80	20	50	0.021	no
MSTRG.100950.1	PF15188.1	CCDC-167	85	19	51	0.029	no
MSTRG.100950.1	PF15188.1	CCDC-167	85	9	57	0.029	no
MSTRG.100950.1	PF05531.7	NPV_P10	75	16	62	0.031	no
MSTRG.100950.1	PF10805.3	DUF2730	106	39	92	0.033	no
MSTRG.100950.1	PF10393.4	Matrilin_ccoil	47	21	35	0.045	no
MSTRG.100950.1	PF10393.4	Matrilin_ccoil	47	21	43	0.045	no
MSTRG.100950.1	PF02346.11	Vac_Fusion	57	29	35	0.054	no
MSTRG.100950.1	PF02346.11	Vac_Fusion	57	5	36	0.054	no
MSTRG.100950.1	PF07889.7	DUF1664	126	69	122	0.13	no
MSTRG.100950.1	PF10458.4	Val_tRNA-synt_C	66	15	33	0.52	no
MSTRG.100950.1	PF10458.4	Val_tRNA-synt_C	66	2	18	0.52	no
MSTRG.100950.1	PF10458.4	Val_tRNA-synt_C	66	2	25	0.52	no
MSTRG.101048.1	PF04827.9	Plant_tran	205	27	153	3.2e-67	yes
MSTRG.101048.1	PF13359.1	DDE_Tnp_4	158	1	88	0.0042	no
MSTRG.101100.1	PF14227.1	UBN2_2	120	2	65	3.3e-17	yes
MSTRG.101100.1	PF14223.1	UBN2	119	5	17	3.1e-09	yes
MSTRG.101100.1	PF14223.1	UBN2	119	2	67	3.1e-09	yes
MSTRG.101100.1	PF14244.1	UBN2_3	152	12	138	4.2e-07	yes
MSTRG.101100.1	PF14769.1	CLAMP	101	58	99	0.049	no
MSTRG.101100.1	PF14769.1	CLAMP	101	34	48	0.049	no
MSTRG.101100.2	PF13961.1	DUF4219	27	1	17	0.038	no
MSTRG.101101.1	PF14227.1	UBN2_2	120	2	63	9.1e-16	yes
MSTRG.101101.1	PF14223.1	UBN2	119	5	17	3e-08	yes
MSTRG.101101.1	PF14223.1	UBN2	119	2	64	3e-08	yes
MSTRG.101101.1	PF14244.1	UBN2_3	152	12	137	4.9e-07	yes
MSTRG.101101.1	PF14769.1	CLAMP	101	58	99	0.047	no
MSTRG.101101.1	PF14769.1	CLAMP	101	34	48	0.047	no
MSTRG.101101.2	PF14227.1	UBN2_2	120	2	63	9.1e-16	yes
MSTRG.101101.2	PF14223.1	UBN2	119	5	17	3e-08	yes
MSTRG.101101.2	PF14223.1	UBN2	119	2	64	3e-08	yes
MSTRG.101101.2	PF14244.1	UBN2_3	152	12	137	4.9e-07	yes
MSTRG.101101.2	PF14769.1	CLAMP	101	58	99	0.047	no
MSTRG.101101.2	PF14769.1	CLAMP	101	34	48	0.047	no
MSTRG.101136.1	PF03732.12	Retrotrans_gag	96	56	76	8.6e-19	yes
MSTRG.101136.1	PF03732.12	Retrotrans_gag	96	2	95	8.6e-19	yes
MSTRG.101136.1	PF03672.8	UPF0154	64	29	59	0.038	no
MSTRG.101136.1	PF09770.4	PAT1	808	122	259	6.8	no
MSTRG.101136.2	PF03732.12	Retrotrans_gag	96	56	76	8.2e-19	yes
MSTRG.101136.2	PF03732.12	Retrotrans_gag	96	2	95	8.2e-19	yes
MSTRG.101136.2	PF03672.8	UPF0154	64	29	59	0.036	no
MSTRG.101214.2	PF03000.9	NPH3	258	3	232	9.3e-62	yes
MSTRG.101220.1	PF14223.1	UBN2	119	18	117	8.2e-08	yes
MSTRG.101220.1	PF12918.2	TcdB_N	66	36	42	0.1	no
MSTRG.101220.1	PF12918.2	TcdB_N	66	6	48	0.1	no
MSTRG.101225.1	PF08696.6	Dna2	209	44	75	0.11	no
MSTRG.101225.1	PF00956.13	NAP	244	60	85	0.00012	yes
MSTRG.101351.4	PF03004.9	Transposase_24	142	1	137	1.5e-18	yes
MSTRG.101351.5	PF03004.9	Transposase_24	142	1	137	1.5e-18	yes
MSTRG.101360.1	PF14416.1	PMR5N	55	2	55	2.7e-23	yes
MSTRG.101377.1	PF01976.12	DUF116	158	85	153	0.11	no
MSTRG.101381.1	PF13855.1	LRR_8	61	3	13	8.6e-07	yes
MSTRG.101381.1	PF13855.1	LRR_8	61	5	61	8.6e-07	yes
MSTRG.101381.1	PF12799.2	LRR_4	44	26	36	1.2e-05	yes
MSTRG.101381.1	PF12799.2	LRR_4	44	3	37	1.2e-05	yes
MSTRG.101381.1	PF08263.7	LRRNT_2	43	21	42	0.00035	yes
MSTRG.101381.1	PF00560.28	LRR_1	22	5	13	0.0031	no
MSTRG.101381.1	PF00560.28	LRR_1	22	10	16	0.0031	no
MSTRG.101381.1	PF00560.28	LRR_1	22	3	19	0.0031	no
MSTRG.101381.1	PF00560.28	LRR_1	22	2	21	0.0031	no
MSTRG.101381.1	PF00560.28	LRR_1	22	1	19	0.0031	no
MSTRG.101381.1	PF13516.1	LRR_6	24	4	14	0.0058	no
MSTRG.101381.1	PF13516.1	LRR_6	24	2	19	0.0058	no
MSTRG.101381.1	PF13516.1	LRR_6	24	1	17	0.0058	no
MSTRG.101381.1	PF13504.1	LRR_7	17	3	11	0.14	no
MSTRG.101381.1	PF13504.1	LRR_7	17	5	15	0.14	no
MSTRG.101381.1	PF13504.1	LRR_7	17	2	14	0.14	no
MSTRG.101425.1	PF03055.10	RPE65	486	1	484	1.5e-131	yes
MSTRG.101425.2	PF03055.10	RPE65	486	235	484	1.8e-57	yes
MSTRG.101425.3	PF03055.10	RPE65	486	244	484	9.6e-55	yes
MSTRG.101428.1	PF04827.9	Plant_tran	205	2	204	2.2e-108	yes
MSTRG.101428.1	PF13359.1	DDE_Tnp_4	158	1	158	2.3e-12	yes
MSTRG.101432.1	PF14303.1	NAM-associated	154	6	104	7.5e-09	yes
MSTRG.101432.1	PF13837.1	Myb_DNA-bind_4	90	1	69	8.6e-09	yes
MSTRG.101432.1	PF00249.26	Myb_DNA-binding	48	2	47	0.028	no
MSTRG.101432.1	PF08792.5	A2L_zn_ribbon	33	16	29	0.052	no
MSTRG.101432.1	PF13921.1	Myb_DNA-bind_6	60	20	41	0.071	no
MSTRG.101432.1	PF13873.1	Myb_DNA-bind_5	78	30	46	0.096	no
MSTRG.101432.1	PF13873.1	Myb_DNA-bind_5	78	38	70	0.096	no
MSTRG.101436.1	PF01070.13	FMN_dh	357	308	356	7.2e-15	yes
MSTRG.101436.1	PF01070.13	FMN_dh	357	236	275	1.4e-13	yes
MSTRG.101436.1	PF01070.13	FMN_dh	357	270	308	3.3e-13	yes
MSTRG.101436.1	PF00478.20	IMPDH	352	203	237	8e-05	yes
MSTRG.101436.1	PF01645.12	Glu_synthase	368	271	307	0.001	no
MSTRG.101436.1	PF03060.10	NMO	330	179	218	0.002	no
MSTRG.101436.1	PF01180.16	DHO_dh	295	231	270	0.0032	no
MSTRG.101436.1	PF05690.9	ThiG	247	168	204	0.0045	no
MSTRG.101436.1	PF00977.16	His_biosynth	229	65	101	0.014	no
MSTRG.101436.1	PF11354.3	DUF3156	161	24	74	0.13	no
MSTRG.101516.25	PF00249.26	Myb_DNA-binding	48	23	48	9.2e-07	yes
MSTRG.101516.25	PF13921.1	Myb_DNA-bind_6	60	20	47	0.0038	no
MSTRG.101516.25	PF13921.1	Myb_DNA-bind_6	60	37	52	0.0038	no
MSTRG.101558.1	PF03352.8	Adenine_glyco	179	105	156	0.032	no
MSTRG.101558.1	PF01296.13	Galanin	29	12	21	0.034	no
MSTRG.101558.1	PF01296.13	Galanin	29	12	20	0.034	no
MSTRG.101558.1	PF04827.9	Plant_tran	205	187	204	1.1e-05	yes
MSTRG.101558.1	PF04827.9	Plant_tran	205	2	44	2.3e-17	yes
MSTRG.101558.2	PF04827.9	Plant_tran	205	187	204	1.1e-05	yes
MSTRG.101558.2	PF03352.8	Adenine_glyco	179	105	156	0.032	no
MSTRG.101558.2	PF08146.7	BP28CT	153	3	51	3.4e-08	yes
MSTRG.101558.2	PF14518.1	Haem_oxygenas_2	106	16	60	0.041	no
MSTRG.101558.2	PF04827.9	Plant_tran	205	2	44	2.3e-17	yes
MSTRG.101558.2	PF01296.13	Galanin	29	12	21	0.034	no
MSTRG.101558.2	PF01296.13	Galanin	29	12	20	0.034	no
MSTRG.101558.3	PF14303.1	NAM-associated	154	13	35	3.3e-08	yes
MSTRG.101558.3	PF14303.1	NAM-associated	154	2	70	3.3e-08	yes
MSTRG.101558.3	PF13837.1	Myb_DNA-bind_4	90	1	63	8.6e-07	yes
MSTRG.101558.3	PF13837.1	Myb_DNA-bind_4	90	29	42	8.6e-07	yes
MSTRG.101558.3	PF14072.1	DndB	346	195	320	0.00023	yes
MSTRG.101558.3	PF00249.26	Myb_DNA-binding	48	1	46	0.023	no
MSTRG.101558.3	PF03352.8	Adenine_glyco	179	105	156	0.032	no
MSTRG.101558.3	PF04827.9	Plant_tran	205	187	204	1.1e-05	yes
MSTRG.101558.3	PF04827.9	Plant_tran	205	2	44	2.3e-17	yes
MSTRG.101558.3	PF01296.13	Galanin	29	12	21	0.034	no
MSTRG.101558.3	PF01296.13	Galanin	29	12	20	0.034	no
MSTRG.101558.4	PF08146.7	BP28CT	153	3	51	3.4e-08	yes
MSTRG.101558.4	PF14518.1	Haem_oxygenas_2	106	16	60	0.041	no
MSTRG.101558.4	PF03352.8	Adenine_glyco	179	105	156	0.032	no
MSTRG.101558.4	PF04827.9	Plant_tran	205	2	44	2.3e-17	yes
MSTRG.101558.4	PF04827.9	Plant_tran	205	187	204	1.1e-05	yes
MSTRG.101558.4	PF01296.13	Galanin	29	12	21	0.034	no
MSTRG.101558.4	PF01296.13	Galanin	29	12	20	0.034	no
MSTRG.101558.5	PF01296.13	Galanin	29	12	21	0.034	no
MSTRG.101558.5	PF01296.13	Galanin	29	12	20	0.034	no
MSTRG.101558.6	PF03352.8	Adenine_glyco	179	105	156	0.032	no
MSTRG.101558.6	PF04827.9	Plant_tran	205	2	44	2.3e-17	yes
MSTRG.101558.6	PF04827.9	Plant_tran	205	187	204	1.1e-05	yes
MSTRG.101558.7	PF03352.8	Adenine_glyco	179	105	156	0.032	no
MSTRG.101558.7	PF04827.9	Plant_tran	205	187	204	1.1e-05	yes
MSTRG.101558.7	PF01296.13	Galanin	29	12	21	0.034	no
MSTRG.101558.7	PF01296.13	Galanin	29	12	20	0.034	no
MSTRG.101558.7	PF04827.9	Plant_tran	205	2	44	2.3e-17	yes
MSTRG.101558.8	PF04827.9	Plant_tran	205	2	44	2.3e-17	yes
MSTRG.101558.8	PF01296.13	Galanin	29	12	21	0.034	no
MSTRG.101558.8	PF01296.13	Galanin	29	12	20	0.034	no
MSTRG.101558.8	PF03352.8	Adenine_glyco	179	105	156	0.032	no
MSTRG.101642.1	PF14223.1	UBN2	119	2	117	1.6e-19	yes
MSTRG.101642.1	PF14244.1	UBN2_3	152	8	138	2.6e-18	yes
MSTRG.101642.1	PF14227.1	UBN2_2	120	3	94	2.3e-12	yes
MSTRG.101642.1	PF03732.12	Retrotrans_gag	96	26	94	0.00032	yes
MSTRG.101642.1	PF13917.1	zf-CCHC_3	42	3	21	0.00077	yes
MSTRG.101642.1	PF07172.6	GRP	95	31	89	0.0054	no
MSTRG.101685.1	PF09331.6	DUF1985	142	1	142	2.2e-34	yes
MSTRG.101685.1	PF10536.4	PMD	363	34	192	0.00048	yes
MSTRG.101729.1	PF05325.6	DUF730	122	10	27	0.028	no
MSTRG.101729.1	PF05325.6	DUF730	122	13	46	0.028	no
MSTRG.101754.1	PF01149.19	Fapy_DNA_glyco	116	45	82	0.073	no
MSTRG.10180.1	PF03106.10	WRKY	60	17	25	4.5e-11	yes
MSTRG.10180.1	PF03106.10	WRKY	60	2	27	4.5e-11	yes
MSTRG.10180.1	PF03106.10	WRKY	60	1	27	4.5e-11	yes
MSTRG.10180.1	PF09311.6	Rab5-bind	181	5	52	0.0045	no
MSTRG.10180.1	PF09311.6	Rab5-bind	181	70	103	0.0045	no
MSTRG.10180.1	PF13935.1	Ead_Ea22	139	51	113	0.0092	no
MSTRG.10180.1	PF13935.1	Ead_Ea22	139	32	57	0.0092	no
MSTRG.10180.1	PF13339.1	AATF-Che1	131	93	125	2.5	no
MSTRG.10180.1	PF13339.1	AATF-Che1	131	40	107	2.5	no
MSTRG.101872.1	PF02721.9	DUF223	95	32	95	6e-09	yes
MSTRG.101881.1	PF00011.16	HSP20	102	57	93	0.016	no
MSTRG.101881.1	PF00011.16	HSP20	102	40	65	0.016	no
MSTRG.101881.1	PF09531.5	Ndc1_Nup	602	390	463	2.7	no
MSTRG.102065.1	PF13837.1	Myb_DNA-bind_4	90	2	86	3.7e-05	yes
MSTRG.102065.1	PF12776.2	Myb_DNA-bind_3	96	2	78	0.00012	yes
MSTRG.102134.1	PF03351.12	DOMON	124	11	89	4.3e-14	yes
MSTRG.102195.1	PF06839.7	zf-GRF	45	17	44	0.0062	no
MSTRG.102195.2	PF06839.7	zf-GRF	45	17	44	0.0093	no
MSTRG.102231.1	PF03004.9	Transposase_24	142	50	112	2.7e-17	yes
MSTRG.102231.1	PF01789.11	PsbP	176	77	116	0.0093	no
MSTRG.102231.1	PF03004.9	Transposase_24	142	2	50	6.3e-16	yes
MSTRG.102234.1	PF04360.7	Serglycin	150	93	144	0.1	no
MSTRG.102238.2	PF06404.7	PSK	81	17	35	4	no
MSTRG.102238.2	PF06404.7	PSK	81	5	54	4	no
MSTRG.102294.1	PF03348.10	Serinc	429	205	310	7.5e-26	yes
MSTRG.102294.1	PF06930.7	DUF1282	170	100	146	1.1	no
MSTRG.102322.1	PF14619.1	SnAC	74	2	37	3.4e-05	yes
MSTRG.102322.3	PF14619.1	SnAC	74	2	37	1.6e-05	yes
MSTRG.102322.3	PF00918.12	Gastrin	116	25	89	0.015	no
MSTRG.102322.4	PF14619.1	SnAC	74	2	37	1.6e-05	yes
MSTRG.102322.4	PF00918.12	Gastrin	116	25	89	0.015	no
MSTRG.102322.5	PF14619.1	SnAC	74	2	37	1.6e-05	yes
MSTRG.102322.5	PF00918.12	Gastrin	116	25	89	0.015	no
MSTRG.102322.6	PF14619.1	SnAC	74	2	37	1.6e-05	yes
MSTRG.102322.6	PF00918.12	Gastrin	116	25	89	0.015	no
MSTRG.10235.1	PF01426.13	BAH	119	2	117	8.3e-15	yes
MSTRG.10235.1	PF07500.9	TFIIS_M	115	99	106	6.7e-14	yes
MSTRG.10235.1	PF07500.9	TFIIS_M	115	1	115	6.7e-14	yes
MSTRG.10235.1	PF13717.1	zinc_ribbon_4	36	14	28	0.13	no
MSTRG.10235.1	PF13717.1	zinc_ribbon_4	36	25	33	0.13	no
MSTRG.10235.1	PF13717.1	zinc_ribbon_4	36	25	36	0.13	no
MSTRG.10235.1	PF13719.1	zinc_ribbon_5	37	25	33	0.14	no
MSTRG.10235.1	PF13719.1	zinc_ribbon_5	37	25	36	0.14	no
MSTRG.10235.1	PF09526.5	DUF2387	71	41	52	1.8	no
MSTRG.10235.1	PF09526.5	DUF2387	71	9	48	1.8	no
MSTRG.10236.1	PF12208.3	DUF3601	79	18	32	0.11	no
MSTRG.10236.1	PF12208.3	DUF3601	79	23	49	0.11	no
MSTRG.10236.1	PF14496.1	NEL	221	70	91	0.15	no
MSTRG.102375.1	PF05755.7	REF	216	2	79	1.1e-36	yes
MSTRG.102375.1	PF08762.5	CRPV_capsid	199	36	67	0.13	no
MSTRG.102433.1	PF00069.20	Pkinase	260	226	257	0.049	no
MSTRG.102433.2	PF00069.20	Pkinase	260	226	257	0.049	no
MSTRG.102443.2	PF02416.11	MttA_Hcf106	53	46	49	0.35	no
MSTRG.102443.2	PF02416.11	MttA_Hcf106	53	11	32	0.35	no
MSTRG.102443.3	PF02416.11	MttA_Hcf106	53	46	49	0.35	no
MSTRG.102443.3	PF02416.11	MttA_Hcf106	53	11	32	0.35	no
MSTRG.102469.2	PF08142.7	AARP2CN	85	22	58	0.023	no
MSTRG.102469.2	PF13423.1	UCH_1	295	192	223	0.034	no
MSTRG.102469.2	PF03756.8	AfsA	132	89	125	0.045	no
MSTRG.102470.1	PF06026.9	Rib_5-P_isom_A	173	1	172	3.1e-61	yes
MSTRG.102470.1	PF00455.17	DeoRC	162	4	40	4.2e-05	yes
MSTRG.102470.1	PF00455.17	DeoRC	162	94	140	4.2e-05	yes
MSTRG.102470.1	PF01372.12	Melittin	26	11	19	0.084	no
MSTRG.102470.1	PF06201.8	PITH	152	1	151	4.1e-46	yes
MSTRG.102470.1	PF10807.3	DUF2541	134	80	107	0.011	no
MSTRG.102470.1	PF10807.3	DUF2541	134	95	133	0.011	no
MSTRG.102515.2	PF00319.13	SRF-TF	51	7	50	3.2e-11	yes
MSTRG.102515.2	PF04873.8	EIN3	354	50	92	0.079	no
MSTRG.102515.2	PF08278.6	DnaG_DnaB_bind	127	47	125	0.089	no
MSTRG.102621.1	PF02298.12	Cu_bind_like	85	25	85	1.2e-11	yes
MSTRG.102699.1	PF14111.1	DUF4283	153	11	80	1.3e-15	yes
MSTRG.102723.1	PF04827.9	Plant_tran	205	187	204	8.8e-06	yes
MSTRG.102750.1	PF11770.3	GAPT	158	90	147	0.023	no
MSTRG.102750.2	PF11770.3	GAPT	158	90	147	0.023	no
MSTRG.102750.3	PF11770.3	GAPT	158	90	147	0.023	no
MSTRG.102750.4	PF11770.3	GAPT	158	90	147	0.023	no
MSTRG.102750.5	PF11770.3	GAPT	158	90	147	0.023	no
MSTRG.102768.1	PF03197.8	FRD2	102	71	98	0.026	no
MSTRG.102861.1	PF04759.8	DUF617	166	2	165	1.7e-60	yes
MSTRG.102861.1	PF08762.5	CRPV_capsid	199	119	152	0.05	no
MSTRG.102861.1	PF10500.4	SR-25	225	61	77	1.3	no
MSTRG.102861.1	PF10500.4	SR-25	225	57	70	1.3	no
MSTRG.102861.2	PF04759.8	DUF617	166	2	165	1.2e-60	yes
MSTRG.102861.2	PF08762.5	CRPV_capsid	199	121	152	0.083	no
MSTRG.102861.2	PF10500.4	SR-25	225	61	77	5	no
MSTRG.102861.2	PF10500.4	SR-25	225	57	70	5	no
MSTRG.102987.3	PF15273.1	NHS	670	594	618	0.032	no
MSTRG.103034.2	PF14392.1	zf-CCHC_4	49	33	49	0.042	no
MSTRG.103034.2	PF00098.18	zf-CCHC	18	2	17	1	no
MSTRG.103034.2	PF00098.18	zf-CCHC	18	10	15	1	no
MSTRG.103056.1	PF04848.8	Pox_A22	143	53	112	0.1	no
MSTRG.103056.2	PF04848.8	Pox_A22	143	53	113	0.079	no
MSTRG.10307.1	PF12796.2	Ank_2	89	51	85	9.2e-05	yes
MSTRG.10307.1	PF13857.1	Ank_5	56	13	54	0.0008	yes
MSTRG.10307.1	PF13606.1	Ank_3	30	2	20	0.0019	no
MSTRG.10307.1	PF13606.1	Ank_3	30	2	6	0.0019	no
MSTRG.10307.1	PF13637.1	Ank_4	54	27	49	0.0029	no
MSTRG.10307.1	PF13637.1	Ank_4	54	30	39	0.0029	no
MSTRG.10307.1	PF00023.25	Ank	33	2	20	0.0098	no
MSTRG.10307.1	PF00023.25	Ank	33	2	5	0.0098	no
MSTRG.103136.1	PF03634.8	TCP	138	96	135	0.003	no
MSTRG.103136.1	PF03634.8	TCP	138	85	85	0.003	no
MSTRG.103136.1	PF12767.2	SAGA-Tad1	252	108	180	0.058	no
MSTRG.103136.1	PF13094.1	CENP-Q	160	56	127	0.17	no
MSTRG.103136.1	PF03634.8	TCP	138	100	100	5.1e-31	yes
MSTRG.103136.1	PF03634.8	TCP	138	2	74	5.1e-31	yes
MSTRG.103145.1	PF09385.5	HisK_N	133	51	100	0.029	no
MSTRG.103145.1	PF00076.17	RRM_1	70	4	62	0.037	no
MSTRG.103145.2	PF02936.9	COX4	142	15	65	0.016	no
MSTRG.103145.3	PF09385.5	HisK_N	133	51	100	0.022	no
MSTRG.103145.3	PF00076.17	RRM_1	70	4	62	0.027	no
MSTRG.103145.4	PF02936.9	COX4	142	15	65	0.016	no
MSTRG.103190.1	PF00076.17	RRM_1	70	1	42	2e-11	yes
MSTRG.103190.1	PF14259.1	RRM_6	70	1	41	6.1e-07	yes
MSTRG.103257.1	PF10864.3	DUF2663	130	70	112	0.054	no
MSTRG.103257.1	PF02514.11	CobN-Mg_chel	1098	571	644	0.11	no
MSTRG.103257.1	PF13960.1	DUF4218	129	71	95	0.15	no
MSTRG.103296.3	PF03080.10	DUF239	229	1	47	6e-11	yes
MSTRG.103353.1	PF08149.6	BING4CT	80	36	70	0.0013	no
MSTRG.103353.1	PF03732.12	Retrotrans_gag	96	33	87	3.9e-05	yes
MSTRG.103361.1	PF04827.9	Plant_tran	205	58	151	1.2e-48	yes
MSTRG.103362.1	PF00076.17	RRM_1	70	1	65	1.5e-12	yes
MSTRG.103362.1	PF14259.1	RRM_6	70	1	65	8.2e-12	yes
MSTRG.103362.1	PF13893.1	RRM_5	56	4	53	0.0021	no
MSTRG.103368.1	PF02721.9	DUF223	95	47	69	0.0083	no
MSTRG.103368.1	PF04016.7	DUF364	147	69	89	0.078	no
MSTRG.103389.1	PF00590.15	TP_methylase	210	104	177	0.0076	no
MSTRG.10339.1	PF00711.14	Defensin_beta	36	11	29	0.044	no
MSTRG.10339.1	PF00711.14	Defensin_beta	36	26	28	0.044	no
MSTRG.103413.1	PF03108.10	DBD_Tnp_Mut	67	3	64	1.8e-16	yes
MSTRG.103413.1	PF05497.7	Destabilase	119	50	103	0.014	no
MSTRG.103435.1	PF14363.1	AAA_assoc	98	1	97	3.4e-25	yes
MSTRG.103435.1	PF14363.1	AAA_assoc	98	9	39	3.4e-25	yes
MSTRG.103435.1	PF00004.24	AAA	132	2	131	1.3e-17	yes
MSTRG.103435.1	PF13207.1	AAA_17	121	3	43	3.9e-05	yes
MSTRG.103435.1	PF00910.17	RNA_helicase	107	2	64	0.00054	yes
MSTRG.103435.1	PF13245.1	AAA_19	76	13	36	0.002	no
MSTRG.103435.1	PF05673.8	DUF815	250	56	116	0.0023	no
MSTRG.103435.1	PF07728.9	AAA_5	139	3	44	0.0026	no
MSTRG.103435.1	PF13555.1	AAA_29	62	23	45	0.0035	no
MSTRG.103435.1	PF13191.1	AAA_16	185	26	48	0.0036	no
MSTRG.103435.1	PF13191.1	AAA_16	185	138	167	0.0036	no
MSTRG.103435.1	PF13479.1	AAA_24	213	144	159	0.0053	no
MSTRG.103435.1	PF13479.1	AAA_24	213	6	30	0.0053	no
MSTRG.103435.1	PF13086.1	AAA_11	236	133	133	0.0061	no
MSTRG.103435.1	PF13086.1	AAA_11	236	20	47	0.0061	no
MSTRG.103435.1	PF13086.1	AAA_11	236	115	115	0.0061	no
MSTRG.103435.1	PF05496.7	RuvB_N	234	54	110	0.0077	no
MSTRG.103435.1	PF13401.1	AAA_22	131	7	37	0.015	no
MSTRG.103435.1	PF13304.1	AAA_21	303	87	209	0.022	no
MSTRG.103435.1	PF13304.1	AAA_21	303	3	82	0.022	no
MSTRG.103435.1	PF01637.13	Arch_ATPase	234	53	95	0.03	no
MSTRG.103435.1	PF01637.13	Arch_ATPase	234	9	46	0.03	no
MSTRG.103435.1	PF13481.1	AAA_25	194	36	54	0.057	no
MSTRG.103435.1	PF13521.1	AAA_28	163	3	27	0.063	no
MSTRG.103435.1	PF00005.22	ABC_tran	137	57	63	0.085	no
MSTRG.103435.1	PF00005.22	ABC_tran	137	14	67	0.085	no
MSTRG.103435.1	PF13476.1	AAA_23	202	5	16	2	no
MSTRG.103435.1	PF13476.1	AAA_23	202	75	124	2	no
MSTRG.103435.1	PF13476.1	AAA_23	202	23	47	2	no
MSTRG.103442.2	PF13968.1	DUF4220	362	255	272	0.00081	yes
MSTRG.103442.2	PF13968.1	DUF4220	362	1	25	0.00081	yes
MSTRG.103442.3	PF13968.1	DUF4220	362	255	272	0.00081	yes
MSTRG.103442.3	PF13968.1	DUF4220	362	1	25	0.00081	yes
MSTRG.103476.1	PF04827.9	Plant_tran	205	27	127	8.1e-57	yes
MSTRG.103476.1	PF13359.1	DDE_Tnp_4	158	1	69	0.0076	no
MSTRG.103476.1	PF04827.9	Plant_tran	205	187	204	2.6e-05	yes
MSTRG.103511.1	PF10002.4	DUF2243	144	49	127	0.058	no
MSTRG.103511.1	PF10002.4	DUF2243	144	56	82	0.058	no
MSTRG.103523.2	PF07173.7	DUF1399	136	91	136	2.7e-16	yes
MSTRG.103523.2	PF07173.7	DUF1399	136	9	26	2.7e-16	yes
MSTRG.103523.2	PF14080.1	DUF4261	77	12	54	0.026	no
MSTRG.103523.4	PF07173.7	DUF1399	136	91	136	2.5e-16	yes
MSTRG.103523.4	PF07173.7	DUF1399	136	9	28	2.5e-16	yes
MSTRG.103523.4	PF14080.1	DUF4261	77	12	54	0.03	no
MSTRG.103523.7	PF07173.7	DUF1399	136	91	136	2.6e-16	yes
MSTRG.103523.7	PF07173.7	DUF1399	136	9	27	2.6e-16	yes
MSTRG.103523.7	PF14080.1	DUF4261	77	12	54	0.028	no
MSTRG.103523.8	PF07173.7	DUF1399	136	91	136	2.6e-16	yes
MSTRG.103523.8	PF07173.7	DUF1399	136	9	26	2.6e-16	yes
MSTRG.103523.8	PF14080.1	DUF4261	77	12	54	0.025	no
MSTRG.103525.2	PF08711.6	Med26	53	16	30	1.3e-11	yes
MSTRG.103525.2	PF08711.6	Med26	53	2	46	1.3e-11	yes
MSTRG.103525.2	PF14482.1	Cut8_N	57	6	29	0.0068	no
MSTRG.10353.1	PF04525.7	Tub_2	187	147	187	1.5e-11	yes
MSTRG.10357.1	PF03081.10	Exo70	371	289	320	7.8e-08	yes
MSTRG.10357.2	PF03081.10	Exo70	371	289	320	7.8e-08	yes
MSTRG.103596.11	PF01494.14	FAD_binding_3	356	1	33	1.3e-05	yes
MSTRG.103596.11	PF01946.12	Thi4	230	16	49	8.1e-05	yes
MSTRG.103596.11	PF13738.1	Pyr_redox_3	203	1	29	0.0017	no
MSTRG.103596.11	PF00890.19	FAD_binding_2	417	2	31	0.0062	no
MSTRG.103596.11	PF07992.9	Pyr_redox_2	201	2	30	0.0085	no
MSTRG.103596.11	PF03486.9	HI0933_like	409	3	32	0.01	no
MSTRG.103596.11	PF13450.1	NAD_binding_8	68	1	27	0.02	no
MSTRG.103596.12	PF01494.14	FAD_binding_3	356	1	34	1.1e-05	yes
MSTRG.103596.12	PF01946.12	Thi4	230	16	48	0.00059	yes
MSTRG.103596.12	PF13738.1	Pyr_redox_3	203	1	31	0.0051	no
MSTRG.103596.12	PF00890.19	FAD_binding_2	417	2	31	0.011	no
MSTRG.103596.12	PF07992.9	Pyr_redox_2	201	2	30	0.011	no
MSTRG.103596.12	PF13450.1	NAD_binding_8	68	1	29	0.015	no
MSTRG.103596.12	PF03486.9	HI0933_like	409	3	33	0.022	no
MSTRG.103596.12	PF01266.19	DAO	358	2	33	0.09	no
MSTRG.103596.12	PF13454.1	NAD_binding_9	156	121	150	0.18	no
MSTRG.103596.12	PF13454.1	NAD_binding_9	156	1	20	0.18	no
MSTRG.103596.14	PF01494.14	FAD_binding_3	356	1	33	1.3e-05	yes
MSTRG.103596.14	PF01946.12	Thi4	230	16	49	8.1e-05	yes
MSTRG.103596.14	PF13738.1	Pyr_redox_3	203	1	29	0.0017	no
MSTRG.103596.14	PF00890.19	FAD_binding_2	417	2	31	0.0062	no
MSTRG.103596.14	PF07992.9	Pyr_redox_2	201	2	30	0.0085	no
MSTRG.103596.14	PF03486.9	HI0933_like	409	3	32	0.01	no
MSTRG.103596.14	PF13450.1	NAD_binding_8	68	1	27	0.02	no
MSTRG.103596.16	PF01494.14	FAD_binding_3	356	1	33	4.8e-06	yes
MSTRG.103596.16	PF01946.12	Thi4	230	16	49	0.00013	yes
MSTRG.103596.16	PF13738.1	Pyr_redox_3	203	1	29	0.0017	no
MSTRG.103596.16	PF00890.19	FAD_binding_2	417	2	31	0.0042	no
MSTRG.103596.16	PF07992.9	Pyr_redox_2	201	2	30	0.0067	no
MSTRG.103596.16	PF13450.1	NAD_binding_8	68	1	27	0.0082	no
MSTRG.103596.16	PF03486.9	HI0933_like	409	3	32	0.01	no
MSTRG.103596.16	PF01266.19	DAO	358	2	31	0.062	no
MSTRG.103596.16	PF13454.1	NAD_binding_9	156	121	150	0.15	no
MSTRG.103596.16	PF13454.1	NAD_binding_9	156	1	20	0.15	no
MSTRG.103596.17	PF01494.14	FAD_binding_3	356	1	34	1.1e-05	yes
MSTRG.103596.17	PF01946.12	Thi4	230	16	48	0.00059	yes
MSTRG.103596.17	PF13738.1	Pyr_redox_3	203	1	31	0.0051	no
MSTRG.103596.17	PF00890.19	FAD_binding_2	417	2	31	0.011	no
MSTRG.103596.17	PF07992.9	Pyr_redox_2	201	2	30	0.011	no
MSTRG.103596.17	PF13450.1	NAD_binding_8	68	1	29	0.015	no
MSTRG.103596.17	PF03486.9	HI0933_like	409	3	33	0.022	no
MSTRG.103596.17	PF01266.19	DAO	358	2	33	0.09	no
MSTRG.103596.17	PF13454.1	NAD_binding_9	156	121	150	0.18	no
MSTRG.103596.17	PF13454.1	NAD_binding_9	156	1	20	0.18	no
MSTRG.103596.4	PF01494.14	FAD_binding_3	356	1	34	2.3e-06	yes
MSTRG.103596.4	PF01946.12	Thi4	230	16	48	7.4e-05	yes
MSTRG.103596.4	PF13738.1	Pyr_redox_3	203	1	31	0.0007	yes
MSTRG.103596.4	PF00890.19	FAD_binding_2	417	2	32	0.0026	no
MSTRG.103596.4	PF13450.1	NAD_binding_8	68	1	29	0.0028	no
MSTRG.103596.4	PF07992.9	Pyr_redox_2	201	2	31	0.0035	no
MSTRG.103596.4	PF03486.9	HI0933_like	409	3	33	0.0066	no
MSTRG.103596.4	PF01266.19	DAO	358	2	33	0.012	no
MSTRG.103596.4	PF13454.1	NAD_binding_9	156	1	20	0.16	no
MSTRG.103596.4	PF05834.7	Lycopene_cycl	374	2	24	0.17	no
MSTRG.103596.6	PF01494.14	FAD_binding_3	356	1	33	4.8e-06	yes
MSTRG.103596.6	PF01946.12	Thi4	230	16	49	0.00013	yes
MSTRG.103596.6	PF13738.1	Pyr_redox_3	203	1	29	0.0017	no
MSTRG.103596.6	PF00890.19	FAD_binding_2	417	2	31	0.0042	no
MSTRG.103596.6	PF07992.9	Pyr_redox_2	201	2	30	0.0067	no
MSTRG.103596.6	PF13450.1	NAD_binding_8	68	1	27	0.0082	no
MSTRG.103596.6	PF03486.9	HI0933_like	409	3	32	0.01	no
MSTRG.103596.6	PF01266.19	DAO	358	2	31	0.062	no
MSTRG.103596.6	PF13454.1	NAD_binding_9	156	121	150	0.15	no
MSTRG.103596.6	PF13454.1	NAD_binding_9	156	1	20	0.15	no
MSTRG.103596.7	PF01494.14	FAD_binding_3	356	1	33	4.8e-06	yes
MSTRG.103596.7	PF01946.12	Thi4	230	16	49	0.00013	yes
MSTRG.103596.7	PF13738.1	Pyr_redox_3	203	1	29	0.0017	no
MSTRG.103596.7	PF00890.19	FAD_binding_2	417	2	31	0.0042	no
MSTRG.103596.7	PF07992.9	Pyr_redox_2	201	2	30	0.0067	no
MSTRG.103596.7	PF13450.1	NAD_binding_8	68	1	27	0.0082	no
MSTRG.103596.7	PF03486.9	HI0933_like	409	3	32	0.01	no
MSTRG.103596.7	PF01266.19	DAO	358	2	31	0.062	no
MSTRG.103596.7	PF13454.1	NAD_binding_9	156	121	150	0.15	no
MSTRG.103596.7	PF13454.1	NAD_binding_9	156	1	20	0.15	no
MSTRG.103596.8	PF01494.14	FAD_binding_3	356	1	33	1.3e-05	yes
MSTRG.103596.8	PF01946.12	Thi4	230	16	49	8.1e-05	yes
MSTRG.103596.8	PF13738.1	Pyr_redox_3	203	1	29	0.0017	no
MSTRG.103596.8	PF00890.19	FAD_binding_2	417	2	31	0.0062	no
MSTRG.103596.8	PF07992.9	Pyr_redox_2	201	2	30	0.0085	no
MSTRG.103596.8	PF03486.9	HI0933_like	409	3	32	0.01	no
MSTRG.103596.8	PF13450.1	NAD_binding_8	68	1	27	0.02	no
MSTRG.103596.9	PF01494.14	FAD_binding_3	356	1	34	1.1e-05	yes
MSTRG.103596.9	PF01946.12	Thi4	230	16	48	0.00059	yes
MSTRG.103596.9	PF13738.1	Pyr_redox_3	203	1	31	0.0051	no
MSTRG.103596.9	PF00890.19	FAD_binding_2	417	2	31	0.011	no
MSTRG.103596.9	PF07992.9	Pyr_redox_2	201	2	30	0.011	no
MSTRG.103596.9	PF13450.1	NAD_binding_8	68	1	29	0.015	no
MSTRG.103596.9	PF03486.9	HI0933_like	409	3	33	0.022	no
MSTRG.103596.9	PF01266.19	DAO	358	2	33	0.09	no
MSTRG.103596.9	PF13454.1	NAD_binding_9	156	121	150	0.18	no
MSTRG.103596.9	PF13454.1	NAD_binding_9	156	1	20	0.18	no
MSTRG.103702.1	PF08737.5	Rgp1	415	98	178	0.0034	no
MSTRG.103702.1	PF01835.14	A2M_N	99	3	20	0.082	no
MSTRG.103702.2	PF08737.5	Rgp1	415	98	178	0.0034	no
MSTRG.103702.2	PF01835.14	A2M_N	99	3	20	0.082	no
MSTRG.103733.2	PF01565.18	FAD_binding_4	139	95	138	9.5e-06	yes
MSTRG.103733.3	PF00374.14	NiFeSe_Hases	507	48	88	0.16	no
MSTRG.103765.1	PF03514.9	GRAS	374	238	374	4.4e-58	yes
MSTRG.103765.1	PF13499.1	EF-hand_7	66	10	23	0.032	no
MSTRG.103765.1	PF13499.1	EF-hand_7	66	19	56	0.032	no
MSTRG.103765.1	PF15415.1	DUF4622	310	263	303	0.15	no
MSTRG.103777.1	PF12056.3	DUF3537	398	1	115	9.6e-51	yes
MSTRG.103777.1	PF13903.1	Claudin_2	172	29	122	0.00049	yes
MSTRG.103777.2	PF12056.3	DUF3537	398	1	118	7.9e-48	yes
MSTRG.103799.4	PF10536.4	PMD	363	1	230	2e-66	yes
MSTRG.103799.4	PF10536.4	PMD	363	266	363	4.3e-18	yes
MSTRG.103799.6	PF10536.4	PMD	363	1	230	2e-66	yes
MSTRG.103799.6	PF10536.4	PMD	363	266	363	4.3e-18	yes
MSTRG.10381.1	PF07714.12	Pkinase_Tyr	259	174	259	1.4e-08	yes
MSTRG.10381.1	PF00069.20	Pkinase	260	167	256	4.1e-07	yes
MSTRG.10381.1	PF10248.4	Mlf1IP	176	28	98	0.0015	no
MSTRG.10381.1	PF00069.20	Pkinase	260	99	149	3.8e-12	yes
MSTRG.10381.1	PF07714.12	Pkinase_Tyr	259	97	153	5.1e-10	yes
MSTRG.10381.1	PF07714.12	Pkinase_Tyr	259	5	75	3e-10	yes
MSTRG.10381.1	PF00069.20	Pkinase	260	5	74	3.6e-08	yes
MSTRG.103849.1	PF07727.9	RVT_2	246	33	145	7.3e-55	yes
MSTRG.103875.2	PF10536.4	PMD	363	1	362	5e-95	yes
MSTRG.103875.2	PF01056.13	Myc_N	329	121	143	0.081	no
MSTRG.103875.2	PF01056.13	Myc_N	329	215	259	0.081	no
MSTRG.103889.5	PF07727.9	RVT_2	246	1	130	1.6e-55	yes
MSTRG.103889.5	PF00075.19	RNase_H	132	4	116	2.8e-05	yes
MSTRG.103896.1	PF04827.9	Plant_tran	205	2	204	2.3e-108	yes
MSTRG.103896.1	PF13359.1	DDE_Tnp_4	158	1	158	1.9e-10	yes
MSTRG.103896.1	PF01443.13	Viral_helicase1	234	31	97	0.081	no
MSTRG.103896.2	PF14303.1	NAM-associated	154	2	153	1e-11	yes
MSTRG.103896.2	PF04827.9	Plant_tran	205	2	204	2.3e-108	yes
MSTRG.103896.2	PF13359.1	DDE_Tnp_4	158	1	158	1.9e-10	yes
MSTRG.103896.2	PF01443.13	Viral_helicase1	234	31	97	0.081	no
MSTRG.103902.1	PF01545.16	Cation_efflux	285	28	248	7.5e-27	yes
MSTRG.103902.1	PF01545.16	Cation_efflux	285	257	280	7.5e-27	yes
MSTRG.103902.1	PF03449.10	GreA_GreB_N	74	19	71	0.096	no
MSTRG.103902.1	PF02759.14	RUN	133	7	104	0.12	no
MSTRG.103902.1	PF11021.3	DUF2613	56	17	24	0.47	no
MSTRG.103902.1	PF11021.3	DUF2613	56	12	26	0.47	no
MSTRG.103902.1	PF11021.3	DUF2613	56	9	24	0.47	no
MSTRG.103902.1	PF11021.3	DUF2613	56	44	54	0.47	no
MSTRG.103902.2	PF01545.16	Cation_efflux	285	3	248	3.1e-33	yes
MSTRG.103902.2	PF01545.16	Cation_efflux	285	257	280	3.1e-33	yes
MSTRG.103902.2	PF03449.10	GreA_GreB_N	74	19	71	0.19	no
MSTRG.103902.2	PF11021.3	DUF2613	56	12	26	0.6	no
MSTRG.103902.2	PF11021.3	DUF2613	56	9	24	0.6	no
MSTRG.103906.1	PF10183.4	ESSS	105	50	100	0.043	no
MSTRG.10392.1	PF00534.15	Glycos_transf_1	172	77	132	3e-16	yes
MSTRG.10392.1	PF13692.1	Glyco_trans_1_4	135	57	109	2.6e-08	yes
MSTRG.10392.1	PF13524.1	Glyco_trans_1_2	92	2	37	0.00017	yes
MSTRG.10392.1	PF13524.1	Glyco_trans_1_2	92	62	76	0.00017	yes
MSTRG.10392.2	PF00534.15	Glycos_transf_1	172	77	131	1.6e-16	yes
MSTRG.10392.2	PF13692.1	Glyco_trans_1_4	135	57	109	8.6e-09	yes
MSTRG.10392.2	PF13524.1	Glyco_trans_1_2	92	1	38	3.9e-05	yes
MSTRG.103920.1	PF05076.8	SUFU	169	47	109	0.025	no
MSTRG.103937.1	PF13650.1	Asp_protease_2	90	10	90	2.7e-07	yes
MSTRG.103958.1	PF04434.12	SWIM	40	1	36	2.4e-07	yes
MSTRG.103958.1	PF00098.18	zf-CCHC	18	2	18	0.0019	no
MSTRG.103958.1	PF02178.14	AT_hook	13	7	10	0.011	no
MSTRG.103958.1	PF02178.14	AT_hook	13	5	10	0.011	no
MSTRG.103958.1	PF02178.14	AT_hook	13	1	12	0.011	no
MSTRG.103958.1	PF13546.1	DDE_5	273	219	251	0.07	no
MSTRG.103958.1	PF13546.1	DDE_5	273	226	244	0.07	no
MSTRG.103958.1	PF03031.13	NIF	159	66	130	0.094	no
MSTRG.103978.1	PF08797.6	HIRAN	107	25	77	0.032	no
MSTRG.103990.1	PF12819.2	Malectin_like	347	100	147	1.7e-08	yes
MSTRG.103998.1	PF01419.12	Jacalin	130	1	129	1.4e-77	yes
MSTRG.103998.1	PF01419.12	Jacalin	130	1	129	1.4e-77	yes
MSTRG.103998.1	PF13277.1	YmdB	253	147	199	0.031	no
MSTRG.103998.1	PF13277.1	YmdB	253	160	199	0.031	no
MSTRG.103998.1	PF13083.1	KH_4	73	27	54	0.041	no
MSTRG.103998.1	PF13083.1	KH_4	73	27	54	0.041	no
MSTRG.103998.1	PF14555.1	UBA_4	43	31	42	0.2	no
MSTRG.103998.1	PF14555.1	UBA_4	43	31	42	0.2	no
MSTRG.103998.1	PF15540.1	Toxin_62	113	24	63	0.53	no
MSTRG.103998.1	PF15540.1	Toxin_62	113	38	65	0.53	no
MSTRG.103998.1	PF15540.1	Toxin_62	113	23	59	0.53	no
MSTRG.103998.1	PF15540.1	Toxin_62	113	37	65	0.53	no
MSTRG.103998.1	PF01419.12	Jacalin	130	3	130	5.3e-32	yes
MSTRG.103998.2	PF01419.12	Jacalin	130	3	130	4.1e-108	yes
MSTRG.103998.2	PF01419.12	Jacalin	130	1	129	4.1e-108	yes
MSTRG.103998.2	PF01419.12	Jacalin	130	1	129	4.1e-108	yes
MSTRG.103998.2	PF13277.1	YmdB	253	147	199	0.039	no
MSTRG.103998.2	PF13277.1	YmdB	253	160	199	0.039	no
MSTRG.103998.2	PF13083.1	KH_4	73	27	54	0.063	no
MSTRG.103998.2	PF13083.1	KH_4	73	27	54	0.063	no
MSTRG.103998.3	PF01419.12	Jacalin	130	3	130	3.5e-108	yes
MSTRG.103998.3	PF01419.12	Jacalin	130	1	129	3.5e-108	yes
MSTRG.103998.3	PF01419.12	Jacalin	130	1	129	3.5e-108	yes
MSTRG.103998.3	PF13277.1	YmdB	253	147	199	0.035	no
MSTRG.103998.3	PF13277.1	YmdB	253	160	199	0.035	no
MSTRG.103998.3	PF13083.1	KH_4	73	27	54	0.057	no
MSTRG.103998.3	PF13083.1	KH_4	73	27	54	0.057	no
MSTRG.103998.4	PF01419.12	Jacalin	130	3	130	3.5e-108	yes
MSTRG.103998.4	PF01419.12	Jacalin	130	1	129	3.5e-108	yes
MSTRG.103998.4	PF01419.12	Jacalin	130	1	129	3.5e-108	yes
MSTRG.103998.4	PF13277.1	YmdB	253	147	199	0.035	no
MSTRG.103998.4	PF13277.1	YmdB	253	160	199	0.035	no
MSTRG.103998.4	PF13083.1	KH_4	73	27	54	0.057	no
MSTRG.103998.4	PF13083.1	KH_4	73	27	54	0.057	no
MSTRG.103998.5	PF01419.12	Jacalin	130	3	130	3.5e-108	yes
MSTRG.103998.5	PF01419.12	Jacalin	130	1	129	3.5e-108	yes
MSTRG.103998.5	PF01419.12	Jacalin	130	1	129	3.5e-108	yes
MSTRG.103998.5	PF13277.1	YmdB	253	147	199	0.036	no
MSTRG.103998.5	PF13277.1	YmdB	253	160	199	0.036	no
MSTRG.103998.5	PF13083.1	KH_4	73	27	54	0.058	no
MSTRG.103998.5	PF13083.1	KH_4	73	27	54	0.058	no
MSTRG.104036.2	PF11360.3	DUF3110	86	23	66	0.017	no
MSTRG.104084.2	PF04827.9	Plant_tran	205	83	201	1.8e-60	yes
MSTRG.104084.2	PF13359.1	DDE_Tnp_4	158	77	158	5.1e-07	yes
MSTRG.104084.4	PF04827.9	Plant_tran	205	83	201	1.8e-60	yes
MSTRG.104084.4	PF13359.1	DDE_Tnp_4	158	77	158	5.1e-07	yes
MSTRG.104084.6	PF04827.9	Plant_tran	205	83	201	1.8e-60	yes
MSTRG.104084.6	PF13359.1	DDE_Tnp_4	158	77	158	5.1e-07	yes
MSTRG.104103.1	PF04570.9	DUF581	59	7	55	4.1e-14	yes
MSTRG.104103.1	PF12855.2	Ecl1	43	4	35	0.00054	yes
MSTRG.104121.1	PF03171.15	2OG-FeII_Oxy	99	4	43	2.9e-06	yes
MSTRG.104166.2	PF04508.7	Pox_A_type_inc	23	3	18	0.076	no
MSTRG.104167.1	PF11405.3	Inhibitor_I67	41	11	37	0.099	no
MSTRG.104167.1	PF00010.21	HLH	55	23	54	0.0043	no
MSTRG.104167.1	PF04508.7	Pox_A_type_inc	23	3	18	0.13	no
MSTRG.104167.2	PF00010.21	HLH	55	23	54	0.0043	no
MSTRG.104167.2	PF04508.7	Pox_A_type_inc	23	3	18	0.13	no
MSTRG.104167.2	PF11405.3	Inhibitor_I67	41	11	37	0.099	no
MSTRG.104180.1	PF01419.12	Jacalin	130	3	130	2.9e-28	yes
MSTRG.104198.1	PF07714.12	Pkinase_Tyr	259	171	259	3.3e-08	yes
MSTRG.104198.1	PF07714.12	Pkinase_Tyr	259	206	221	3.3e-08	yes
MSTRG.104198.1	PF00069.20	Pkinase	260	164	256	1.6e-07	yes
MSTRG.104198.1	PF00069.20	Pkinase	260	28	83	1.6e-07	yes
MSTRG.104271.1	PF10421.4	OAS1_C	191	123	155	0.0063	no
MSTRG.104271.1	PF03148.9	Tektin	384	113	160	0.1	no
MSTRG.104287.2	PF01344.20	Kelch_1	47	7	44	4.7e-30	yes
MSTRG.104287.2	PF01344.20	Kelch_1	47	1	46	4.7e-30	yes
MSTRG.104287.2	PF01344.20	Kelch_1	47	1	22	4.7e-30	yes
MSTRG.104287.2	PF01344.20	Kelch_1	47	2	42	4.7e-30	yes
MSTRG.104287.2	PF01344.20	Kelch_1	47	18	33	4.7e-30	yes
MSTRG.104287.2	PF13418.1	Kelch_4	49	8	46	1.4e-24	yes
MSTRG.104287.2	PF13418.1	Kelch_4	49	1	47	1.4e-24	yes
MSTRG.104287.2	PF13418.1	Kelch_4	49	2	21	1.4e-24	yes
MSTRG.104287.2	PF13418.1	Kelch_4	49	10	43	1.4e-24	yes
MSTRG.104287.2	PF13418.1	Kelch_4	49	4	36	1.4e-24	yes
MSTRG.104287.2	PF13964.1	Kelch_6	50	7	43	2.9e-22	yes
MSTRG.104287.2	PF13964.1	Kelch_6	50	1	46	2.9e-22	yes
MSTRG.104287.2	PF13964.1	Kelch_6	50	4	23	2.9e-22	yes
MSTRG.104287.2	PF13964.1	Kelch_6	50	3	42	2.9e-22	yes
MSTRG.104287.2	PF13964.1	Kelch_6	50	5	33	2.9e-22	yes
MSTRG.104287.2	PF13415.1	Kelch_3	49	1	48	2e-18	yes
MSTRG.104287.2	PF13415.1	Kelch_3	49	2	40	2e-18	yes
MSTRG.104287.2	PF13415.1	Kelch_3	49	4	12	2e-18	yes
MSTRG.104287.2	PF13415.1	Kelch_3	49	1	33	2e-18	yes
MSTRG.104287.2	PF13415.1	Kelch_3	49	4	27	2e-18	yes
MSTRG.104287.2	PF07646.10	Kelch_2	49	8	47	2.3e-16	yes
MSTRG.104287.2	PF07646.10	Kelch_2	49	2	49	2.3e-16	yes
MSTRG.104287.2	PF07646.10	Kelch_2	49	9	44	2.3e-16	yes
MSTRG.104287.2	PF13854.1	Kelch_5	42	10	39	1.4e-14	yes
MSTRG.104287.2	PF13854.1	Kelch_5	42	2	27	1.4e-14	yes
MSTRG.104287.2	PF13854.1	Kelch_5	42	5	20	1.4e-14	yes
MSTRG.104287.2	PF13854.1	Kelch_5	42	2	26	1.4e-14	yes
MSTRG.104287.2	PF13854.1	Kelch_5	42	14	40	1.4e-14	yes
MSTRG.104287.2	PF07893.8	DUF1668	342	202	214	0.00014	yes
MSTRG.104287.2	PF07893.8	DUF1668	342	178	216	0.00014	yes
MSTRG.104287.2	PF03089.9	RAG2	337	156	175	0.096	no
MSTRG.104287.2	PF03089.9	RAG2	337	39	64	0.096	no
MSTRG.10429.1	PF13832.1	zf-HC5HC2H_2	110	53	85	0.0024	no
MSTRG.10429.1	PF13771.1	zf-HC5HC2H	90	55	61	0.0074	no
MSTRG.10429.1	PF13771.1	zf-HC5HC2H	90	34	66	0.0074	no
MSTRG.10429.1	PF12678.2	zf-rbx1	73	28	59	0.014	no
MSTRG.10429.1	PF08746.6	zf-RING-like	43	1	30	0.032	no
MSTRG.104297.1	PF09787.4	Golgin_A5	511	66	117	0.45	no
MSTRG.104325.1	PF09331.6	DUF1985	142	1	52	8.1e-15	yes
MSTRG.104325.1	PF02551.10	Acyl_CoA_thio	132	59	99	0.081	no
MSTRG.104344.1	PF01166.13	TSC22	60	10	35	0.009	no
MSTRG.104344.1	PF02183.13	HALZ	45	10	15	0.046	no
MSTRG.104344.1	PF02183.13	HALZ	45	11	17	0.046	no
MSTRG.104344.1	PF02183.13	HALZ	45	25	42	0.046	no
MSTRG.104344.1	PF04977.10	DivIC	80	45	56	0.089	no
MSTRG.104344.1	PF04977.10	DivIC	80	21	47	0.089	no
MSTRG.104372.1	PF00216.16	Bac_DNA_binding	90	4	40	0.057	no
MSTRG.104372.1	PF00216.16	Bac_DNA_binding	90	55	84	0.057	no
MSTRG.104441.1	PF12697.2	Abhydrolase_6	228	179	225	0.039	no
MSTRG.104441.1	PF00504.16	Chloroa_b-bind	156	132	152	5.5e-07	yes
MSTRG.104441.1	PF00504.16	Chloroa_b-bind	156	28	55	5.5e-07	yes
MSTRG.104485.1	PF02689.9	Herpes_Helicase	819	748	787	0.0006	yes
MSTRG.104502.2	PF10864.3	DUF2663	130	77	109	0.076	no
MSTRG.104502.2	PF08079.7	Ribosomal_L30_N	71	10	47	1.4	no
MSTRG.104502.2	PF08079.7	Ribosomal_L30_N	71	33	44	1.4	no
MSTRG.104502.2	PF08079.7	Ribosomal_L30_N	71	62	68	1.4	no
MSTRG.104502.2	PF03732.12	Retrotrans_gag	96	44	61	1.1e-07	yes
MSTRG.104502.2	PF03732.12	Retrotrans_gag	96	1	56	1.1e-07	yes
MSTRG.104502.2	PF05529.7	Bap31	192	137	186	0.1	no
MSTRG.104502.2	PF01527.15	HTH_Tnp_1	76	14	57	0.041	no
MSTRG.104502.2	PF13650.1	Asp_protease_2	90	5	90	0.0026	no
MSTRG.104502.2	PF11871.3	DUF3391	128	35	88	9.3	no
MSTRG.104502.2	PF11871.3	DUF3391	128	67	82	9.3	no
MSTRG.104502.2	PF11871.3	DUF3391	128	44	62	9.3	no
MSTRG.104502.2	PF11871.3	DUF3391	128	61	77	9.3	no
MSTRG.104502.3	PF13650.1	Asp_protease_2	90	5	90	0.0026	no
MSTRG.104502.3	PF11871.3	DUF3391	128	35	88	9.3	no
MSTRG.104502.3	PF11871.3	DUF3391	128	67	82	9.3	no
MSTRG.104502.3	PF11871.3	DUF3391	128	44	62	9.3	no
MSTRG.104502.3	PF11871.3	DUF3391	128	61	77	9.3	no
MSTRG.104502.3	PF01527.15	HTH_Tnp_1	76	14	57	0.041	no
MSTRG.104502.3	PF03732.12	Retrotrans_gag	96	44	61	1.1e-07	yes
MSTRG.104502.3	PF03732.12	Retrotrans_gag	96	1	56	1.1e-07	yes
MSTRG.104502.3	PF05529.7	Bap31	192	137	186	0.1	no
MSTRG.104502.3	PF10864.3	DUF2663	130	77	109	0.076	no
MSTRG.104502.3	PF08079.7	Ribosomal_L30_N	71	10	47	1.4	no
MSTRG.104502.3	PF08079.7	Ribosomal_L30_N	71	33	44	1.4	no
MSTRG.104502.3	PF08079.7	Ribosomal_L30_N	71	62	68	1.4	no
MSTRG.104531.1	PF00069.20	Pkinase	260	180	256	0.00013	yes
MSTRG.104531.1	PF07714.12	Pkinase_Tyr	259	182	259	0.0013	no
MSTRG.104531.1	PF08017.6	Fibrinogen_BP	393	319	370	0.066	no
MSTRG.104568.1	PF00010.21	HLH	55	6	55	1.3e-09	yes
MSTRG.104568.2	PF00010.21	HLH	55	36	55	0.03	no
MSTRG.104587.1	PF04434.12	SWIM	40	1	36	5.1e-09	yes
MSTRG.104587.1	PF14359.1	DUF4406	92	7	64	0.029	no
MSTRG.104587.1	PF10532.4	Plant_all_beta	114	1	72	2.8e-19	yes
MSTRG.104591.1	PF01738.13	DLH	218	2	218	4.2e-20	yes
MSTRG.104591.1	PF12695.2	Abhydrolase_5	145	44	145	1.5e-08	yes
MSTRG.104591.1	PF08386.5	Abhydrolase_4	103	63	100	7.8e-05	yes
MSTRG.104591.1	PF08386.5	Abhydrolase_4	103	32	79	7.8e-05	yes
MSTRG.104591.1	PF12697.2	Abhydrolase_6	228	128	217	0.00017	yes
MSTRG.104591.1	PF00561.15	Abhydrolase_1	230	34	56	0.021	no
MSTRG.104591.1	PF00561.15	Abhydrolase_1	230	170	214	0.021	no
MSTRG.104591.1	PF03403.8	PAF-AH_p_II	379	228	314	0.023	no
MSTRG.104591.1	PF04951.8	Peptidase_M55	265	136	157	0.028	no
MSTRG.104591.1	PF03959.8	FSH1	212	143	198	0.066	no
MSTRG.104591.2	PF01738.13	DLH	218	91	218	1.7e-17	yes
MSTRG.104591.2	PF12695.2	Abhydrolase_5	145	58	145	2.5e-08	yes
MSTRG.104591.2	PF08386.5	Abhydrolase_4	103	31	79	4.8e-05	yes
MSTRG.104591.2	PF12697.2	Abhydrolase_6	228	169	217	0.00037	yes
MSTRG.104591.2	PF00561.15	Abhydrolase_1	230	36	56	0.0071	no
MSTRG.104591.2	PF00561.15	Abhydrolase_1	230	169	214	0.0071	no
MSTRG.104591.2	PF03403.8	PAF-AH_p_II	379	228	314	0.0071	no
MSTRG.104591.2	PF04951.8	Peptidase_M55	265	136	158	0.012	no
MSTRG.104591.2	PF03959.8	FSH1	212	143	198	0.039	no
MSTRG.104596.1	PF03004.9	Transposase_24	142	2	17	8.7e-32	yes
MSTRG.104596.1	PF03004.9	Transposase_24	142	3	139	8.7e-32	yes
MSTRG.104598.3	PF09735.4	Nckap1	1117	429	510	0.073	no
MSTRG.104620.1	PF00022.14	Actin	393	2	126	8.9e-47	yes
MSTRG.104620.1	PF10183.4	ESSS	105	37	68	0.087	no
MSTRG.104620.2	PF00022.14	Actin	393	2	126	8.9e-47	yes
MSTRG.104620.2	PF10183.4	ESSS	105	37	68	0.087	no
MSTRG.104635.1	PF00098.18	zf-CCHC	18	3	17	0.0041	no
MSTRG.104635.1	PF14392.1	zf-CCHC_4	49	33	48	0.034	no
MSTRG.104635.1	PF15526.1	Toxin_46	74	9	72	0.21	no
MSTRG.104635.1	PF15526.1	Toxin_46	74	23	48	0.21	no
MSTRG.104635.1	PF13917.1	zf-CCHC_3	42	4	24	7.4	no
MSTRG.104635.1	PF13917.1	zf-CCHC_3	42	25	36	7.4	no
MSTRG.104635.2	PF00098.18	zf-CCHC	18	2	17	0.0013	no
MSTRG.104635.2	PF14392.1	zf-CCHC_4	49	33	48	0.0093	no
MSTRG.104635.2	PF08163.7	NUC194	394	189	274	0.01	no
MSTRG.104661.1	PF05393.6	Hum_adeno_E3A	94	23	55	0.12	no
MSTRG.104666.2	PF01545.16	Cation_efflux	285	155	248	5.9e-06	yes
MSTRG.104666.2	PF00909.16	Ammonium_transp	399	260	293	0.13	no
MSTRG.104666.2	PF11021.3	DUF2613	56	9	24	0.18	no
MSTRG.104672.1	PF03081.10	Exo70	371	15	279	1.8e-52	yes
MSTRG.104730.1	PF14244.1	UBN2_3	152	13	142	2.7e-19	yes
MSTRG.104730.1	PF14227.1	UBN2_2	120	1	107	2.2e-07	yes
MSTRG.104730.1	PF14223.1	UBN2	119	1	107	3.6e-05	yes
MSTRG.104730.1	PF13961.1	DUF4219	27	4	26	0.003	no
MSTRG.104730.1	PF13961.1	DUF4219	27	20	24	0.003	no
MSTRG.104730.1	PF02892.10	zf-BED	45	4	10	0.039	no
MSTRG.104730.1	PF02892.10	zf-BED	45	28	38	0.039	no
MSTRG.104730.1	PF02892.10	zf-BED	45	5	39	0.039	no
MSTRG.104730.1	PF00098.18	zf-CCHC	18	2	17	0.32	no
MSTRG.104733.1	PF00855.12	PWWP	86	2	25	1.2e-05	yes
MSTRG.104741.1	PF13359.1	DDE_Tnp_4	158	1	158	1.3e-33	yes
MSTRG.104741.1	PF01609.16	DDE_Tnp_1	213	4	212	3.1e-16	yes
MSTRG.104741.1	PF04827.9	Plant_tran	205	24	203	3.2e-10	yes
MSTRG.104741.1	PF13586.1	DDE_Tnp_1_2	88	23	43	0.076	no
MSTRG.104741.1	PF13586.1	DDE_Tnp_1_2	88	34	64	0.076	no
MSTRG.104741.2	PF13359.1	DDE_Tnp_4	158	1	158	1.3e-33	yes
MSTRG.104741.2	PF01609.16	DDE_Tnp_1	213	4	212	3.1e-16	yes
MSTRG.104741.2	PF04827.9	Plant_tran	205	24	203	3.2e-10	yes
MSTRG.104741.2	PF13586.1	DDE_Tnp_1_2	88	23	43	0.076	no
MSTRG.104741.2	PF13586.1	DDE_Tnp_1_2	88	34	64	0.076	no
MSTRG.104778.1	PF14244.1	UBN2_3	152	119	151	0.0006	yes
MSTRG.104778.1	PF14244.1	UBN2_3	152	84	113	0.0006	yes
MSTRG.104778.1	PF15056.1	NRN1	90	38	76	0.0083	no
MSTRG.104778.1	PF09683.5	Lactococcin_972	64	6	49	0.071	no
MSTRG.104778.1	PF09683.5	Lactococcin_972	64	49	52	0.071	no
MSTRG.104778.1	PF11179.3	DUF2967	258	142	248	0.13	no
MSTRG.104780.1	PF06839.7	zf-GRF	45	2	43	1.5e-07	yes
MSTRG.104780.1	PF05325.6	DUF730	122	8	86	2.6e-07	yes
MSTRG.104800.1	PF00232.13	Glyco_hydro_1	455	2	286	1.5e-103	yes
MSTRG.104813.1	PF13514.1	AAA_27	1111	980	1020	0.14	no
MSTRG.104813.10	PF13514.1	AAA_27	1111	980	1020	0.14	no
MSTRG.104813.2	PF13514.1	AAA_27	1111	980	1020	0.14	no
MSTRG.104813.3	PF13514.1	AAA_27	1111	980	1020	0.14	no
MSTRG.104813.4	PF13514.1	AAA_27	1111	980	1020	0.14	no
MSTRG.104813.5	PF13514.1	AAA_27	1111	980	1020	0.14	no
MSTRG.104813.6	PF13514.1	AAA_27	1111	980	1020	0.14	no
MSTRG.104813.7	PF13514.1	AAA_27	1111	980	1020	0.14	no
MSTRG.104813.8	PF13514.1	AAA_27	1111	980	1020	0.14	no
MSTRG.104813.9	PF13514.1	AAA_27	1111	980	1020	0.14	no
MSTRG.104814.1	PF10551.4	MULE	93	7	92	3.1e-21	yes
MSTRG.104814.1	PF03101.10	FAR1	91	1	89	4.9e-20	yes
MSTRG.104814.1	PF04434.12	SWIM	40	10	36	3.8e-05	yes
MSTRG.104814.1	PF00872.13	Transposase_mut	381	185	266	0.00029	yes
MSTRG.104878.1	PF01454.14	MAGE	195	18	70	0.03	no
MSTRG.104891.1	PF11649.3	T4_neck-protein	231	93	126	0.2	no
MSTRG.104891.2	PF11649.3	T4_neck-protein	231	93	126	0.2	no
MSTRG.104891.3	PF11649.3	T4_neck-protein	231	93	126	0.2	no
MSTRG.104891.4	PF11649.3	T4_neck-protein	231	93	126	0.2	no
MSTRG.104909.1	PF06839.7	zf-GRF	45	3	44	2.3e-06	yes
MSTRG.104924.1	PF00657.17	Lipase_GDSL	234	1	58	0.055	no
MSTRG.104929.1	PF07727.9	RVT_2	246	1	245	1.3e-91	yes
MSTRG.104929.1	PF00078.22	RVT_1	214	128	185	0.00093	yes
MSTRG.104962.1	PF03732.12	Retrotrans_gag	96	45	78	2e-21	yes
MSTRG.104962.1	PF03732.12	Retrotrans_gag	96	2	95	2e-21	yes
MSTRG.104962.1	PF09789.4	DUF2353	319	12	167	1.1e-06	yes
MSTRG.104962.1	PF00098.18	zf-CCHC	18	2	18	4.8e-05	yes
MSTRG.104962.1	PF04156.9	IncA	191	76	171	0.0021	no
MSTRG.104962.1	PF04156.9	IncA	191	82	149	0.0021	no
MSTRG.104962.1	PF04156.9	IncA	191	134	181	0.0021	no
MSTRG.104962.1	PF12325.3	TMF_TATA_bd	121	4	110	0.0047	no
MSTRG.104962.1	PF12325.3	TMF_TATA_bd	121	10	100	0.0047	no
MSTRG.104962.1	PF12325.3	TMF_TATA_bd	121	39	69	0.0047	no
MSTRG.104962.1	PF12325.3	TMF_TATA_bd	121	24	51	0.0047	no
MSTRG.104962.1	PF14392.1	zf-CCHC_4	49	34	48	0.024	no
MSTRG.104962.1	PF13851.1	GAS	201	71	136	0.038	no
MSTRG.104962.1	PF13851.1	GAS	201	29	139	0.038	no
MSTRG.104962.1	PF13851.1	GAS	201	71	109	0.038	no
MSTRG.104962.1	PF08317.6	Spc7	326	208	269	0.068	no
MSTRG.104962.1	PF08317.6	Spc7	326	162	264	0.068	no
MSTRG.104962.1	PF08317.6	Spc7	326	154	189	0.068	no
MSTRG.104962.1	PF07926.7	TPR_MLP1_2	132	2	114	0.15	no
MSTRG.104962.1	PF07926.7	TPR_MLP1_2	132	2	37	0.15	no
MSTRG.104962.1	PF11544.3	Spc42p	76	10	52	0.15	no
MSTRG.104962.1	PF11544.3	Spc42p	76	15	64	0.15	no
MSTRG.104962.1	PF11544.3	Spc42p	76	13	28	0.15	no
MSTRG.104962.1	PF06810.6	Phage_GP20	156	18	66	0.17	no
MSTRG.104962.1	PF06810.6	Phage_GP20	156	32	78	0.17	no
MSTRG.104962.1	PF06810.6	Phage_GP20	156	32	67	0.17	no
MSTRG.104962.1	PF03908.8	Sec20	92	23	53	0.22	no
MSTRG.104962.1	PF03908.8	Sec20	92	9	59	0.22	no
MSTRG.104962.1	PF03908.8	Sec20	92	15	54	0.22	no
MSTRG.104962.1	PF07200.8	Mod_r	150	26	89	0.28	no
MSTRG.104962.1	PF07200.8	Mod_r	150	15	91	0.28	no
MSTRG.104962.1	PF07200.8	Mod_r	150	54	94	0.28	no
MSTRG.104962.1	PF09177.6	Syntaxin-6_N	97	18	84	0.42	no
MSTRG.104962.1	PF09177.6	Syntaxin-6_N	97	8	59	0.42	no
MSTRG.104962.1	PF09177.6	Syntaxin-6_N	97	26	72	0.42	no
MSTRG.104962.1	PF09177.6	Syntaxin-6_N	97	44	75	0.42	no
MSTRG.104962.1	PF10473.4	CENP-F_leu_zip	140	19	53	0.76	no
MSTRG.104962.1	PF10473.4	CENP-F_leu_zip	140	19	87	0.76	no
MSTRG.104962.1	PF10473.4	CENP-F_leu_zip	140	25	81	0.76	no
MSTRG.104962.1	PF10473.4	CENP-F_leu_zip	140	41	93	0.76	no
MSTRG.104962.1	PF07106.8	TBPIP	169	71	116	4.3	no
MSTRG.104962.1	PF07106.8	TBPIP	169	70	135	4.3	no
MSTRG.104962.1	PF07106.8	TBPIP	169	76	131	4.3	no
MSTRG.104962.1	PF13675.1	PilJ	112	40	64	4.8	no
MSTRG.104962.1	PF13675.1	PilJ	112	43	64	4.8	no
MSTRG.104962.1	PF13675.1	PilJ	112	48	89	4.8	no
MSTRG.104962.1	PF07303.8	Occludin_ELL	101	30	95	9.1	no
MSTRG.104962.1	PF07303.8	Occludin_ELL	101	20	95	9.1	no
MSTRG.104962.1	PF07303.8	Occludin_ELL	101	27	49	9.1	no
MSTRG.104962.1	PF07303.8	Occludin_ELL	101	17	83	9.1	no
MSTRG.104962.1	PF13166.1	AAA_13	712	288	471	9.8	no
MSTRG.104962.1	PF13166.1	AAA_13	712	279	349	9.8	no
MSTRG.104962.2	PF03732.12	Retrotrans_gag	96	45	78	1.8e-21	yes
MSTRG.104962.2	PF03732.12	Retrotrans_gag	96	2	95	1.8e-21	yes
MSTRG.104962.2	PF09789.4	DUF2353	319	12	167	9.3e-07	yes
MSTRG.104962.2	PF00098.18	zf-CCHC	18	2	18	4.5e-05	yes
MSTRG.104962.2	PF04156.9	IncA	191	77	171	0.0015	no
MSTRG.104962.2	PF04156.9	IncA	191	82	149	0.0015	no
MSTRG.104962.2	PF04156.9	IncA	191	134	181	0.0015	no
MSTRG.104962.2	PF14392.1	zf-CCHC_4	49	34	48	0.022	no
MSTRG.104962.2	PF12325.3	TMF_TATA_bd	121	12	110	0.022	no
MSTRG.104962.2	PF12325.3	TMF_TATA_bd	121	10	100	0.022	no
MSTRG.104962.2	PF12325.3	TMF_TATA_bd	121	38	69	0.022	no
MSTRG.104962.2	PF12325.3	TMF_TATA_bd	121	24	51	0.022	no
MSTRG.104962.2	PF13851.1	GAS	201	71	136	0.035	no
MSTRG.104962.2	PF13851.1	GAS	201	29	139	0.035	no
MSTRG.104962.2	PF13851.1	GAS	201	71	109	0.035	no
MSTRG.104962.2	PF07926.7	TPR_MLP1_2	132	2	114	0.039	no
MSTRG.104962.2	PF07926.7	TPR_MLP1_2	132	2	38	0.039	no
MSTRG.104962.2	PF08317.6	Spc7	326	208	269	0.057	no
MSTRG.104962.2	PF08317.6	Spc7	326	162	264	0.057	no
MSTRG.104962.2	PF08317.6	Spc7	326	154	189	0.057	no
MSTRG.104962.2	PF11544.3	Spc42p	76	10	52	0.15	no
MSTRG.104962.2	PF11544.3	Spc42p	76	15	64	0.15	no
MSTRG.104962.2	PF11544.3	Spc42p	76	13	28	0.15	no
MSTRG.104962.2	PF06810.6	Phage_GP20	156	18	66	0.17	no
MSTRG.104962.2	PF06810.6	Phage_GP20	156	34	78	0.17	no
MSTRG.104962.2	PF06810.6	Phage_GP20	156	32	67	0.17	no
MSTRG.104962.2	PF03908.8	Sec20	92	23	53	0.22	no
MSTRG.104962.2	PF03908.8	Sec20	92	9	59	0.22	no
MSTRG.104962.2	PF03908.8	Sec20	92	15	54	0.22	no
MSTRG.104962.2	PF07200.8	Mod_r	150	26	89	0.23	no
MSTRG.104962.2	PF07200.8	Mod_r	150	15	91	0.23	no
MSTRG.104962.2	PF07200.8	Mod_r	150	54	94	0.23	no
MSTRG.104962.2	PF09177.6	Syntaxin-6_N	97	18	84	0.35	no
MSTRG.104962.2	PF09177.6	Syntaxin-6_N	97	8	59	0.35	no
MSTRG.104962.2	PF09177.6	Syntaxin-6_N	97	26	72	0.35	no
MSTRG.104962.2	PF09177.6	Syntaxin-6_N	97	44	75	0.35	no
MSTRG.104962.2	PF10473.4	CENP-F_leu_zip	140	19	53	0.72	no
MSTRG.104962.2	PF10473.4	CENP-F_leu_zip	140	19	87	0.72	no
MSTRG.104962.2	PF10473.4	CENP-F_leu_zip	140	25	81	0.72	no
MSTRG.104962.2	PF10473.4	CENP-F_leu_zip	140	41	93	0.72	no
MSTRG.104962.2	PF13675.1	PilJ	112	40	64	3.2	no
MSTRG.104962.2	PF13675.1	PilJ	112	43	63	3.2	no
MSTRG.104962.2	PF13675.1	PilJ	112	48	89	3.2	no
MSTRG.104962.2	PF07106.8	TBPIP	169	71	116	3.8	no
MSTRG.104962.2	PF07106.8	TBPIP	169	70	136	3.8	no
MSTRG.104962.2	PF07106.8	TBPIP	169	76	131	3.8	no
MSTRG.104962.2	PF13166.1	AAA_13	712	288	471	8.4	no
MSTRG.104962.2	PF13166.1	AAA_13	712	279	349	8.4	no
MSTRG.104965.1	PF03208.14	PRA1	154	3	153	2e-45	yes
MSTRG.104965.1	PF06712.6	DUF1199	52	9	36	0.064	no
MSTRG.104965.1	PF07584.6	BatA	77	5	30	2.1	no
MSTRG.104965.1	PF07584.6	BatA	77	2	29	2.1	no
MSTRG.105011.1	PF05221.12	AdoHcyase	268	118	138	0.0027	no
MSTRG.105044.1	PF10532.4	Plant_all_beta	114	1	104	2.3e-22	yes
MSTRG.105044.1	PF10551.4	MULE	93	48	64	3.4e-18	yes
MSTRG.105044.1	PF10551.4	MULE	93	1	92	3.4e-18	yes
MSTRG.105044.1	PF03108.10	DBD_Tnp_Mut	67	3	67	1.1e-13	yes
MSTRG.105044.1	PF00872.13	Transposase_mut	381	182	268	2.2e-05	yes
MSTRG.105044.2	PF10532.4	Plant_all_beta	114	1	104	1.9e-22	yes
MSTRG.105044.2	PF03108.10	DBD_Tnp_Mut	67	3	67	1e-13	yes
MSTRG.105044.2	PF10551.4	MULE	93	48	64	2.4e-10	yes
MSTRG.105044.2	PF10551.4	MULE	93	1	71	2.4e-10	yes
MSTRG.105045.1	PF10532.4	Plant_all_beta	114	28	104	2.8e-13	yes
MSTRG.105045.1	PF03108.10	DBD_Tnp_Mut	67	3	55	2.3e-10	yes
MSTRG.105046.2	PF01535.15	PPR	31	6	27	2.8e-06	yes
MSTRG.105046.2	PF01535.15	PPR	31	1	29	2.8e-06	yes
MSTRG.105046.2	PF13041.1	PPR_2	50	7	30	6e-05	yes
MSTRG.105046.2	PF13041.1	PPR_2	50	2	40	6e-05	yes
MSTRG.105046.2	PF12854.2	PPR_1	34	24	34	0.035	no
MSTRG.105046.2	PF12854.2	PPR_1	34	6	32	0.035	no
MSTRG.105046.2	PF13812.1	PPR_3	34	6	27	0.035	no
MSTRG.105046.2	PF13812.1	PPR_3	34	2	29	0.035	no
MSTRG.105065.1	PF00227.21	Proteasome	190	3	189	3.7e-61	yes
MSTRG.105065.1	PF10584.4	Proteasome_A_N	23	1	23	9.9e-15	yes
MSTRG.105074.1	PF02900.13	LigB	272	111	225	3.1e-28	yes
MSTRG.105080.1	PF03101.10	FAR1	91	2	91	5.7e-26	yes
MSTRG.105080.1	PF10551.4	MULE	93	9	92	5.9e-21	yes
MSTRG.105080.1	PF04434.12	SWIM	40	13	39	8.3e-06	yes
MSTRG.105080.1	PF00872.13	Transposase_mut	381	167	319	0.00068	yes
MSTRG.105082.1	PF01518.11	PolyG_pol	366	208	236	0.12	no
MSTRG.105097.1	PF00227.21	Proteasome	190	6	190	7.7e-39	yes
MSTRG.105098.1	PF04827.9	Plant_tran	205	2	35	3.4e-11	yes
MSTRG.105098.1	PF01584.14	CheW	138	11	46	0.14	no
MSTRG.105117.1	PF03876.12	SHS2_Rpb7-N	70	16	55	0.024	no
MSTRG.10515.1	PF04305.9	DUF455	253	96	161	5.1e-28	yes
MSTRG.10515.2	PF04305.9	DUF455	253	96	161	5.1e-28	yes
MSTRG.105162.1	PF02325.12	YGGT	75	3	74	6.4e-15	yes
MSTRG.10524.8	PF00118.19	Cpn60_TCP1	485	12	132	1.4e-36	yes
MSTRG.10524.8	PF04867.7	DUF643	114	56	90	0.094	no
MSTRG.10524.8	PF00118.19	Cpn60_TCP1	485	162	216	0.06	no
MSTRG.105271.1	PF05699.9	Dimer_Tnp_hAT	86	12	70	2.2e-16	yes
MSTRG.105271.1	PF11334.3	DUF3136	65	42	61	0.096	no
MSTRG.105271.1	PF11334.3	DUF3136	65	16	33	0.096	no
MSTRG.105297.1	PF01369.15	Sec7	190	2	190	1.4e-63	yes
MSTRG.105297.1	PF12783.2	Sec7_N	168	49	85	3e-38	yes
MSTRG.105297.1	PF12783.2	Sec7_N	168	5	168	3e-38	yes
MSTRG.105297.1	PF12783.2	Sec7_N	168	73	100	3e-38	yes
MSTRG.105297.1	PF09324.5	DUF1981	86	41	64	0.0077	no
MSTRG.105297.1	PF09324.5	DUF1981	86	42	72	0.0077	no
MSTRG.105309.6	PF13516.1	LRR_6	24	13	23	0.012	no
MSTRG.105309.6	PF13516.1	LRR_6	24	2	24	0.012	no
MSTRG.105309.6	PF13146.1	TRL	78	16	47	0.067	no
MSTRG.10533.1	PF13520.1	AA_permease_2	426	1	256	3.4e-43	yes
MSTRG.10533.1	PF00324.16	AA_permease	478	5	266	1.6e-26	yes
MSTRG.105356.2	PF03461.10	TRCF	101	26	85	0.018	no
MSTRG.105356.2	PF02172.11	KIX	81	26	68	0.09	no
MSTRG.105356.2	PF02172.11	KIX	81	37	55	0.09	no
MSTRG.105371.2	PF13041.1	PPR_2	50	16	32	2.2e-85	yes
MSTRG.105371.2	PF13041.1	PPR_2	50	1	32	2.2e-85	yes
MSTRG.105371.2	PF13041.1	PPR_2	50	2	48	2.2e-85	yes
MSTRG.105371.2	PF13041.1	PPR_2	50	6	32	2.2e-85	yes
MSTRG.105371.2	PF13041.1	PPR_2	50	1	47	2.2e-85	yes
MSTRG.105371.2	PF13041.1	PPR_2	50	3	31	2.2e-85	yes
MSTRG.105371.2	PF13041.1	PPR_2	50	3	34	2.2e-85	yes
MSTRG.105371.2	PF13041.1	PPR_2	50	7	29	2.2e-85	yes
MSTRG.105371.2	PF13041.1	PPR_2	50	3	47	2.2e-85	yes
MSTRG.105371.2	PF13041.1	PPR_2	50	9	33	2.2e-85	yes
MSTRG.105371.2	PF13041.1	PPR_2	50	2	49	2.2e-85	yes
MSTRG.105371.2	PF13041.1	PPR_2	50	9	49	2.2e-85	yes
MSTRG.105371.2	PF13041.1	PPR_2	50	6	48	2.2e-85	yes
MSTRG.105371.2	PF01535.15	PPR	31	12	29	1.4e-79	yes
MSTRG.105371.2	PF01535.15	PPR	31	1	29	1.4e-79	yes
MSTRG.105371.2	PF01535.15	PPR	31	1	29	1.4e-79	yes
MSTRG.105371.2	PF01535.15	PPR	31	2	29	1.4e-79	yes
MSTRG.105371.2	PF01535.15	PPR	31	1	30	1.4e-79	yes
MSTRG.105371.2	PF01535.15	PPR	31	4	30	1.4e-79	yes
MSTRG.105371.2	PF01535.15	PPR	31	1	31	1.4e-79	yes
MSTRG.105371.2	PF01535.15	PPR	31	4	25	1.4e-79	yes
MSTRG.105371.2	PF01535.15	PPR	31	1	30	1.4e-79	yes
MSTRG.105371.2	PF01535.15	PPR	31	6	29	1.4e-79	yes
MSTRG.105371.2	PF01535.15	PPR	31	1	31	1.4e-79	yes
MSTRG.105371.2	PF01535.15	PPR	31	5	27	1.4e-79	yes
MSTRG.105371.2	PF01535.15	PPR	31	3	26	1.4e-79	yes
MSTRG.105371.2	PF01535.15	PPR	31	1	10	1.4e-79	yes
MSTRG.105371.2	PF12854.2	PPR_1	34	19	34	3.6e-56	yes
MSTRG.105371.2	PF12854.2	PPR_1	34	8	34	3.6e-56	yes
MSTRG.105371.2	PF12854.2	PPR_1	34	4	33	3.6e-56	yes
MSTRG.105371.2	PF12854.2	PPR_1	34	5	14	3.6e-56	yes
MSTRG.105371.2	PF12854.2	PPR_1	34	10	32	3.6e-56	yes
MSTRG.105371.2	PF12854.2	PPR_1	34	6	34	3.6e-56	yes
MSTRG.105371.2	PF12854.2	PPR_1	34	2	11	3.6e-56	yes
MSTRG.105371.2	PF12854.2	PPR_1	34	25	34	3.6e-56	yes
MSTRG.105371.2	PF12854.2	PPR_1	34	4	34	3.6e-56	yes
MSTRG.105371.2	PF12854.2	PPR_1	34	11	31	3.6e-56	yes
MSTRG.105371.2	PF12854.2	PPR_1	34	7	34	3.6e-56	yes
MSTRG.105371.2	PF12854.2	PPR_1	34	13	34	3.6e-56	yes
MSTRG.105371.2	PF12854.2	PPR_1	34	6	33	3.6e-56	yes
MSTRG.105371.2	PF12854.2	PPR_1	34	9	34	3.6e-56	yes
MSTRG.105371.2	PF12854.2	PPR_1	34	4	16	3.6e-56	yes
MSTRG.105371.2	PF13812.1	PPR_3	34	13	28	5.5e-50	yes
MSTRG.105371.2	PF13812.1	PPR_3	34	5	28	5.5e-50	yes
MSTRG.105371.2	PF13812.1	PPR_3	34	1	29	5.5e-50	yes
MSTRG.105371.2	PF13812.1	PPR_3	34	5	29	5.5e-50	yes
MSTRG.105371.2	PF13812.1	PPR_3	34	2	34	5.5e-50	yes
MSTRG.105371.2	PF13812.1	PPR_3	34	2	28	5.5e-50	yes
MSTRG.105371.2	PF13812.1	PPR_3	34	5	30	5.5e-50	yes
MSTRG.105371.2	PF13812.1	PPR_3	34	1	33	5.5e-50	yes
MSTRG.105371.2	PF13812.1	PPR_3	34	3	22	5.5e-50	yes
MSTRG.105371.2	PF13812.1	PPR_3	34	7	30	5.5e-50	yes
MSTRG.105371.2	PF13812.1	PPR_3	34	2	34	5.5e-50	yes
MSTRG.105371.2	PF13812.1	PPR_3	34	6	34	5.5e-50	yes
MSTRG.105371.2	PF13812.1	PPR_3	34	2	27	5.5e-50	yes
MSTRG.105371.2	PF13812.1	PPR_3	34	4	25	5.5e-50	yes
MSTRG.105371.2	PF13428.1	TPR_14	44	13	26	1e-09	yes
MSTRG.105371.2	PF13428.1	TPR_14	44	8	29	1e-09	yes
MSTRG.105371.2	PF13428.1	TPR_14	44	4	37	1e-09	yes
MSTRG.105371.2	PF13428.1	TPR_14	44	11	30	1e-09	yes
MSTRG.105371.2	PF13428.1	TPR_14	44	11	27	1e-09	yes
MSTRG.105371.2	PF13428.1	TPR_14	44	7	30	1e-09	yes
MSTRG.105371.2	PF13428.1	TPR_14	44	7	27	1e-09	yes
MSTRG.105371.2	PF13428.1	TPR_14	44	4	38	1e-09	yes
MSTRG.105371.2	PF13428.1	TPR_14	44	4	27	1e-09	yes
MSTRG.105371.2	PF13176.1	TPR_7	36	8	24	5.6e-06	yes
MSTRG.105371.2	PF13176.1	TPR_7	36	9	24	5.6e-06	yes
MSTRG.105371.2	PF13176.1	TPR_7	36	9	22	5.6e-06	yes
MSTRG.105371.2	PF13176.1	TPR_7	36	9	24	5.6e-06	yes
MSTRG.105371.2	PF13176.1	TPR_7	36	4	24	5.6e-06	yes
MSTRG.105371.2	PF13176.1	TPR_7	36	5	24	5.6e-06	yes
MSTRG.105371.2	PF13176.1	TPR_7	36	1	28	5.6e-06	yes
MSTRG.105371.2	PF13176.1	TPR_7	36	7	24	5.6e-06	yes
MSTRG.105371.2	PF14559.1	TPR_19	68	35	50	0.00013	yes
MSTRG.105371.2	PF14559.1	TPR_19	68	3	17	0.00013	yes
MSTRG.105371.2	PF14559.1	TPR_19	68	33	55	0.00013	yes
MSTRG.105371.2	PF14559.1	TPR_19	68	31	55	0.00013	yes
MSTRG.105371.2	PF14559.1	TPR_19	68	30	56	0.00013	yes
MSTRG.105371.2	PF14559.1	TPR_19	68	6	51	0.00013	yes
MSTRG.105371.2	PF14559.1	TPR_19	68	31	52	0.00013	yes
MSTRG.105371.2	PF13432.1	TPR_16	65	43	56	0.00036	yes
MSTRG.105371.2	PF13432.1	TPR_16	65	7	57	0.00036	yes
MSTRG.105371.2	PF13432.1	TPR_16	65	6	26	0.00036	yes
MSTRG.105371.2	PF13432.1	TPR_16	65	42	58	0.00036	yes
MSTRG.105371.2	PF13432.1	TPR_16	65	33	63	0.00036	yes
MSTRG.105371.2	PF13432.1	TPR_16	65	6	21	0.00036	yes
MSTRG.105371.2	PF10366.4	Vps39_1	108	42	68	0.00094	yes
MSTRG.105371.2	PF10366.4	Vps39_1	108	38	67	0.00094	yes
MSTRG.105371.2	PF10366.4	Vps39_1	108	45	67	0.00094	yes
MSTRG.105371.2	PF10366.4	Vps39_1	108	36	68	0.00094	yes
MSTRG.105371.2	PF10366.4	Vps39_1	108	44	67	0.00094	yes
MSTRG.105371.2	PF10366.4	Vps39_1	108	41	66	0.00094	yes
MSTRG.105371.2	PF13374.1	TPR_10	42	11	27	0.0018	no
MSTRG.105371.2	PF13374.1	TPR_10	42	12	28	0.0018	no
MSTRG.105371.2	PF13374.1	TPR_10	42	12	28	0.0018	no
MSTRG.105371.2	PF13374.1	TPR_10	42	5	22	0.0018	no
MSTRG.105371.2	PF13374.1	TPR_10	42	12	27	0.0018	no
MSTRG.105371.2	PF13424.1	TPR_12	78	10	30	0.0036	no
MSTRG.105371.2	PF13424.1	TPR_12	78	13	30	0.0036	no
MSTRG.105371.2	PF13424.1	TPR_12	78	14	30	0.0036	no
MSTRG.105371.2	PF13424.1	TPR_12	78	16	30	0.0036	no
MSTRG.105371.2	PF13424.1	TPR_12	78	9	29	0.0036	no
MSTRG.105371.2	PF13424.1	TPR_12	78	31	68	0.0036	no
MSTRG.105371.2	PF13424.1	TPR_12	78	13	29	0.0036	no
MSTRG.105371.2	PF13424.1	TPR_12	78	22	59	0.0036	no
MSTRG.105371.2	PF07719.12	TPR_2	34	14	26	0.026	no
MSTRG.105371.2	PF07719.12	TPR_2	34	11	25	0.026	no
MSTRG.105371.2	PF07719.12	TPR_2	34	11	27	0.026	no
MSTRG.105371.2	PF07719.12	TPR_2	34	10	30	0.026	no
MSTRG.105371.2	PF07719.12	TPR_2	34	11	27	0.026	no
MSTRG.105371.2	PF07719.12	TPR_2	34	11	26	0.026	no
MSTRG.105371.2	PF07719.12	TPR_2	34	11	22	0.026	no
MSTRG.105371.2	PF07719.12	TPR_2	34	11	26	0.026	no
MSTRG.105371.2	PF07719.12	TPR_2	34	10	27	0.026	no
MSTRG.105371.2	PF07719.12	TPR_2	34	10	26	0.026	no
MSTRG.105371.2	PF14432.1	DYW_deaminase	116	60	116	2.2e-12	yes
MSTRG.105371.2	PF11972.3	HTH_13	54	8	47	0.063	no
MSTRG.105371.2	PF00383.17	dCMP_cyt_deam_1	102	52	94	0.09	no
MSTRG.105371.3	PF13812.1	PPR_3	34	24	34	3.5e-12	yes
MSTRG.105371.3	PF13812.1	PPR_3	34	6	34	3.5e-12	yes
MSTRG.105371.3	PF13812.1	PPR_3	34	2	27	3.5e-12	yes
MSTRG.105371.3	PF13812.1	PPR_3	34	4	25	3.5e-12	yes
MSTRG.105371.3	PF13041.1	PPR_2	50	26	49	2.2e-11	yes
MSTRG.105371.3	PF13041.1	PPR_2	50	1	46	2.2e-11	yes
MSTRG.105371.3	PF13041.1	PPR_2	50	6	48	2.2e-11	yes
MSTRG.105371.3	PF13041.1	PPR_2	50	21	27	2.2e-11	yes
MSTRG.105371.3	PF01535.15	PPR	31	23	31	2.2e-09	yes
MSTRG.105371.3	PF01535.15	PPR	31	5	27	2.2e-09	yes
MSTRG.105371.3	PF01535.15	PPR	31	3	26	2.2e-09	yes
MSTRG.105371.3	PF01535.15	PPR	31	1	10	2.2e-09	yes
MSTRG.105371.3	PF01535.15	PPR	31	19	24	2.2e-09	yes
MSTRG.105371.3	PF12854.2	PPR_1	34	2	8	1.1e-08	yes
MSTRG.105371.3	PF12854.2	PPR_1	34	9	34	1.1e-08	yes
MSTRG.105371.3	PF12854.2	PPR_1	34	4	16	1.1e-08	yes
MSTRG.105464.1	PF02892.10	zf-BED	45	36	44	1e-12	yes
MSTRG.105464.1	PF02892.10	zf-BED	45	35	45	1e-12	yes
MSTRG.105464.1	PF02892.10	zf-BED	45	1	45	1e-12	yes
MSTRG.105464.1	PF06363.6	Picorna_P3A	100	31	64	0.23	no
MSTRG.105464.1	PF06363.6	Picorna_P3A	100	10	73	0.23	no
MSTRG.105472.1	PF10458.4	Val_tRNA-synt_C	66	7	24	0.12	no
MSTRG.105472.1	PF10458.4	Val_tRNA-synt_C	66	10	24	0.12	no
MSTRG.105472.1	PF07197.7	DUF1409	51	19	28	0.37	no
MSTRG.105472.1	PF07197.7	DUF1409	51	19	35	0.37	no
MSTRG.105472.2	PF07197.7	DUF1409	51	19	35	0.28	no
MSTRG.105472.2	PF07197.7	DUF1409	51	19	35	0.28	no
MSTRG.10548.1	PF03644.8	Glyco_hydro_85	311	100	309	3e-57	yes
MSTRG.10548.1	PF03644.8	Glyco_hydro_85	311	208	248	3e-57	yes
MSTRG.105493.1	PF07727.9	RVT_2	246	63	110	2.4e-13	yes
MSTRG.105493.1	PF00665.21	rve	120	3	116	9.4e-16	yes
MSTRG.105493.1	PF13976.1	gag_pre-integrs	67	12	66	1.1e-10	yes
MSTRG.105493.1	PF07727.9	RVT_2	246	130	244	1.1e-34	yes
MSTRG.105570.1	PF10664.4	NdhM	108	21	100	0.047	no
MSTRG.105570.2	PF10664.4	NdhM	108	21	100	0.047	no
MSTRG.105597.1	PF00224.16	PK	348	258	305	6.3e-13	yes
MSTRG.105608.1	PF01166.13	TSC22	60	19	54	0.09	no
MSTRG.105608.1	PF03732.12	Retrotrans_gag	96	45	68	0.00021	yes
MSTRG.105608.1	PF03732.12	Retrotrans_gag	96	2	47	0.00021	yes
MSTRG.105608.1	PF03732.12	Retrotrans_gag	96	45	85	0.00021	yes
MSTRG.105608.1	PF03732.12	Retrotrans_gag	96	59	76	0.00021	yes
MSTRG.105608.1	PF14357.1	DUF4404	85	16	56	0.032	no
MSTRG.105608.1	PF14357.1	DUF4404	85	19	61	0.032	no
MSTRG.105608.1	PF14992.1	TMCO5	280	60	114	2.6	no
MSTRG.105608.1	PF14992.1	TMCO5	280	52	109	2.6	no
MSTRG.105608.2	PF01166.13	TSC22	60	19	54	0.09	no
MSTRG.105608.2	PF03732.12	Retrotrans_gag	96	45	68	0.00022	yes
MSTRG.105608.2	PF03732.12	Retrotrans_gag	96	2	47	0.00022	yes
MSTRG.105608.2	PF03732.12	Retrotrans_gag	96	45	85	0.00022	yes
MSTRG.105608.2	PF03732.12	Retrotrans_gag	96	59	76	0.00022	yes
MSTRG.105608.2	PF14357.1	DUF4404	85	16	56	0.034	no
MSTRG.105608.2	PF14357.1	DUF4404	85	19	61	0.034	no
MSTRG.105608.2	PF14992.1	TMCO5	280	60	114	2.8	no
MSTRG.105608.2	PF14992.1	TMCO5	280	52	109	2.8	no
MSTRG.105608.3	PF01166.13	TSC22	60	19	54	0.09	no
MSTRG.105608.4	PF01166.13	TSC22	60	19	54	0.09	no
MSTRG.105645.1	PF13966.1	zf-RVT	86	7	81	2e-23	yes
MSTRG.105663.1	PF00005.22	ABC_tran	137	1	90	4.8e-11	yes
MSTRG.105663.1	PF03193.11	DUF258	161	29	59	0.0013	no
MSTRG.105663.1	PF13555.1	AAA_29	62	25	42	0.0023	no
MSTRG.105663.1	PF13304.1	AAA_21	303	1	37	0.0035	no
MSTRG.105663.1	PF02492.14	cobW	178	3	36	0.014	no
MSTRG.105663.1	PF13671.1	AAA_33	143	2	27	0.027	no
MSTRG.105663.1	PF13481.1	AAA_25	194	28	60	0.028	no
MSTRG.105663.1	PF13476.1	AAA_23	202	17	39	0.033	no
MSTRG.105663.1	PF10662.4	PduV-EutP	143	6	26	0.058	no
MSTRG.105663.1	PF13521.1	AAA_28	163	3	23	0.058	no
MSTRG.105663.1	PF13401.1	AAA_22	131	7	36	0.062	no
MSTRG.105663.1	PF13207.1	AAA_17	121	4	23	0.087	no
MSTRG.105663.1	PF13238.1	AAA_18	129	3	23	0.091	no
MSTRG.105663.1	PF13740.1	ACT_6	76	2	32	0.13	no
MSTRG.105663.1	PF05729.7	NACHT	166	4	31	0.15	no
MSTRG.105663.1	PF02367.12	UPF0079	123	6	35	0.18	no
MSTRG.105663.1	PF02367.12	UPF0079	123	77	106	0.18	no
MSTRG.105663.1	PF03310.8	Cauli_DNA-bind	121	50	97	0.043	no
MSTRG.105663.1	PF14510.1	ABC_trans_N	85	49	83	1.8e-06	yes
MSTRG.105663.1	PF01061.19	ABC2_membrane	210	20	128	3.8e-10	yes
MSTRG.105663.2	PF00005.22	ABC_tran	137	1	90	4.8e-11	yes
MSTRG.105663.2	PF03193.11	DUF258	161	29	59	0.0013	no
MSTRG.105663.2	PF13555.1	AAA_29	62	25	42	0.0023	no
MSTRG.105663.2	PF13304.1	AAA_21	303	1	37	0.0035	no
MSTRG.105663.2	PF02492.14	cobW	178	3	36	0.014	no
MSTRG.105663.2	PF13671.1	AAA_33	143	2	27	0.027	no
MSTRG.105663.2	PF13481.1	AAA_25	194	28	60	0.028	no
MSTRG.105663.2	PF13476.1	AAA_23	202	17	39	0.033	no
MSTRG.105663.2	PF10662.4	PduV-EutP	143	6	26	0.058	no
MSTRG.105663.2	PF13521.1	AAA_28	163	3	23	0.058	no
MSTRG.105663.2	PF13401.1	AAA_22	131	7	36	0.062	no
MSTRG.105663.2	PF13207.1	AAA_17	121	4	23	0.087	no
MSTRG.105663.2	PF13238.1	AAA_18	129	3	23	0.091	no
MSTRG.105663.2	PF13740.1	ACT_6	76	2	32	0.13	no
MSTRG.105663.2	PF05729.7	NACHT	166	4	31	0.15	no
MSTRG.105663.2	PF02367.12	UPF0079	123	6	35	0.18	no
MSTRG.105663.2	PF02367.12	UPF0079	123	77	106	0.18	no
MSTRG.105663.2	PF01061.19	ABC2_membrane	210	20	128	3.8e-10	yes
MSTRG.105663.2	PF03310.8	Cauli_DNA-bind	121	50	97	0.043	no
MSTRG.105663.3	PF03310.8	Cauli_DNA-bind	121	50	97	0.043	no
MSTRG.105663.3	PF01061.19	ABC2_membrane	210	20	128	3.8e-10	yes
MSTRG.105663.3	PF00005.22	ABC_tran	137	1	90	4.8e-11	yes
MSTRG.105663.3	PF03193.11	DUF258	161	29	59	0.0013	no
MSTRG.105663.3	PF13555.1	AAA_29	62	25	42	0.0023	no
MSTRG.105663.3	PF13304.1	AAA_21	303	1	37	0.0035	no
MSTRG.105663.3	PF02492.14	cobW	178	3	36	0.014	no
MSTRG.105663.3	PF13671.1	AAA_33	143	2	27	0.027	no
MSTRG.105663.3	PF13481.1	AAA_25	194	28	60	0.028	no
MSTRG.105663.3	PF13476.1	AAA_23	202	17	39	0.033	no
MSTRG.105663.3	PF10662.4	PduV-EutP	143	6	26	0.058	no
MSTRG.105663.3	PF13521.1	AAA_28	163	3	23	0.058	no
MSTRG.105663.3	PF13401.1	AAA_22	131	7	36	0.062	no
MSTRG.105663.3	PF13207.1	AAA_17	121	4	23	0.087	no
MSTRG.105663.3	PF13238.1	AAA_18	129	3	23	0.091	no
MSTRG.105663.3	PF13740.1	ACT_6	76	2	32	0.13	no
MSTRG.105663.3	PF05729.7	NACHT	166	4	31	0.15	no
MSTRG.105663.3	PF02367.12	UPF0079	123	6	35	0.18	no
MSTRG.105663.3	PF02367.12	UPF0079	123	77	106	0.18	no
MSTRG.105663.3	PF14510.1	ABC_trans_N	85	23	32	2e-06	yes
MSTRG.105663.3	PF14510.1	ABC_trans_N	85	47	83	2e-06	yes
MSTRG.105663.4	PF03310.8	Cauli_DNA-bind	121	50	97	0.043	no
MSTRG.105663.4	PF14510.1	ABC_trans_N	85	49	83	1.1e-06	yes
MSTRG.105663.4	PF00005.22	ABC_tran	137	1	90	4.8e-11	yes
MSTRG.105663.4	PF03193.11	DUF258	161	29	59	0.0013	no
MSTRG.105663.4	PF13555.1	AAA_29	62	25	42	0.0023	no
MSTRG.105663.4	PF13304.1	AAA_21	303	1	37	0.0035	no
MSTRG.105663.4	PF02492.14	cobW	178	3	36	0.014	no
MSTRG.105663.4	PF13671.1	AAA_33	143	2	27	0.027	no
MSTRG.105663.4	PF13481.1	AAA_25	194	28	60	0.028	no
MSTRG.105663.4	PF13476.1	AAA_23	202	17	39	0.033	no
MSTRG.105663.4	PF10662.4	PduV-EutP	143	6	26	0.058	no
MSTRG.105663.4	PF13521.1	AAA_28	163	3	23	0.058	no
MSTRG.105663.4	PF13401.1	AAA_22	131	7	36	0.062	no
MSTRG.105663.4	PF13207.1	AAA_17	121	4	23	0.087	no
MSTRG.105663.4	PF13238.1	AAA_18	129	3	23	0.091	no
MSTRG.105663.4	PF13740.1	ACT_6	76	2	32	0.13	no
MSTRG.105663.4	PF05729.7	NACHT	166	4	31	0.15	no
MSTRG.105663.4	PF02367.12	UPF0079	123	6	35	0.18	no
MSTRG.105663.4	PF02367.12	UPF0079	123	77	106	0.18	no
MSTRG.105663.4	PF10057.4	DUF2294	118	60	77	0.12	no
MSTRG.105663.4	PF10057.4	DUF2294	118	45	89	0.12	no
MSTRG.105663.4	PF01061.19	ABC2_membrane	210	20	128	3.8e-10	yes
MSTRG.105663.5	PF03310.8	Cauli_DNA-bind	121	50	97	0.043	no
MSTRG.105663.5	PF01061.19	ABC2_membrane	210	20	128	3.8e-10	yes
MSTRG.105663.5	PF00005.22	ABC_tran	137	1	90	4.8e-11	yes
MSTRG.105663.5	PF03193.11	DUF258	161	29	59	0.0013	no
MSTRG.105663.5	PF13555.1	AAA_29	62	25	42	0.0023	no
MSTRG.105663.5	PF13304.1	AAA_21	303	1	37	0.0035	no
MSTRG.105663.5	PF02492.14	cobW	178	3	36	0.014	no
MSTRG.105663.5	PF13671.1	AAA_33	143	2	27	0.027	no
MSTRG.105663.5	PF13481.1	AAA_25	194	28	60	0.028	no
MSTRG.105663.5	PF13476.1	AAA_23	202	17	39	0.033	no
MSTRG.105663.5	PF10662.4	PduV-EutP	143	6	26	0.058	no
MSTRG.105663.5	PF13521.1	AAA_28	163	3	23	0.058	no
MSTRG.105663.5	PF13401.1	AAA_22	131	7	36	0.062	no
MSTRG.105663.5	PF13207.1	AAA_17	121	4	23	0.087	no
MSTRG.105663.5	PF13238.1	AAA_18	129	3	23	0.091	no
MSTRG.105663.5	PF13740.1	ACT_6	76	2	32	0.13	no
MSTRG.105663.5	PF05729.7	NACHT	166	4	31	0.15	no
MSTRG.105663.5	PF02367.12	UPF0079	123	6	35	0.18	no
MSTRG.105663.5	PF02367.12	UPF0079	123	77	106	0.18	no
MSTRG.105663.5	PF14510.1	ABC_trans_N	85	23	32	2e-06	yes
MSTRG.105663.5	PF14510.1	ABC_trans_N	85	47	83	2e-06	yes
MSTRG.105663.6	PF00005.22	ABC_tran	137	1	90	4.8e-11	yes
MSTRG.105663.6	PF03193.11	DUF258	161	29	59	0.0013	no
MSTRG.105663.6	PF13555.1	AAA_29	62	25	42	0.0023	no
MSTRG.105663.6	PF13304.1	AAA_21	303	1	37	0.0035	no
MSTRG.105663.6	PF02492.14	cobW	178	3	36	0.014	no
MSTRG.105663.6	PF13671.1	AAA_33	143	2	27	0.027	no
MSTRG.105663.6	PF13481.1	AAA_25	194	28	60	0.028	no
MSTRG.105663.6	PF13476.1	AAA_23	202	17	39	0.033	no
MSTRG.105663.6	PF10662.4	PduV-EutP	143	6	26	0.058	no
MSTRG.105663.6	PF13521.1	AAA_28	163	3	23	0.058	no
MSTRG.105663.6	PF13401.1	AAA_22	131	7	36	0.062	no
MSTRG.105663.6	PF13207.1	AAA_17	121	4	23	0.087	no
MSTRG.105663.6	PF13238.1	AAA_18	129	3	23	0.091	no
MSTRG.105663.6	PF13740.1	ACT_6	76	2	32	0.13	no
MSTRG.105663.6	PF05729.7	NACHT	166	4	31	0.15	no
MSTRG.105663.6	PF02367.12	UPF0079	123	6	35	0.18	no
MSTRG.105663.6	PF02367.12	UPF0079	123	77	106	0.18	no
MSTRG.105663.6	PF01061.19	ABC2_membrane	210	20	128	3.8e-10	yes
MSTRG.105663.6	PF03310.8	Cauli_DNA-bind	121	50	97	0.043	no
MSTRG.105663.7	PF00005.22	ABC_tran	137	1	90	4.8e-11	yes
MSTRG.105663.7	PF03193.11	DUF258	161	29	59	0.0013	no
MSTRG.105663.7	PF13555.1	AAA_29	62	25	42	0.0023	no
MSTRG.105663.7	PF13304.1	AAA_21	303	1	37	0.0035	no
MSTRG.105663.7	PF02492.14	cobW	178	3	36	0.014	no
MSTRG.105663.7	PF13671.1	AAA_33	143	2	27	0.027	no
MSTRG.105663.7	PF13481.1	AAA_25	194	28	60	0.028	no
MSTRG.105663.7	PF13476.1	AAA_23	202	17	39	0.033	no
MSTRG.105663.7	PF10662.4	PduV-EutP	143	6	26	0.058	no
MSTRG.105663.7	PF13521.1	AAA_28	163	3	23	0.058	no
MSTRG.105663.7	PF13401.1	AAA_22	131	7	36	0.062	no
MSTRG.105663.7	PF13207.1	AAA_17	121	4	23	0.087	no
MSTRG.105663.7	PF13238.1	AAA_18	129	3	23	0.091	no
MSTRG.105663.7	PF13740.1	ACT_6	76	2	32	0.13	no
MSTRG.105663.7	PF05729.7	NACHT	166	4	31	0.15	no
MSTRG.105663.7	PF02367.12	UPF0079	123	6	35	0.18	no
MSTRG.105663.7	PF02367.12	UPF0079	123	77	106	0.18	no
MSTRG.105663.7	PF03310.8	Cauli_DNA-bind	121	50	97	0.043	no
MSTRG.105663.7	PF01061.19	ABC2_membrane	210	20	128	3.8e-10	yes
MSTRG.105663.8	PF01061.19	ABC2_membrane	210	20	128	3.8e-10	yes
MSTRG.105663.8	PF00005.22	ABC_tran	137	1	90	4.8e-11	yes
MSTRG.105663.8	PF03193.11	DUF258	161	29	59	0.0013	no
MSTRG.105663.8	PF13555.1	AAA_29	62	25	42	0.0023	no
MSTRG.105663.8	PF13304.1	AAA_21	303	1	37	0.0035	no
MSTRG.105663.8	PF02492.14	cobW	178	3	36	0.014	no
MSTRG.105663.8	PF13671.1	AAA_33	143	2	27	0.027	no
MSTRG.105663.8	PF13481.1	AAA_25	194	28	60	0.028	no
MSTRG.105663.8	PF13476.1	AAA_23	202	17	39	0.033	no
MSTRG.105663.8	PF10662.4	PduV-EutP	143	6	26	0.058	no
MSTRG.105663.8	PF13521.1	AAA_28	163	3	23	0.058	no
MSTRG.105663.8	PF13401.1	AAA_22	131	7	36	0.062	no
MSTRG.105663.8	PF13207.1	AAA_17	121	4	23	0.087	no
MSTRG.105663.8	PF13238.1	AAA_18	129	3	23	0.091	no
MSTRG.105663.8	PF13740.1	ACT_6	76	2	32	0.13	no
MSTRG.105663.8	PF05729.7	NACHT	166	4	31	0.15	no
MSTRG.105663.8	PF02367.12	UPF0079	123	6	35	0.18	no
MSTRG.105663.8	PF02367.12	UPF0079	123	77	106	0.18	no
MSTRG.105663.8	PF03310.8	Cauli_DNA-bind	121	50	97	0.043	no
MSTRG.105663.9	PF01061.19	ABC2_membrane	210	20	128	3.8e-10	yes
MSTRG.105663.9	PF03310.8	Cauli_DNA-bind	121	50	97	0.043	no
MSTRG.105663.9	PF00005.22	ABC_tran	137	1	90	4.8e-11	yes
MSTRG.105663.9	PF03193.11	DUF258	161	29	59	0.0013	no
MSTRG.105663.9	PF13555.1	AAA_29	62	25	42	0.0023	no
MSTRG.105663.9	PF13304.1	AAA_21	303	1	37	0.0035	no
MSTRG.105663.9	PF02492.14	cobW	178	3	36	0.014	no
MSTRG.105663.9	PF13671.1	AAA_33	143	2	27	0.027	no
MSTRG.105663.9	PF13481.1	AAA_25	194	28	60	0.028	no
MSTRG.105663.9	PF13476.1	AAA_23	202	17	39	0.033	no
MSTRG.105663.9	PF10662.4	PduV-EutP	143	6	26	0.058	no
MSTRG.105663.9	PF13521.1	AAA_28	163	3	23	0.058	no
MSTRG.105663.9	PF13401.1	AAA_22	131	7	36	0.062	no
MSTRG.105663.9	PF13207.1	AAA_17	121	4	23	0.087	no
MSTRG.105663.9	PF13238.1	AAA_18	129	3	23	0.091	no
MSTRG.105663.9	PF13740.1	ACT_6	76	2	32	0.13	no
MSTRG.105663.9	PF05729.7	NACHT	166	4	31	0.15	no
MSTRG.105663.9	PF02367.12	UPF0079	123	6	35	0.18	no
MSTRG.105663.9	PF02367.12	UPF0079	123	77	106	0.18	no
MSTRG.105663.9	PF14510.1	ABC_trans_N	85	49	83	1.8e-06	yes
MSTRG.105866.1	PF13536.1	EmrE	113	65	108	3e-05	yes
MSTRG.105866.1	PF00892.15	EamA	126	73	125	6.8e-05	yes
MSTRG.105866.1	PF05653.9	Mg_trans_NIPA	300	76	120	0.0003	yes
MSTRG.105866.1	PF03151.11	TPT	153	100	149	0.0085	no
MSTRG.105871.1	PF07993.7	NAD_binding_4	249	174	249	1.9e-17	yes
MSTRG.105871.1	PF03015.14	Sterile	94	32	89	1.9e-12	yes
MSTRG.105871.2	PF07993.7	NAD_binding_4	249	174	249	1.5e-17	yes
MSTRG.105876.1	PF00067.17	p450	463	348	449	2.1e-17	yes
MSTRG.105893.1	PF10990.3	DUF2809	91	60	80	0.044	no
MSTRG.105893.1	PF10990.3	DUF2809	91	32	82	0.044	no
MSTRG.105893.3	PF10990.3	DUF2809	91	60	80	0.044	no
MSTRG.105893.3	PF10990.3	DUF2809	91	32	82	0.044	no
MSTRG.105893.4	PF10990.3	DUF2809	91	60	80	0.039	no
MSTRG.105893.4	PF10990.3	DUF2809	91	32	82	0.039	no
MSTRG.105893.6	PF10990.3	DUF2809	91	60	80	0.044	no
MSTRG.105893.6	PF10990.3	DUF2809	91	32	82	0.044	no
MSTRG.105895.1	PF13851.1	GAS	201	67	113	0.025	no
MSTRG.105895.1	PF07544.8	Med9	83	27	74	0.026	no
MSTRG.105895.1	PF10046.4	BLOC1_2	99	40	89	0.036	no
MSTRG.105895.1	PF02403.17	Seryl_tRNA_N	108	55	97	0.049	no
MSTRG.105895.1	PF03194.10	LUC7	254	62	140	0.052	no
MSTRG.105895.1	PF05377.6	FlaC_arch	55	17	42	0.1	no
MSTRG.105895.1	PF05377.6	FlaC_arch	55	11	35	0.1	no
MSTRG.105895.1	PF14282.1	FlxA	106	31	73	0.21	no
MSTRG.105895.1	PF10458.4	Val_tRNA-synt_C	66	2	23	0.31	no
MSTRG.105895.1	PF04102.7	SlyX	69	37	53	0.49	no
MSTRG.105895.1	PF04102.7	SlyX	69	29	52	0.49	no
MSTRG.105913.1	PF02991.11	Atg8	104	1	104	1.3e-49	yes
MSTRG.105913.1	PF04110.8	APG12	87	10	87	1.6e-07	yes
MSTRG.105977.2	PF04827.9	Plant_tran	205	27	79	3.2e-71	yes
MSTRG.105977.2	PF04827.9	Plant_tran	205	122	204	3.2e-71	yes
MSTRG.105977.2	PF13359.1	DDE_Tnp_4	158	107	158	7.5e-06	yes
MSTRG.105977.3	PF04827.9	Plant_tran	205	27	204	7.3e-100	yes
MSTRG.105977.3	PF13359.1	DDE_Tnp_4	158	17	158	7.6e-09	yes
MSTRG.105979.2	PF14303.1	NAM-associated	154	66	66	3e-10	yes
MSTRG.105979.2	PF14303.1	NAM-associated	154	2	104	3e-10	yes
MSTRG.105979.2	PF15325.1	MRI	106	60	66	0.5	no
MSTRG.105979.2	PF15325.1	MRI	106	76	105	0.5	no
MSTRG.105979.2	PF15325.1	MRI	106	36	90	0.5	no
MSTRG.105979.3	PF14303.1	NAM-associated	154	61	61	3.9e-10	yes
MSTRG.105979.3	PF14303.1	NAM-associated	154	2	100	3.9e-10	yes
MSTRG.105979.3	PF13837.1	Myb_DNA-bind_4	90	1	19	0.05	no
MSTRG.105979.3	PF13837.1	Myb_DNA-bind_4	90	50	69	0.05	no
MSTRG.105979.3	PF15325.1	MRI	106	58	66	0.6	no
MSTRG.105979.3	PF15325.1	MRI	106	78	105	0.6	no
MSTRG.105979.3	PF15325.1	MRI	106	36	90	0.6	no
MSTRG.105979.4	PF14303.1	NAM-associated	154	58	62	1.2e-09	yes
MSTRG.105979.4	PF14303.1	NAM-associated	154	2	76	1.2e-09	yes
MSTRG.105979.4	PF13837.1	Myb_DNA-bind_4	90	1	69	1.5e-06	yes
MSTRG.105979.4	PF00249.26	Myb_DNA-binding	48	1	46	0.0054	no
MSTRG.105979.4	PF13921.1	Myb_DNA-bind_6	60	45	57	0.008	no
MSTRG.105979.4	PF13921.1	Myb_DNA-bind_6	60	1	44	0.008	no
MSTRG.105984.1	PF01569.16	PAP2	129	82	122	7.3e-08	yes
MSTRG.10610.1	PF01625.16	PMSR	156	3	86	8.2e-35	yes
MSTRG.10610.2	PF01625.16	PMSR	156	3	46	8.3e-19	yes
MSTRG.10610.2	PF01625.16	PMSR	156	83	100	8.3e-19	yes
MSTRG.106173.1	PF00856.23	SET	162	126	161	5.9e-07	yes
MSTRG.106226.1	PF04434.12	SWIM	40	1	39	1.8e-08	yes
MSTRG.106226.1	PF10551.4	MULE	93	51	69	6e-11	yes
MSTRG.106226.1	PF10551.4	MULE	93	5	72	6e-11	yes
MSTRG.106226.1	PF08235.8	LNS2	157	71	115	0.033	no
MSTRG.106226.1	PF08235.8	LNS2	157	5	28	0.033	no
MSTRG.106226.1	PF07451.6	SpoVAD	329	219	268	0.083	no
MSTRG.106226.2	PF04434.12	SWIM	40	1	39	1.8e-08	yes
MSTRG.106226.2	PF10551.4	MULE	93	51	69	6e-11	yes
MSTRG.106226.2	PF10551.4	MULE	93	5	72	6e-11	yes
MSTRG.106226.2	PF08235.8	LNS2	157	71	115	0.033	no
MSTRG.106226.2	PF08235.8	LNS2	157	5	28	0.033	no
MSTRG.106226.2	PF07451.6	SpoVAD	329	219	268	0.083	no
MSTRG.106245.1	PF03384.9	DUF287	55	1	55	1.5e-13	yes
MSTRG.106248.1	PF07727.9	RVT_2	246	1	158	1.2e-60	yes
MSTRG.106248.1	PF00665.21	rve	120	4	118	7.4e-32	yes
MSTRG.106248.1	PF00665.21	rve	120	6	14	7.4e-32	yes
MSTRG.106248.1	PF13683.1	rve_3	67	1	28	0.028	no
MSTRG.106248.2	PF07727.9	RVT_2	246	1	160	1.6e-62	yes
MSTRG.106248.2	PF00665.21	rve	120	4	118	7.2e-32	yes
MSTRG.106248.2	PF00665.21	rve	120	6	15	7.2e-32	yes
MSTRG.106248.2	PF13683.1	rve_3	67	1	28	0.028	no
MSTRG.106249.1	PF07727.9	RVT_2	246	1	156	5.8e-62	yes
MSTRG.106249.1	PF00665.21	rve	120	4	118	7.1e-32	yes
MSTRG.106249.1	PF00665.21	rve	120	6	15	7.1e-32	yes
MSTRG.106249.1	PF13683.1	rve_3	67	1	28	0.028	no
MSTRG.106249.2	PF07727.9	RVT_2	246	1	98	6.7e-36	yes
MSTRG.106249.2	PF00665.21	rve	120	4	118	5.6e-32	yes
MSTRG.106249.2	PF00665.21	rve	120	6	14	5.6e-32	yes
MSTRG.106249.2	PF13683.1	rve_3	67	1	28	0.023	no
MSTRG.106254.1	PF03936.11	Terpene_synth_C	270	1	270	1.3e-77	yes
MSTRG.106254.1	PF01397.16	Terpene_synth	183	24	183	2.4e-46	yes
MSTRG.106254.1	PF03861.9	ANTAR	56	21	38	0.0067	no
MSTRG.106254.1	PF03861.9	ANTAR	56	24	38	0.0067	no
MSTRG.106254.2	PF03936.11	Terpene_synth_C	270	104	270	1.1e-42	yes
MSTRG.106254.2	PF03861.9	ANTAR	56	21	38	0.00095	yes
MSTRG.106254.2	PF03861.9	ANTAR	56	24	38	0.00095	yes
MSTRG.106254.2	PF01397.16	Terpene_synth	183	22	183	4.4e-47	yes
MSTRG.106254.2	PF03936.11	Terpene_synth_C	270	1	61	5.2e-13	yes
MSTRG.106254.3	PF03936.11	Terpene_synth_C	270	56	270	7.9e-58	yes
MSTRG.106254.3	PF03861.9	ANTAR	56	21	38	0.0016	no
MSTRG.106254.3	PF03861.9	ANTAR	56	24	38	0.0016	no
MSTRG.106254.4	PF03936.11	Terpene_synth_C	270	1	229	3.4e-51	yes
MSTRG.106254.4	PF01397.16	Terpene_synth	183	22	183	1.4e-46	yes
MSTRG.106254.4	PF03936.11	Terpene_synth_C	270	233	270	6.4e-05	yes
MSTRG.106285.1	PF01535.15	PPR	31	14	26	4.5e-05	yes
MSTRG.106285.1	PF01535.15	PPR	31	2	28	4.5e-05	yes
MSTRG.106285.1	PF01535.15	PPR	31	3	28	4.5e-05	yes
MSTRG.106285.1	PF13431.1	TPR_17	34	25	33	0.00055	yes
MSTRG.106285.1	PF13431.1	TPR_17	34	2	29	0.00055	yes
MSTRG.106285.1	PF13432.1	TPR_16	65	10	46	0.0051	no
MSTRG.106285.1	PF13181.1	TPR_8	34	12	32	0.013	no
MSTRG.106285.1	PF13181.1	TPR_8	34	3	17	0.013	no
MSTRG.106285.1	PF07719.12	TPR_2	34	14	32	0.023	no
MSTRG.106285.1	PF07719.12	TPR_2	34	3	19	0.023	no
MSTRG.106285.1	PF13428.1	TPR_14	44	7	41	0.047	no
MSTRG.106285.1	PF13428.1	TPR_14	44	3	20	0.047	no
MSTRG.106285.1	PF13414.1	TPR_11	69	17	53	0.061	no
MSTRG.106285.1	PF14559.1	TPR_19	68	6	41	0.11	no
MSTRG.10633.1	PF05739.14	SNARE	63	48	59	2.2e-19	yes
MSTRG.10633.1	PF05739.14	SNARE	63	8	23	2.2e-19	yes
MSTRG.10633.1	PF05739.14	SNARE	63	1	62	2.2e-19	yes
MSTRG.10633.1	PF00804.20	Syntaxin	103	2	103	8e-16	yes
MSTRG.10633.1	PF00804.20	Syntaxin	103	24	59	8e-16	yes
MSTRG.10633.1	PF02346.11	Vac_Fusion	57	15	34	0.04	no
MSTRG.10633.1	PF02346.11	Vac_Fusion	57	2	35	0.04	no
MSTRG.10633.1	PF12575.3	DUF3753	72	29	65	0.043	no
MSTRG.10633.1	PF00523.13	Fusion_gly	490	445	474	0.089	no
MSTRG.10633.1	PF00523.13	Fusion_gly	490	438	488	0.089	no
MSTRG.10633.1	PF00482.18	T2SF	124	58	103	0.11	no
MSTRG.10633.1	PF00482.18	T2SF	124	16	123	0.11	no
MSTRG.10633.1	PF12718.2	Tropomyosin_1	143	27	108	0.14	no
MSTRG.10633.1	PF12718.2	Tropomyosin_1	143	42	60	0.14	no
MSTRG.10633.1	PF12718.2	Tropomyosin_1	143	14	80	0.14	no
MSTRG.10633.1	PF09969.4	DUF2203	120	16	75	0.14	no
MSTRG.10633.1	PF09969.4	DUF2203	120	43	90	0.14	no
MSTRG.10633.1	PF09969.4	DUF2203	120	10	68	0.14	no
MSTRG.10633.1	PF12022.3	DUF3510	125	67	125	0.15	no
MSTRG.10633.1	PF12022.3	DUF3510	125	75	92	0.15	no
MSTRG.10633.1	PF12022.3	DUF3510	125	71	103	0.15	no
MSTRG.10633.1	PF09177.6	Syntaxin-6_N	97	1	64	0.45	no
MSTRG.10633.1	PF09177.6	Syntaxin-6_N	97	33	48	0.45	no
MSTRG.10633.1	PF09177.6	Syntaxin-6_N	97	17	60	0.45	no
MSTRG.10633.1	PF09177.6	Syntaxin-6_N	97	7	28	0.45	no
MSTRG.10633.1	PF08653.5	DASH_Dam1	58	5	30	0.56	no
MSTRG.10633.1	PF08653.5	DASH_Dam1	58	9	32	0.56	no
MSTRG.10633.1	PF08653.5	DASH_Dam1	58	6	28	0.56	no
MSTRG.10633.1	PF05073.7	Baculo_p24	182	106	155	0.71	no
MSTRG.10633.1	PF05073.7	Baculo_p24	182	118	150	0.71	no
MSTRG.10633.1	PF05073.7	Baculo_p24	182	103	158	0.71	no
MSTRG.10633.1	PF09889.4	DUF2116	59	33	48	0.94	no
MSTRG.10633.1	PF09889.4	DUF2116	59	33	56	0.94	no
MSTRG.10633.1	PF12889.2	DUF3829	277	187	258	1.5	no
MSTRG.10633.1	PF12889.2	DUF3829	277	160	250	1.5	no
MSTRG.10633.1	PF14182.1	YgaB	79	24	70	6.3	no
MSTRG.10633.1	PF14182.1	YgaB	79	36	54	6.3	no
MSTRG.10633.1	PF14182.1	YgaB	79	2	38	6.3	no
MSTRG.10633.1	PF01105.19	EMP24_GP25L	183	108	137	8.7	no
MSTRG.10633.1	PF01105.19	EMP24_GP25L	183	119	172	8.7	no
MSTRG.106370.1	PF11398.3	DUF2813	373	223	303	0.027	no
MSTRG.106380.1	PF14303.1	NAM-associated	154	2	76	4.4e-09	yes
MSTRG.106380.1	PF13837.1	Myb_DNA-bind_4	90	1	71	5.6e-05	yes
MSTRG.106380.1	PF13837.1	Myb_DNA-bind_4	90	29	37	5.6e-05	yes
MSTRG.106380.1	PF08792.5	A2L_zn_ribbon	33	8	28	0.0016	no
MSTRG.106380.1	PF08792.5	A2L_zn_ribbon	33	20	29	0.0016	no
MSTRG.106380.2	PF14303.1	NAM-associated	154	2	76	4.4e-09	yes
MSTRG.106380.2	PF13837.1	Myb_DNA-bind_4	90	1	71	5.6e-05	yes
MSTRG.106380.2	PF13837.1	Myb_DNA-bind_4	90	29	37	5.6e-05	yes
MSTRG.106380.2	PF08792.5	A2L_zn_ribbon	33	8	28	0.0016	no
MSTRG.106380.2	PF08792.5	A2L_zn_ribbon	33	20	29	0.0016	no
MSTRG.106380.3	PF14303.1	NAM-associated	154	2	76	2.6e-09	yes
MSTRG.106380.3	PF13837.1	Myb_DNA-bind_4	90	1	71	6.1e-05	yes
MSTRG.106380.3	PF13837.1	Myb_DNA-bind_4	90	29	37	6.1e-05	yes
MSTRG.106380.3	PF08792.5	A2L_zn_ribbon	33	8	28	0.0026	no
MSTRG.106380.3	PF08792.5	A2L_zn_ribbon	33	20	29	0.0026	no
MSTRG.106380.3	PF08792.5	A2L_zn_ribbon	33	9	16	0.0026	no
MSTRG.106381.1	PF13837.1	Myb_DNA-bind_4	90	1	69	2.2e-05	yes
MSTRG.106381.1	PF08792.5	A2L_zn_ribbon	33	8	28	0.00032	yes
MSTRG.106381.1	PF08792.5	A2L_zn_ribbon	33	20	29	0.00032	yes
MSTRG.106381.2	PF13837.1	Myb_DNA-bind_4	90	1	69	2.3e-05	yes
MSTRG.106381.2	PF08792.5	A2L_zn_ribbon	33	8	28	0.00034	yes
MSTRG.106381.2	PF08792.5	A2L_zn_ribbon	33	20	29	0.00034	yes
MSTRG.106381.2	PF14303.1	NAM-associated	154	5	76	1.5e-08	yes
MSTRG.106381.3	PF14303.1	NAM-associated	154	2	76	1.4e-09	yes
MSTRG.106381.4	PF13837.1	Myb_DNA-bind_4	90	1	67	3e-05	yes
MSTRG.106381.4	PF08792.5	A2L_zn_ribbon	33	8	28	0.00021	yes
MSTRG.106381.4	PF08792.5	A2L_zn_ribbon	33	20	31	0.00021	yes
MSTRG.106381.4	PF14303.1	NAM-associated	154	5	76	3.5e-08	yes
MSTRG.106381.5	PF14303.1	NAM-associated	154	5	76	1.5e-08	yes
MSTRG.106389.1	PF00656.17	Peptidase_C14	248	149	248	1.2e-26	yes
MSTRG.106569.6	PF12241.3	Enoyl_reductase	237	63	118	0.1	no
MSTRG.106575.1	PF04827.9	Plant_tran	205	187	204	7.8e-06	yes
MSTRG.106590.1	PF10399.4	UCR_Fe-S_N	41	7	20	0.11	no
MSTRG.106590.3	PF10399.4	UCR_Fe-S_N	41	7	20	0.11	no
MSTRG.106590.4	PF10399.4	UCR_Fe-S_N	41	7	20	0.11	no
MSTRG.10662.1	PF00098.18	zf-CCHC	18	2	17	4.9e-08	yes
MSTRG.10662.1	PF03732.12	Retrotrans_gag	96	6	48	3.5e-05	yes
MSTRG.10662.1	PF13696.1	zf-CCHC_2	32	5	26	0.0017	no
MSTRG.10662.1	PF14392.1	zf-CCHC_4	49	33	48	0.0063	no
MSTRG.106620.1	PF07127.6	Nodulin_late	54	11	44	0.0039	no
MSTRG.106620.1	PF07771.6	TSGP1	120	99	117	0.22	no
MSTRG.106620.1	PF07771.6	TSGP1	120	57	80	0.22	no
MSTRG.106620.1	PF00642.19	zf-CCCH	27	10	17	1.4	no
MSTRG.106620.1	PF00642.19	zf-CCCH	27	12	22	1.4	no
MSTRG.106647.1	PF00995.18	Sec1	564	4	33	7.8e-05	yes
MSTRG.106647.2	PF00995.18	Sec1	564	4	33	7.8e-05	yes
MSTRG.106668.3	PF02535.17	Zip	317	34	79	1	no
MSTRG.106668.3	PF02535.17	Zip	317	138	161	1	no
MSTRG.106690.1	PF14244.1	UBN2_3	152	6	130	5.7e-21	yes
MSTRG.106690.1	PF14223.1	UBN2	119	1	93	3.6e-16	yes
MSTRG.106690.1	PF14227.1	UBN2_2	120	2	90	3.2e-11	yes
MSTRG.106690.1	PF03732.12	Retrotrans_gag	96	27	94	0.00056	yes
MSTRG.106690.1	PF13961.1	DUF4219	27	1	22	0.019	no
MSTRG.106690.1	PF13961.1	DUF4219	27	19	23	0.019	no
MSTRG.106690.1	PF00665.21	rve	120	3	118	1.3e-28	yes
MSTRG.106690.1	PF13976.1	gag_pre-integrs	67	25	67	5.8e-09	yes
MSTRG.106690.1	PF13976.1	gag_pre-integrs	67	13	29	5.8e-09	yes
MSTRG.106690.1	PF13683.1	rve_3	67	6	24	0.016	no
MSTRG.106690.1	PF13683.1	rve_3	67	2	34	0.016	no
MSTRG.106732.3	PF00995.18	Sec1	564	199	275	1.8e-11	yes
MSTRG.106732.4	PF00995.18	Sec1	564	173	275	1.3e-27	yes
MSTRG.106739.1	PF02362.16	B3	100	61	96	6.2e-09	yes
MSTRG.106739.2	PF02362.16	B3	100	31	95	1.7e-10	yes
MSTRG.106739.2	PF00122.15	E1-E2_ATPase	230	15	62	0.0014	no
MSTRG.106763.1	PF06459.7	RR_TM4-6	274	60	146	1.3	no
MSTRG.106771.1	PF03141.11	Methyltransf_29	506	1	54	1.2e-14	yes
MSTRG.106771.1	PF09323.5	DUF1980	182	53	156	0.0031	no
MSTRG.106771.1	PF04478.7	Mid2	155	29	61	0.023	no
MSTRG.106771.1	PF04478.7	Mid2	155	90	146	0.023	no
MSTRG.106771.2	PF03141.11	Methyltransf_29	506	1	54	1.1e-14	yes
MSTRG.106771.2	PF09323.5	DUF1980	182	59	156	0.011	no
MSTRG.106771.2	PF04478.7	Mid2	155	35	61	0.19	no
MSTRG.106771.2	PF04478.7	Mid2	155	90	146	0.19	no
MSTRG.106771.2	PF10500.4	SR-25	225	39	87	2.1	no
MSTRG.106775.1	PF13837.1	Myb_DNA-bind_4	90	1	84	3.8e-20	yes
MSTRG.106775.1	PF03871.9	RNA_pol_Rpb5_N	93	14	48	3.3e-05	yes
MSTRG.106775.1	PF13921.1	Myb_DNA-bind_6	60	1	6	0.0067	no
MSTRG.106775.1	PF13921.1	Myb_DNA-bind_6	60	18	49	0.0067	no
MSTRG.106775.1	PF13873.1	Myb_DNA-bind_5	78	3	10	0.019	no
MSTRG.106775.1	PF13873.1	Myb_DNA-bind_5	78	26	74	0.019	no
MSTRG.106775.1	PF09777.4	OSTMP1	237	133	162	0.062	no
MSTRG.106775.1	PF07558.6	Shugoshin_N	46	15	27	0.0094	no
MSTRG.106775.1	PF07558.6	Shugoshin_N	46	15	40	0.0094	no
MSTRG.106775.1	PF12794.2	MscS_TM	340	250	296	0.82	no
MSTRG.106776.1	PF09331.6	DUF1985	142	1	142	2.3e-34	yes
MSTRG.106776.1	PF10536.4	PMD	363	34	192	0.00048	yes
MSTRG.106778.1	PF09331.6	DUF1985	142	26	96	6.3e-14	yes
MSTRG.106778.1	PF09331.6	DUF1985	142	100	142	1.8e-09	yes
MSTRG.106778.1	PF09331.6	DUF1985	142	57	87	1.8e-09	yes
MSTRG.106778.1	PF06479.7	Ribonuc_2-5A	129	15	83	0.071	no
MSTRG.10678.1	PF08513.6	LisH	27	7	22	0.023	no
MSTRG.10678.1	PF08513.6	LisH	27	5	27	0.023	no
MSTRG.10678.1	PF04677.10	CwfJ_C_1	122	65	99	0.037	no
MSTRG.10678.1	PF11586.3	DUF3242	129	43	90	0.041	no
MSTRG.10678.1	PF10607.4	CLTH	145	31	89	0.11	no
MSTRG.10678.1	PF11743.3	DUF3301	97	56	85	0.11	no
MSTRG.10678.1	PF06437.6	ISN1	408	42	91	0.1	no
MSTRG.10678.2	PF04677.10	CwfJ_C_1	122	65	99	0.034	no
MSTRG.10678.2	PF08513.6	LisH	27	5	27	0.037	no
MSTRG.10678.2	PF11586.3	DUF3242	129	43	90	0.047	no
MSTRG.10678.2	PF11743.3	DUF3301	97	5	57	0.047	no
MSTRG.10678.2	PF11743.3	DUF3301	97	57	86	0.047	no
MSTRG.10678.2	PF10607.4	CLTH	145	33	89	0.11	no
MSTRG.10678.2	PF00400.27	WD40	39	10	39	0.0026	no
MSTRG.10678.2	PF00400.27	WD40	39	11	26	0.0026	no
MSTRG.10678.3	PF04677.10	CwfJ_C_1	122	65	99	0.13	no
MSTRG.10678.3	PF10607.4	CLTH	145	33	92	0.18	no
MSTRG.106789.1	PF01810.13	LysE	191	75	139	0.1	no
MSTRG.10679.1	PF00400.27	WD40	39	17	32	2.5e-15	yes
MSTRG.10679.1	PF00400.27	WD40	39	19	39	2.5e-15	yes
MSTRG.10679.1	PF00400.27	WD40	39	16	37	2.5e-15	yes
MSTRG.10679.1	PF00400.27	WD40	39	11	38	2.5e-15	yes
MSTRG.10679.1	PF00400.27	WD40	39	16	39	2.5e-15	yes
MSTRG.10679.1	PF00400.27	WD40	39	3	39	2.5e-15	yes
MSTRG.10679.1	PF00400.27	WD40	39	16	37	2.5e-15	yes
MSTRG.10679.1	PF00400.27	WD40	39	16	36	2.5e-15	yes
MSTRG.10679.2	PF00400.27	WD40	39	19	39	1.5e-16	yes
MSTRG.10679.2	PF00400.27	WD40	39	16	37	1.5e-16	yes
MSTRG.10679.2	PF00400.27	WD40	39	11	38	1.5e-16	yes
MSTRG.10679.2	PF00400.27	WD40	39	16	39	1.5e-16	yes
MSTRG.10679.2	PF00400.27	WD40	39	3	38	1.5e-16	yes
MSTRG.10679.2	PF00400.27	WD40	39	12	37	1.5e-16	yes
MSTRG.10679.2	PF00400.27	WD40	39	17	37	1.5e-16	yes
MSTRG.10679.3	PF00400.27	WD40	39	11	38	2.2e-12	yes
MSTRG.10679.3	PF00400.27	WD40	39	16	39	2.2e-12	yes
MSTRG.10679.3	PF00400.27	WD40	39	3	38	2.2e-12	yes
MSTRG.10679.3	PF00400.27	WD40	39	12	37	2.2e-12	yes
MSTRG.10679.3	PF00400.27	WD40	39	14	37	2.2e-12	yes
MSTRG.10679.4	PF00400.27	WD40	39	5	39	1.1e-31	yes
MSTRG.10679.4	PF00400.27	WD40	39	12	39	1.1e-31	yes
MSTRG.10679.4	PF00400.27	WD40	39	7	39	1.1e-31	yes
MSTRG.10679.4	PF00400.27	WD40	39	6	39	1.1e-31	yes
MSTRG.10679.4	PF00400.27	WD40	39	7	32	1.1e-31	yes
MSTRG.10679.4	PF00400.27	WD40	39	17	39	1.1e-31	yes
MSTRG.10679.4	PF00400.27	WD40	39	16	37	1.1e-31	yes
MSTRG.10679.4	PF00400.27	WD40	39	8	33	1.1e-31	yes
MSTRG.10679.4	PF00400.27	WD40	39	17	39	1.1e-31	yes
MSTRG.10679.4	PF00400.27	WD40	39	7	39	1.1e-31	yes
MSTRG.10679.4	PF00400.27	WD40	39	18	37	1.1e-31	yes
MSTRG.10679.4	PF04677.10	CwfJ_C_1	122	66	99	0.11	no
MSTRG.10679.4	PF10607.4	CLTH	145	37	90	0.14	no
MSTRG.10679.4	PF06093.8	Spt4	77	14	46	0.1	no
MSTRG.10679.5	PF00400.27	WD40	39	5	39	3.9e-33	yes
MSTRG.10679.5	PF00400.27	WD40	39	12	39	3.9e-33	yes
MSTRG.10679.5	PF00400.27	WD40	39	7	39	3.9e-33	yes
MSTRG.10679.5	PF00400.27	WD40	39	6	39	3.9e-33	yes
MSTRG.10679.5	PF00400.27	WD40	39	7	32	3.9e-33	yes
MSTRG.10679.5	PF00400.27	WD40	39	17	39	3.9e-33	yes
MSTRG.10679.5	PF00400.27	WD40	39	16	37	3.9e-33	yes
MSTRG.10679.5	PF00400.27	WD40	39	8	33	3.9e-33	yes
MSTRG.10679.5	PF00400.27	WD40	39	17	39	3.9e-33	yes
MSTRG.10679.5	PF00400.27	WD40	39	7	39	3.9e-33	yes
MSTRG.10679.5	PF00400.27	WD40	39	18	37	3.9e-33	yes
MSTRG.10679.5	PF06093.8	Spt4	77	1	46	5.2e-07	yes
MSTRG.10679.5	PF04677.10	CwfJ_C_1	122	66	99	0.022	no
MSTRG.10679.5	PF10607.4	CLTH	145	37	90	0.067	no
MSTRG.10679.6	PF00400.27	WD40	39	18	39	1.7e-30	yes
MSTRG.10679.6	PF00400.27	WD40	39	12	39	1.7e-30	yes
MSTRG.10679.6	PF00400.27	WD40	39	7	39	1.7e-30	yes
MSTRG.10679.6	PF00400.27	WD40	39	6	39	1.7e-30	yes
MSTRG.10679.6	PF00400.27	WD40	39	7	32	1.7e-30	yes
MSTRG.10679.6	PF00400.27	WD40	39	17	39	1.7e-30	yes
MSTRG.10679.6	PF00400.27	WD40	39	16	37	1.7e-30	yes
MSTRG.10679.6	PF00400.27	WD40	39	8	33	1.7e-30	yes
MSTRG.10679.6	PF00400.27	WD40	39	17	39	1.7e-30	yes
MSTRG.10679.6	PF00400.27	WD40	39	7	39	1.7e-30	yes
MSTRG.10679.6	PF00400.27	WD40	39	18	37	1.7e-30	yes
MSTRG.10679.6	PF06093.8	Spt4	77	14	46	0.088	no
MSTRG.10679.6	PF04677.10	CwfJ_C_1	122	66	99	0.021	no
MSTRG.10679.6	PF10607.4	CLTH	145	37	90	0.066	no
MSTRG.10680.1	PF06093.8	Spt4	77	1	77	3e-31	yes
MSTRG.10680.1	PF07965.7	Integrin_B_tail	87	3	39	0.072	no
MSTRG.10680.1	PF07965.7	Integrin_B_tail	87	24	52	0.072	no
MSTRG.106804.1	PF05518.6	Totivirus_coat	759	661	727	1.4	no
MSTRG.106804.2	PF05518.6	Totivirus_coat	759	661	732	1.1	no
MSTRG.106806.1	PF04827.9	Plant_tran	205	2	53	1.1e-26	yes
MSTRG.106806.1	PF01584.14	CheW	138	8	46	0.048	no
MSTRG.106806.2	PF14303.1	NAM-associated	154	2	138	2.6e-11	yes
MSTRG.106808.1	PF09331.6	DUF1985	142	1	140	6.9e-34	yes
MSTRG.106844.1	PF00134.18	Cyclin_N	127	49	114	5.7e-24	yes
MSTRG.106844.2	PF00134.18	Cyclin_N	127	49	114	5.7e-24	yes
MSTRG.106844.3	PF00134.18	Cyclin_N	127	49	114	5.7e-24	yes
MSTRG.106899.1	PF06839.7	zf-GRF	45	2	43	2.2e-07	yes
MSTRG.106899.1	PF05325.6	DUF730	122	13	87	0.00032	yes
MSTRG.106962.1	PF12161.3	HsdM_N	137	16	45	0.095	no
MSTRG.106972.1	PF05641.7	Agenet	68	7	65	0.0048	no
MSTRG.106979.1	PF03004.9	Transposase_24	142	3	36	3.5e-07	yes
MSTRG.107018.1	PF01070.13	FMN_dh	357	224	356	1.1e-60	yes
MSTRG.107018.1	PF00478.20	IMPDH	352	196	241	7.7e-08	yes
MSTRG.107018.1	PF00478.20	IMPDH	352	305	336	7.7e-08	yes
MSTRG.107018.1	PF03060.10	NMO	330	145	270	5.3e-06	yes
MSTRG.107018.1	PF01180.16	DHO_dh	295	250	269	4.8e-05	yes
MSTRG.107018.1	PF01180.16	DHO_dh	295	229	278	4.8e-05	yes
MSTRG.107018.1	PF01645.12	Glu_synthase	368	270	310	0.0001	yes
MSTRG.107018.1	PF05690.9	ThiG	247	175	212	0.0004	yes
MSTRG.107018.1	PF05690.9	ThiG	247	165	205	0.0004	yes
MSTRG.107018.1	PF00977.16	His_biosynth	229	81	116	0.00048	yes
MSTRG.107018.1	PF00977.16	His_biosynth	229	62	106	0.00048	yes
MSTRG.107018.1	PF04481.7	DUF561	243	185	237	0.00067	yes
MSTRG.107018.1	PF04481.7	DUF561	243	166	217	0.00067	yes
MSTRG.107018.1	PF04481.7	DUF561	243	192	233	0.00067	yes
MSTRG.107018.1	PF00218.16	IGPS	254	159	239	0.0082	no
MSTRG.107018.1	PF00218.16	IGPS	254	200	225	0.0082	no
MSTRG.10702.1	PF02358.11	Trehalose_PPase	235	1	235	2.3e-72	yes
MSTRG.10702.1	PF08282.7	Hydrolase_3	254	1	64	0.00015	yes
MSTRG.10702.1	PF08282.7	Hydrolase_3	254	148	220	0.00015	yes
MSTRG.107049.1	PF00076.17	RRM_1	70	1	69	6.6e-19	yes
MSTRG.107049.1	PF14259.1	RRM_6	70	1	69	3.3e-15	yes
MSTRG.107049.1	PF13893.1	RRM_5	56	1	54	1.9e-07	yes
MSTRG.107059.1	PF00534.15	Glycos_transf_1	172	21	154	5.7e-28	yes
MSTRG.107059.1	PF13692.1	Glyco_trans_1_4	135	62	131	2.4e-05	yes
MSTRG.107059.1	PF13524.1	Glyco_trans_1_2	92	60	72	0.0035	no
MSTRG.107059.1	PF13524.1	Glyco_trans_1_2	92	5	60	0.0035	no
MSTRG.107059.1	PF00862.14	Sucrose_synth	550	500	549	5.2e-22	yes
MSTRG.107085.1	PF00931.17	NB-ARC	287	62	179	7.4e-09	yes
MSTRG.107085.1	PF05063.9	MT-A70	176	49	93	0.087	no
MSTRG.107085.1	PF13401.1	AAA_22	131	50	104	0.1	no
MSTRG.107094.1	PF08168.6	NUC205	44	17	29	0.034	no
MSTRG.107094.1	PF08168.6	NUC205	44	3	25	0.034	no
MSTRG.107094.1	PF07725.7	LRR_3	20	5	9	3.3e-06	yes
MSTRG.107094.1	PF07725.7	LRR_3	20	2	19	3.3e-06	yes
MSTRG.107094.1	PF00287.13	Na_K-ATPase	289	187	246	0.065	no
MSTRG.107094.1	PF12799.2	LRR_4	44	12	34	1.4e-16	yes
MSTRG.107094.1	PF12799.2	LRR_4	44	16	33	1.4e-16	yes
MSTRG.107094.1	PF12799.2	LRR_4	44	2	40	1.4e-16	yes
MSTRG.107094.1	PF12799.2	LRR_4	44	15	35	1.4e-16	yes
MSTRG.107094.1	PF12799.2	LRR_4	44	6	40	1.4e-16	yes
MSTRG.107094.1	PF12799.2	LRR_4	44	1	42	1.4e-16	yes
MSTRG.107094.1	PF12799.2	LRR_4	44	1	34	1.4e-16	yes
MSTRG.107094.1	PF00560.28	LRR_1	22	9	20	3e-15	yes
MSTRG.107094.1	PF00560.28	LRR_1	22	1	15	3e-15	yes
MSTRG.107094.1	PF00560.28	LRR_1	22	2	22	3e-15	yes
MSTRG.107094.1	PF00560.28	LRR_1	22	1	22	3e-15	yes
MSTRG.107094.1	PF00560.28	LRR_1	22	1	21	3e-15	yes
MSTRG.107094.1	PF00560.28	LRR_1	22	2	15	3e-15	yes
MSTRG.107094.1	PF00560.28	LRR_1	22	1	21	3e-15	yes
MSTRG.107094.1	PF00560.28	LRR_1	22	1	20	3e-15	yes
MSTRG.107094.1	PF00560.28	LRR_1	22	2	20	3e-15	yes
MSTRG.107094.1	PF00560.28	LRR_1	22	2	15	3e-15	yes
MSTRG.107094.1	PF00560.28	LRR_1	22	1	15	3e-15	yes
MSTRG.107094.1	PF13855.1	LRR_8	61	12	34	4.1e-12	yes
MSTRG.107094.1	PF13855.1	LRR_8	61	43	57	4.1e-12	yes
MSTRG.107094.1	PF13855.1	LRR_8	61	3	59	4.1e-12	yes
MSTRG.107094.1	PF13855.1	LRR_8	61	2	59	4.1e-12	yes
MSTRG.107094.1	PF13855.1	LRR_8	61	19	40	4.1e-12	yes
MSTRG.107094.1	PF13855.1	LRR_8	61	5	59	4.1e-12	yes
MSTRG.107094.1	PF13855.1	LRR_8	61	2	42	4.1e-12	yes
MSTRG.107094.1	PF13855.1	LRR_8	61	22	43	4.1e-12	yes
MSTRG.107094.1	PF13504.1	LRR_7	17	1	13	4.3e-09	yes
MSTRG.107094.1	PF13504.1	LRR_7	17	1	10	4.3e-09	yes
MSTRG.107094.1	PF13504.1	LRR_7	17	1	10	4.3e-09	yes
MSTRG.107094.1	PF13504.1	LRR_7	17	1	17	4.3e-09	yes
MSTRG.107094.1	PF13504.1	LRR_7	17	5	17	4.3e-09	yes
MSTRG.107094.1	PF13504.1	LRR_7	17	2	16	4.3e-09	yes
MSTRG.107094.1	PF13504.1	LRR_7	17	2	12	4.3e-09	yes
MSTRG.107094.1	PF13504.1	LRR_7	17	1	17	4.3e-09	yes
MSTRG.107094.1	PF13504.1	LRR_7	17	1	15	4.3e-09	yes
MSTRG.107094.1	PF13504.1	LRR_7	17	2	14	4.3e-09	yes
MSTRG.107094.1	PF13504.1	LRR_7	17	2	14	4.3e-09	yes
MSTRG.107094.1	PF13516.1	LRR_6	24	1	13	0.014	no
MSTRG.107094.1	PF13516.1	LRR_6	24	1	10	0.014	no
MSTRG.107094.1	PF13516.1	LRR_6	24	1	14	0.014	no
MSTRG.107094.1	PF13516.1	LRR_6	24	1	12	0.014	no
MSTRG.107094.1	PF13516.1	LRR_6	24	2	13	0.014	no
MSTRG.107094.1	PF13516.1	LRR_6	24	2	14	0.014	no
MSTRG.107094.1	PF13516.1	LRR_6	24	1	13	0.014	no
MSTRG.107094.1	PF13516.1	LRR_6	24	1	12	0.014	no
MSTRG.107118.1	PF13291.1	ACT_4	80	48	57	0.0065	no
MSTRG.107118.1	PF13291.1	ACT_4	80	6	60	0.0065	no
MSTRG.107118.1	PF00010.21	HLH	55	10	14	2.7e-08	yes
MSTRG.107118.1	PF00010.21	HLH	55	1	38	2.7e-08	yes
MSTRG.107163.2	PF13456.1	RVT_3	88	4	85	0.0089	no
MSTRG.107163.2	PF03121.10	Herpes_UL52	69	6	27	0.08	no
MSTRG.107197.2	PF04500.11	FLYWCH	62	16	49	0.012	no
MSTRG.107202.1	PF03060.10	NMO	330	191	232	0.053	no
MSTRG.107336.1	PF00291.20	PALP	306	5	57	0.0011	no
MSTRG.107336.4	PF00291.20	PALP	306	5	57	0.0011	no
MSTRG.107367.1	PF03000.9	NPH3	258	2	216	2.2e-71	yes
MSTRG.107397.1	PF04827.9	Plant_tran	205	2	37	2.2e-13	yes
MSTRG.107397.1	PF04827.9	Plant_tran	205	187	204	1.2e-05	yes
MSTRG.107397.1	PF04827.9	Plant_tran	205	125	146	1.2e-05	yes
MSTRG.107420.1	PF14223.1	UBN2	119	38	116	4.9e-15	yes
MSTRG.107420.1	PF14227.1	UBN2_2	120	38	113	5.6e-08	yes
MSTRG.107430.1	PF13976.1	gag_pre-integrs	67	2	67	2.2e-14	yes
MSTRG.107430.1	PF00098.18	zf-CCHC	18	2	17	0.00042	yes
MSTRG.107467.1	PF07010.7	Endomucin	259	181	246	0.0035	no
MSTRG.107467.1	PF09719.5	C_GCAxxG_C_C	120	10	65	0.12	no
MSTRG.10748.2	PF07059.7	DUF1336	227	1	70	1.8e-54	yes
MSTRG.10748.2	PF07059.7	DUF1336	227	134	227	1.8e-54	yes
MSTRG.107514.1	PF04147.7	Nop14	840	310	410	0.67	no
MSTRG.107514.1	PF09507.5	CDC27	430	197	336	1	no
MSTRG.107514.1	PF15511.1	CENP-T	414	235	345	1	no
MSTRG.107514.1	PF05518.6	Totivirus_coat	759	616	703	1.3	no
MSTRG.107514.1	PF06524.7	NOA36	314	225	303	1.3	no
MSTRG.107514.1	PF03344.10	Daxx	713	405	501	2	no
MSTRG.107514.1	PF07423.6	DUF1510	217	47	126	6.5	no
MSTRG.107514.1	PF02724.9	CDC45	622	112	194	8.2	no
MSTRG.107514.1	PF13952.1	DUF4216	75	4	75	2.5e-16	yes
MSTRG.107515.1	PF03004.9	Transposase_24	142	68	141	1e-09	yes
MSTRG.107515.1	PF03004.9	Transposase_24	142	117	128	1e-09	yes
MSTRG.107515.1	PF03017.9	Transposase_23	73	6	35	1.7e-08	yes
MSTRG.107515.1	PF09579.5	Spore_YtfJ	83	30	75	0.004	no
MSTRG.107515.1	PF09579.5	Spore_YtfJ	83	21	44	0.004	no
MSTRG.107515.1	PF11328.3	DUF3130	90	11	22	0.091	no
MSTRG.107515.1	PF11328.3	DUF3130	90	37	74	0.091	no
MSTRG.107515.1	PF04977.10	DivIC	80	23	41	0.24	no
MSTRG.107515.1	PF04977.10	DivIC	80	21	53	0.24	no
MSTRG.107536.1	PF02698.12	DUF218	155	22	58	0.16	no
MSTRG.107536.1	PF05883.6	Baculo_RING	135	64	80	0.2	no
MSTRG.107538.1	PF00954.15	S_locus_glycop	110	28	110	8.2e-26	yes
MSTRG.107538.1	PF00954.15	S_locus_glycop	110	91	103	8.2e-26	yes
MSTRG.107538.1	PF08276.6	PAN_2	66	31	43	3.5e-23	yes
MSTRG.107538.1	PF08276.6	PAN_2	66	1	64	3.5e-23	yes
MSTRG.107538.1	PF14124.1	DUF4291	181	30	54	0.077	no
MSTRG.107538.1	PF01826.12	TIL	55	27	50	2.1	no
MSTRG.107538.1	PF01826.12	TIL	55	25	42	2.1	no
MSTRG.107540.1	PF04805.7	Pox_E10	70	32	55	0.041	no
MSTRG.107540.2	PF04805.7	Pox_E10	70	32	55	0.041	no
MSTRG.107540.3	PF04805.7	Pox_E10	70	32	55	0.055	no
MSTRG.107550.1	PF01554.13	MatE	162	83	133	0.012	no
MSTRG.107550.1	PF03023.9	MVIN	452	374	431	3.1e-05	yes
MSTRG.107550.1	PF14667.1	Polysacc_synt_C	146	42	80	0.0075	no
MSTRG.107581.2	PF04770.7	ZF-HD_dimer	61	2	59	5.6e-31	yes
MSTRG.107581.2	PF04770.7	ZF-HD_dimer	61	19	27	5.6e-31	yes
MSTRG.107652.1	PF07734.8	FBA_1	164	1	164	5.8e-47	yes
MSTRG.107652.1	PF00646.28	F-box	48	3	39	0.0032	no
MSTRG.107679.1	PF08347.6	CTNNB1_binding	203	129	200	0.032	no
MSTRG.107727.1	PF14577.1	SEO_C	235	40	231	7.1e-17	yes
MSTRG.107727.1	PF09723.5	Zn-ribbon_8	42	11	40	0.14	no
MSTRG.107727.1	PF14576.1	SEO_N	286	84	227	6.7e-38	yes
MSTRG.107727.2	PF14577.1	SEO_C	235	40	231	7.1e-17	yes
MSTRG.107727.2	PF09723.5	Zn-ribbon_8	42	11	40	0.14	no
MSTRG.107727.2	PF14576.1	SEO_N	286	84	227	2e-37	yes
MSTRG.107727.3	PF14577.1	SEO_C	235	2	231	2.4e-22	yes
MSTRG.107727.4	PF14576.1	SEO_N	286	84	227	3.8e-38	yes
MSTRG.107727.4	PF14577.1	SEO_C	235	40	186	1.5e-11	yes
MSTRG.107727.4	PF12404.3	DUF3663	77	8	52	0.016	no
MSTRG.107727.4	PF12404.3	DUF3663	77	13	24	0.016	no
MSTRG.107816.1	PF07714.12	Pkinase_Tyr	259	27	92	3.8e-07	yes
MSTRG.107816.1	PF00069.20	Pkinase	260	23	88	4e-05	yes
MSTRG.107834.1	PF08833.5	Axin_b-cat_bind	45	5	17	0.025	no
MSTRG.108009.1	PF07727.9	RVT_2	246	43	137	3.5e-32	yes
MSTRG.108021.1	PF08113.6	CoxIIa	34	2	27	0.075	no
MSTRG.108029.1	PF04434.12	SWIM	40	9	39	1.1e-08	yes
MSTRG.108029.1	PF00735.13	Septin	281	84	135	0.12	no
MSTRG.108029.1	PF10532.4	Plant_all_beta	114	1	92	2.5e-20	yes
MSTRG.108029.1	PF10551.4	MULE	93	1	91	4e-16	yes
MSTRG.108029.1	PF03108.10	DBD_Tnp_Mut	67	4	67	4.2e-15	yes
MSTRG.108029.1	PF00872.13	Transposase_mut	381	182	283	1.1e-05	yes
MSTRG.108042.2	PF03860.11	DUF326	23	7	12	0.24	no
MSTRG.108042.2	PF03860.11	DUF326	23	14	22	0.24	no
MSTRG.108042.2	PF02363.14	C_tripleX	17	7	17	0.27	no
MSTRG.108042.2	PF02363.14	C_tripleX	17	3	13	0.27	no
MSTRG.108058.1	PF05439.7	JTB	114	31	60	0.00056	yes
MSTRG.108058.1	PF05439.7	JTB	114	53	101	0.00056	yes
MSTRG.108058.1	PF13842.1	Tnp_zf-ribbon_2	32	3	29	0.22	no
MSTRG.108210.1	PF08648.7	DUF1777	180	19	90	2.6	no
MSTRG.108246.1	PF02721.9	DUF223	95	8	95	2.2e-16	yes
MSTRG.108246.2	PF02721.9	DUF223	95	8	95	2.2e-16	yes
MSTRG.108347.1	PF00010.21	HLH	55	7	18	7.7e-09	yes
MSTRG.108347.1	PF00010.21	HLH	55	1	39	7.7e-09	yes
MSTRG.108395.1	PF07714.12	Pkinase_Tyr	259	47	92	1.8e-09	yes
MSTRG.108395.1	PF00069.20	Pkinase	260	45	89	9e-07	yes
MSTRG.108436.1	PF06598.6	Chlorovi_GP_rpt	34	19	31	0.087	no
MSTRG.108436.2	PF12799.2	LRR_4	44	23	41	1.1e-12	yes
MSTRG.108436.2	PF12799.2	LRR_4	44	3	40	1.1e-12	yes
MSTRG.108436.2	PF12799.2	LRR_4	44	3	42	1.1e-12	yes
MSTRG.108436.2	PF12799.2	LRR_4	44	2	39	1.1e-12	yes
MSTRG.108436.2	PF12799.2	LRR_4	44	5	33	1.1e-12	yes
MSTRG.108436.2	PF12799.2	LRR_4	44	1	42	1.1e-12	yes
MSTRG.108436.2	PF12799.2	LRR_4	44	1	32	1.1e-12	yes
MSTRG.108436.2	PF00560.28	LRR_1	22	8	21	1.7e-08	yes
MSTRG.108436.2	PF00560.28	LRR_1	22	2	17	1.7e-08	yes
MSTRG.108436.2	PF00560.28	LRR_1	22	1	17	1.7e-08	yes
MSTRG.108436.2	PF00560.28	LRR_1	22	2	15	1.7e-08	yes
MSTRG.108436.2	PF00560.28	LRR_1	22	2	21	1.7e-08	yes
MSTRG.108436.2	PF00560.28	LRR_1	22	2	21	1.7e-08	yes
MSTRG.108436.2	PF00560.28	LRR_1	22	4	17	1.7e-08	yes
MSTRG.108436.2	PF00560.28	LRR_1	22	1	16	1.7e-08	yes
MSTRG.108436.2	PF00560.28	LRR_1	22	1	10	1.7e-08	yes
MSTRG.108436.2	PF13855.1	LRR_8	61	20	60	1.7e-07	yes
MSTRG.108436.2	PF13855.1	LRR_8	61	3	60	1.7e-07	yes
MSTRG.108436.2	PF13855.1	LRR_8	61	3	54	1.7e-07	yes
MSTRG.108436.2	PF13855.1	LRR_8	61	5	59	1.7e-07	yes
MSTRG.108436.2	PF13855.1	LRR_8	61	22	46	1.7e-07	yes
MSTRG.108436.2	PF13504.1	LRR_7	17	9	17	0.001	no
MSTRG.108436.2	PF13504.1	LRR_7	17	3	10	0.001	no
MSTRG.108436.2	PF13504.1	LRR_7	17	3	17	0.001	no
MSTRG.108436.2	PF13504.1	LRR_7	17	2	17	0.001	no
[truncated: 41,449 more rows]

## Sheet: ST5
Supplemental Table 5. The lncRNAs obtained from the intersection of the four lncRNA analysis methods.
Transcript ID
MSTRG.100056.1
MSTRG.10006.1
MSTRG.10006.2
MSTRG.100103.2
MSTRG.100130.1
MSTRG.100135.1
MSTRG.100135.2
MSTRG.100155.1
MSTRG.100160.1
MSTRG.100184.1
MSTRG.100189.1
MSTRG.100189.2
MSTRG.100189.3
MSTRG.100205.1
MSTRG.100205.2
MSTRG.100225.1
MSTRG.100246.1
MSTRG.100274.1
MSTRG.10030.1
MSTRG.10030.2
MSTRG.10031.1
MSTRG.100333.1
MSTRG.100334.1
MSTRG.100335.2
MSTRG.100335.3
MSTRG.100342.1
MSTRG.100375.1
MSTRG.100375.10
MSTRG.100375.2
MSTRG.100375.3
MSTRG.100375.4
MSTRG.100375.5
MSTRG.100375.6
MSTRG.100375.7
MSTRG.100375.8
MSTRG.100375.9
MSTRG.100387.1
MSTRG.100390.1
MSTRG.100397.1
MSTRG.100398.1
MSTRG.100398.2
MSTRG.100398.3
MSTRG.100399.1
MSTRG.100401.1
MSTRG.100404.1
MSTRG.100410.1
MSTRG.100410.2
MSTRG.100410.3
MSTRG.100411.1
MSTRG.100441.2
MSTRG.100492.1
MSTRG.100492.2
MSTRG.100493.2
MSTRG.100493.3
MSTRG.100494.1
MSTRG.100524.1
MSTRG.100554.1
MSTRG.100597.1
MSTRG.100607.1
MSTRG.100655.2
MSTRG.100660.1
MSTRG.100660.2
MSTRG.100660.3
MSTRG.100660.4
MSTRG.100660.5
MSTRG.100660.6
MSTRG.100669.1
MSTRG.100678.1
MSTRG.10071.1
MSTRG.100718.1
MSTRG.100719.1
MSTRG.100727.1
MSTRG.100736.2
MSTRG.100750.1
MSTRG.100772.1
MSTRG.100775.2
MSTRG.100775.3
MSTRG.100782.1
MSTRG.100783.1
MSTRG.100792.2
MSTRG.100837.1
MSTRG.100843.1
MSTRG.100843.2
MSTRG.100869.1
MSTRG.100900.1
MSTRG.100928.1
MSTRG.100943.1
MSTRG.100943.2
MSTRG.100962.1
MSTRG.100970.1
MSTRG.100970.2
MSTRG.10097.1
MSTRG.100987.1
MSTRG.100987.10
MSTRG.100987.11
MSTRG.100987.2
MSTRG.100987.3
MSTRG.100987.6
MSTRG.100987.7
MSTRG.100987.8
MSTRG.100987.9
MSTRG.100995.1
MSTRG.100998.1
MSTRG.10100.1
MSTRG.10100.2
MSTRG.101014.1
MSTRG.101018.1
MSTRG.101018.2
MSTRG.101105.1
MSTRG.101127.1
MSTRG.101131.1
MSTRG.101180.1
MSTRG.101192.1
MSTRG.101192.2
MSTRG.101194.1
MSTRG.101216.1
MSTRG.101229.1
MSTRG.101229.2
MSTRG.101229.3
MSTRG.101229.4
MSTRG.101295.1
MSTRG.101295.2
MSTRG.101295.3
MSTRG.101299.1
MSTRG.101325.1
MSTRG.101325.2
MSTRG.101353.1
MSTRG.101357.1
MSTRG.101358.1
MSTRG.101358.2
MSTRG.101358.3
MSTRG.101369.1
MSTRG.101377.1
MSTRG.101387.4
MSTRG.101415.1
MSTRG.101415.3
MSTRG.101424.1
MSTRG.101485.1
MSTRG.101485.2
MSTRG.101485.3
MSTRG.101485.4
MSTRG.101496.2
MSTRG.101497.1
MSTRG.101507.1
MSTRG.101516.23
MSTRG.101516.27
MSTRG.101516.28
MSTRG.101523.1
MSTRG.101574.1
MSTRG.101595.1
MSTRG.101637.1
MSTRG.101687.1
MSTRG.101687.2
MSTRG.101687.3
MSTRG.101687.4
MSTRG.101691.1
MSTRG.101691.2
MSTRG.101691.3
MSTRG.101691.4
MSTRG.101691.5
MSTRG.10174.1
MSTRG.101742.1
MSTRG.101754.1
MSTRG.10177.1
MSTRG.101782.1
MSTRG.101795.1
MSTRG.101824.1
MSTRG.101824.2
MSTRG.101824.3
MSTRG.101824.4
MSTRG.101839.1
MSTRG.101867.1
MSTRG.101867.2
MSTRG.101879.1
MSTRG.101881.1
MSTRG.101892.1
MSTRG.101907.1
MSTRG.101925.1
MSTRG.101925.2
MSTRG.101975.1
MSTRG.101978.1
MSTRG.101978.2
MSTRG.102079.2
MSTRG.102086.1
MSTRG.102105.1
MSTRG.102107.1
MSTRG.102113.1
MSTRG.102148.1
MSTRG.102184.2
MSTRG.102185.2
MSTRG.102201.1
MSTRG.10223.2
MSTRG.102240.1
MSTRG.10224.17
MSTRG.10224.19
MSTRG.10224.20
MSTRG.102272.1
MSTRG.102318.2
MSTRG.102360.1
MSTRG.10236.1
MSTRG.102422.1
MSTRG.102460.1
MSTRG.102475.1
MSTRG.102511.1
MSTRG.102546.1
MSTRG.102562.1
MSTRG.102562.2
MSTRG.102564.1
MSTRG.102592.1
MSTRG.102610.1
MSTRG.102621.2
MSTRG.102636.1
MSTRG.102639.1
MSTRG.102679.2
MSTRG.102679.3
MSTRG.102700.1
MSTRG.102750.1
MSTRG.102750.2
MSTRG.102750.3
MSTRG.102750.4
MSTRG.102750.5
MSTRG.102770.1
MSTRG.102770.2
MSTRG.102770.3
MSTRG.102770.4
MSTRG.102779.1
MSTRG.102779.2
MSTRG.102798.1
MSTRG.102799.1
MSTRG.102819.1
MSTRG.102819.2
MSTRG.102838.1
MSTRG.102855.1
MSTRG.102858.1
MSTRG.10286.1
MSTRG.102863.2
MSTRG.102884.1
MSTRG.102888.1
MSTRG.102888.2
MSTRG.102892.1
MSTRG.102942.1
MSTRG.102951.1
MSTRG.102956.2
MSTRG.102957.1
MSTRG.102985.1
MSTRG.102987.1
MSTRG.102987.2
MSTRG.102987.3
MSTRG.102987.4
MSTRG.102987.5
MSTRG.102993.1
MSTRG.10305.1
MSTRG.103056.1
MSTRG.103056.2
MSTRG.103105.1
MSTRG.103129.1
MSTRG.103151.1
MSTRG.103155.1
MSTRG.103182.1
MSTRG.103194.1
MSTRG.1032.12
MSTRG.103233.1
MSTRG.103247.1
MSTRG.103247.2
MSTRG.103247.3
MSTRG.103265.1
MSTRG.103265.2
MSTRG.103269.1
MSTRG.103290.1
MSTRG.103297.1
MSTRG.103304.1
MSTRG.103304.2
MSTRG.103304.3
MSTRG.103307.1
MSTRG.103307.10
MSTRG.103307.11
MSTRG.103307.12
MSTRG.103307.13
MSTRG.103307.14
MSTRG.103307.15
MSTRG.103307.2
MSTRG.103307.3
MSTRG.103307.4
MSTRG.103307.5
MSTRG.103307.6
MSTRG.103307.7
MSTRG.103307.8
MSTRG.103307.9
MSTRG.103316.2
MSTRG.103337.1
MSTRG.103349.1
MSTRG.103359.1
MSTRG.103359.2
MSTRG.103366.1
MSTRG.103368.1
MSTRG.103368.2
MSTRG.103389.1
MSTRG.10339.1
MSTRG.103394.1
MSTRG.103404.1
MSTRG.103420.11
MSTRG.103420.17
MSTRG.103420.19
MSTRG.103420.20
MSTRG.103420.26
MSTRG.103420.5
MSTRG.103420.7
MSTRG.103422.1
MSTRG.103433.1
MSTRG.103459.1
MSTRG.103460.2
MSTRG.103468.1
MSTRG.103504.1
MSTRG.103504.2
MSTRG.103504.3
MSTRG.103510.2
MSTRG.103511.1
MSTRG.103531.1
MSTRG.103535.1
MSTRG.103535.2
MSTRG.103536.1
MSTRG.103536.2
MSTRG.103596.10
MSTRG.103596.13
MSTRG.103596.15
MSTRG.103596.18
MSTRG.103596.19
MSTRG.103596.5
MSTRG.103602.2
MSTRG.103604.1
MSTRG.103613.1
MSTRG.103643.1
MSTRG.103668.5
MSTRG.103811.1
MSTRG.103814.1
MSTRG.103824.1
MSTRG.103847.1
MSTRG.103868.1
MSTRG.103872.1
MSTRG.103889.11
MSTRG.103889.3
MSTRG.103889.4
MSTRG.103889.8
MSTRG.103889.9
MSTRG.103897.1
MSTRG.103897.2
MSTRG.103897.3
MSTRG.103897.4
MSTRG.103897.5
MSTRG.103906.1
MSTRG.103910.1
MSTRG.103910.2
MSTRG.103911.1
MSTRG.103911.2
MSTRG.103914.1
MSTRG.103930.1
MSTRG.103933.1
MSTRG.103935.1
MSTRG.103935.2
MSTRG.103935.3
MSTRG.103939.1
MSTRG.103943.1
MSTRG.103960.2
MSTRG.10396.1
MSTRG.103991.2
MSTRG.103994.1
MSTRG.104006.1
MSTRG.104006.2
MSTRG.104038.1
MSTRG.104053.1
MSTRG.104063.1
MSTRG.104074.1
MSTRG.104075.2
MSTRG.104084.7
MSTRG.104115.1
MSTRG.104118.1
MSTRG.104118.2
MSTRG.104128.1
MSTRG.104149.1
MSTRG.104160.1
MSTRG.104160.2
MSTRG.104162.1
MSTRG.104166.1
MSTRG.104166.2
MSTRG.104197.1
MSTRG.104212.1
MSTRG.104213.1
MSTRG.104213.2
MSTRG.104213.3
MSTRG.104216.1
MSTRG.104229.1
MSTRG.104233.1
MSTRG.104254.1
MSTRG.104269.1
MSTRG.104269.2
MSTRG.104289.3
MSTRG.104297.1
MSTRG.104322.1
MSTRG.104324.1
MSTRG.104368.1
MSTRG.104368.2
MSTRG.104368.3
MSTRG.104404.1
MSTRG.104405.1
MSTRG.104435.1
MSTRG.104436.1
MSTRG.104463.1
MSTRG.104463.2
MSTRG.104463.3
MSTRG.104463.4
MSTRG.104463.5
MSTRG.104463.6
MSTRG.104465.1
MSTRG.104471.1
MSTRG.104494.1
MSTRG.104494.2
MSTRG.104494.3
MSTRG.104494.4
MSTRG.104519.4
MSTRG.104522.1
MSTRG.104557.1
MSTRG.104558.1
MSTRG.10456.1
MSTRG.10456.2
MSTRG.10456.3
MSTRG.104576.1
MSTRG.104581.1
MSTRG.104582.1
MSTRG.104594.1
MSTRG.104598.2
MSTRG.104598.3
MSTRG.104618.1
MSTRG.104631.1
MSTRG.10464.1
MSTRG.104644.1
MSTRG.104644.2
MSTRG.104644.3
MSTRG.104644.4
MSTRG.104644.5
MSTRG.104644.6
MSTRG.104644.7
MSTRG.104644.8
MSTRG.104647.5
MSTRG.104648.1
MSTRG.104662.1
MSTRG.10469.1
MSTRG.104699.1
MSTRG.104711.1
MSTRG.104713.1
MSTRG.104758.1
MSTRG.104758.2
MSTRG.104758.3
MSTRG.104762.2
MSTRG.104777.1
MSTRG.104788.1
MSTRG.104793.1
MSTRG.104811.1
MSTRG.104819.1
MSTRG.104835.1
MSTRG.104850.1
MSTRG.104854.1
MSTRG.104862.2
MSTRG.104863.1
MSTRG.104878.1
MSTRG.104915.1
MSTRG.104924.1
MSTRG.104929.2
MSTRG.104950.1
MSTRG.104958.1
MSTRG.104958.2
MSTRG.104971.1
MSTRG.104975.1
MSTRG.104982.1
MSTRG.104988.1
MSTRG.104988.2
MSTRG.104988.3
MSTRG.104988.4
MSTRG.104992.1
MSTRG.104998.1
MSTRG.105002.1
MSTRG.105011.1
MSTRG.105057.5
MSTRG.105058.1
MSTRG.105068.1
MSTRG.105075.1
MSTRG.105075.2
MSTRG.105082.1
MSTRG.105094.1
MSTRG.105106.1
MSTRG.105109.1
MSTRG.105137.1
MSTRG.105137.2
MSTRG.105137.3
MSTRG.105137.4
MSTRG.105144.1
MSTRG.105147.1
MSTRG.105147.2
MSTRG.105147.3
MSTRG.105147.4
MSTRG.105147.5
MSTRG.105147.6
MSTRG.105152.1
MSTRG.105205.1
MSTRG.105239.2
MSTRG.105246.1
MSTRG.10530.1
MSTRG.105308.2
MSTRG.105309.2
MSTRG.105309.3
MSTRG.105309.4
MSTRG.105309.5
MSTRG.105309.6
MSTRG.105309.7
MSTRG.105339.1
MSTRG.105349.1
MSTRG.105349.2
MSTRG.105351.9
MSTRG.105381.1
MSTRG.105381.2
MSTRG.105393.1
MSTRG.105439.1
MSTRG.10546.1
MSTRG.105461.1
MSTRG.105492.1
MSTRG.105492.2
MSTRG.105521.1
MSTRG.105532.1
MSTRG.105540.1
MSTRG.105540.2
MSTRG.105570.1
MSTRG.105570.2
MSTRG.105577.2
MSTRG.105588.1
MSTRG.105589.1
MSTRG.105589.2
MSTRG.10559.1
MSTRG.105594.2
MSTRG.105598.1
MSTRG.1056.1
MSTRG.105617.1
MSTRG.1056.2
MSTRG.105625.4
MSTRG.105667.1
MSTRG.105686.1
MSTRG.105688.1
MSTRG.10570.1
MSTRG.105721.1
MSTRG.105730.1
MSTRG.105762.1
MSTRG.105762.2
MSTRG.105762.3
MSTRG.105762.4
MSTRG.105762.5
MSTRG.105762.6
MSTRG.105763.1
MSTRG.105767.2
MSTRG.105776.1
MSTRG.105776.10
MSTRG.105776.11
MSTRG.105776.12
MSTRG.105776.13
MSTRG.105776.14
MSTRG.105776.15
MSTRG.105776.16
MSTRG.105776.17
MSTRG.105776.18
MSTRG.105776.19
MSTRG.105776.2
MSTRG.105776.20
MSTRG.105776.3
MSTRG.105776.4
MSTRG.105776.5
MSTRG.105776.6
MSTRG.105776.7
MSTRG.105776.8
MSTRG.105776.9
MSTRG.105782.1
MSTRG.105782.2
MSTRG.105791.1
MSTRG.105791.2
MSTRG.105792.1
MSTRG.105838.1
MSTRG.105845.1
MSTRG.105847.1
MSTRG.105848.1
MSTRG.105848.2
MSTRG.105855.2
MSTRG.105861.1
MSTRG.105886.1
MSTRG.105890.1
MSTRG.105891.1
MSTRG.105910.2
MSTRG.105920.1
MSTRG.105933.1
MSTRG.105945.1
MSTRG.105980.1
MSTRG.106002.1
MSTRG.106006.1
MSTRG.106006.10
MSTRG.106006.11
MSTRG.106006.12
MSTRG.106006.2
MSTRG.106006.3
MSTRG.106006.4
MSTRG.106006.5
MSTRG.106006.6
MSTRG.106006.8
MSTRG.106042.1
MSTRG.106065.2
MSTRG.106148.1
MSTRG.106148.2
MSTRG.106148.3
MSTRG.106148.4
MSTRG.106171.1
MSTRG.106171.2
MSTRG.106171.3
MSTRG.106181.1
MSTRG.1062.1
MSTRG.106227.1
MSTRG.106244.1
MSTRG.106287.2
MSTRG.106289.2
MSTRG.106319.2
MSTRG.106327.1
MSTRG.106338.1
MSTRG.106342.1
MSTRG.106362.1
MSTRG.106365.1
MSTRG.106366.1
MSTRG.106370.1
MSTRG.106371.1
MSTRG.106371.2
MSTRG.106385.1
MSTRG.106395.8
MSTRG.106403.5
MSTRG.106403.6
MSTRG.106406.1
MSTRG.106411.1
MSTRG.106423.1
MSTRG.106429.1
MSTRG.106429.2
MSTRG.106532.1
MSTRG.106535.1
MSTRG.106549.1
MSTRG.106560.1
MSTRG.106560.2
MSTRG.10656.1
MSTRG.10656.2
MSTRG.106576.5
MSTRG.106577.1
MSTRG.106587.2
MSTRG.106620.1
MSTRG.106650.1
MSTRG.106653.1
MSTRG.106660.1
MSTRG.106728.6
MSTRG.106728.7
MSTRG.106731.1
MSTRG.106731.2
MSTRG.106748.1
MSTRG.106751.1
MSTRG.106751.2
MSTRG.106751.3
MSTRG.106751.5
MSTRG.106751.7
MSTRG.106751.9
MSTRG.106796.2
MSTRG.106800.1
MSTRG.106802.1
MSTRG.106839.1
MSTRG.10688.1
MSTRG.10688.2
MSTRG.106891.1
MSTRG.106906.1
MSTRG.106953.1
MSTRG.106955.2
MSTRG.106955.3
MSTRG.106962.1
MSTRG.106972.1
MSTRG.106976.1
MSTRG.107068.1
MSTRG.107087.1
MSTRG.10711.4
MSTRG.107115.2
MSTRG.107155.1
MSTRG.107157.1
MSTRG.107163.2
MSTRG.107197.1
MSTRG.107197.2
MSTRG.107202.1
MSTRG.107210.1
MSTRG.107235.1
MSTRG.107253.1
MSTRG.107274.1
MSTRG.107274.2
MSTRG.107279.1
MSTRG.107317.2
MSTRG.107317.3
MSTRG.107325.1
MSTRG.107329.1
MSTRG.107336.1
MSTRG.107336.2
MSTRG.107336.3
MSTRG.107336.4
MSTRG.107425.1
MSTRG.107435.2
MSTRG.10745.1
MSTRG.10745.2
MSTRG.10747.1
MSTRG.10747.2
MSTRG.107529.1
MSTRG.107541.1
MSTRG.10754.2
MSTRG.107566.1
MSTRG.107568.1
MSTRG.107574.1
MSTRG.107600.1
MSTRG.10760.1
MSTRG.10760.2
MSTRG.107611.1
MSTRG.107613.1
MSTRG.107663.1
MSTRG.107679.1
MSTRG.107681.1
MSTRG.107682.1
MSTRG.107683.1
MSTRG.107694.1
MSTRG.107708.2
MSTRG.107708.3
MSTRG.107708.4
MSTRG.107708.5
MSTRG.107715.1
MSTRG.107715.2
MSTRG.107762.10
MSTRG.107788.1
MSTRG.107796.1
MSTRG.107796.2
MSTRG.107796.3
MSTRG.107796.4
MSTRG.107796.5
MSTRG.107796.6
MSTRG.107797.1
MSTRG.107834.1
MSTRG.107848.1
MSTRG.107849.1
MSTRG.107860.1
MSTRG.107864.1
MSTRG.107864.2
MSTRG.107877.1
MSTRG.107877.2
MSTRG.107893.2
MSTRG.107900.4
MSTRG.107902.2
MSTRG.107910.1
MSTRG.107996.1
MSTRG.108007.1
MSTRG.108020.1
MSTRG.108020.2
MSTRG.108020.3
MSTRG.108020.4
MSTRG.108020.5
MSTRG.108020.6
MSTRG.108020.7
MSTRG.108030.1
MSTRG.108037.1
MSTRG.108037.2
MSTRG.108037.3
MSTRG.108037.4
MSTRG.108042.2
MSTRG.108064.1
MSTRG.108102.1
MSTRG.108103.1
MSTRG.108129.2
MSTRG.108130.1
MSTRG.108138.1
MSTRG.108167.1
MSTRG.108186.1
MSTRG.108193.1
MSTRG.108210.1
MSTRG.108246.3
MSTRG.10828.2
MSTRG.108324.1
MSTRG.108337.1
MSTRG.108474.1
MSTRG.10848.2
MSTRG.108488.2
MSTRG.108500.1
MSTRG.108500.2
MSTRG.10852.1
MSTRG.108550.1
MSTRG.108566.1
MSTRG.108566.2
MSTRG.108566.3
MSTRG.108566.4
MSTRG.108566.5
MSTRG.108571.1
MSTRG.108581.2
MSTRG.108590.1
MSTRG.108622.1
MSTRG.108658.1
MSTRG.108674.2
MSTRG.108724.2
MSTRG.108774.5
MSTRG.108790.1
MSTRG.108844.1
MSTRG.108852.2
MSTRG.108886.1
MSTRG.108918.2
MSTRG.108925.1
MSTRG.108952.1
MSTRG.108953.1
MSTRG.108977.1
MSTRG.108987.1
MSTRG.108987.2
MSTRG.109000.1
MSTRG.109012.2
MSTRG.109051.1
MSTRG.109068.1
MSTRG.109068.2
MSTRG.109087.1
MSTRG.109146.2
MSTRG.109194.1
MSTRG.109200.1
MSTRG.109206.1
MSTRG.109214.4
MSTRG.109218.2
MSTRG.109262.1
MSTRG.109276.2
MSTRG.109317.1
MSTRG.109329.1
MSTRG.109355.1
MSTRG.10936.1
MSTRG.10936.2
MSTRG.109370.1
MSTRG.109375.1
MSTRG.109375.2
MSTRG.109375.3
MSTRG.109375.4
MSTRG.109379.1
MSTRG.109379.2
MSTRG.109379.4
MSTRG.109384.1
MSTRG.109388.1
MSTRG.109415.1
MSTRG.109428.10
MSTRG.109428.11
MSTRG.109428.7
MSTRG.109428.8
MSTRG.109428.9
MSTRG.109433.1
MSTRG.109478.1
MSTRG.109504.1
MSTRG.109524.1
MSTRG.109524.2
MSTRG.109546.1
MSTRG.109549.1
MSTRG.109561.2
MSTRG.109561.3
MSTRG.109578.1
MSTRG.109603.1
MSTRG.109606.3
MSTRG.109616.1
MSTRG.109616.2
MSTRG.109618.1
MSTRG.109626.2
MSTRG.109631.1
MSTRG.109639.1
MSTRG.109645.1
MSTRG.109648.1
MSTRG.109663.2
MSTRG.109664.1
MSTRG.109664.2
MSTRG.109664.3
MSTRG.109694.2
MSTRG.109714.1
MSTRG.109714.4
MSTRG.109714.6
MSTRG.109725.1
MSTRG.10973.2
MSTRG.109766.1
MSTRG.109766.2
MSTRG.109766.3
MSTRG.109766.4
MSTRG.109766.5
MSTRG.109766.6
MSTRG.109766.7
MSTRG.109766.8
MSTRG.109770.1
MSTRG.109781.1
MSTRG.109797.1
MSTRG.109827.1
MSTRG.109827.2
MSTRG.109827.3
MSTRG.109827.4
MSTRG.109827.5
MSTRG.109827.6
MSTRG.109827.7
MSTRG.109849.1
MSTRG.109857.1
MSTRG.109913.1
MSTRG.109929.1
MSTRG.109951.1
MSTRG.109964.2
MSTRG.109981.1
MSTRG.109991.1
MSTRG.109991.2
MSTRG.110008.1
MSTRG.110011.2
MSTRG.110013.1
MSTRG.110020.1
MSTRG.110024.1
MSTRG.110034.1
MSTRG.110034.2
MSTRG.110042.1
MSTRG.110052.1
MSTRG.110062.1
MSTRG.110079.1
MSTRG.110083.1
MSTRG.110097.1
MSTRG.110116.1
MSTRG.110116.2
MSTRG.110131.7
MSTRG.110132.1
MSTRG.110136.1
MSTRG.11014.1
MSTRG.110152.1
MSTRG.110207.1
MSTRG.110249.1
MSTRG.110260.1
MSTRG.110282.5
MSTRG.110308.1
MSTRG.110320.1
MSTRG.110320.2
MSTRG.110320.3
MSTRG.110324.1
MSTRG.110334.1
MSTRG.110343.1
MSTRG.110380.1
MSTRG.110389.1
MSTRG.110398.1
MSTRG.110410.1
MSTRG.11043.1
MSTRG.110434.2
MSTRG.110471.1
MSTRG.110480.1
MSTRG.110481.1
MSTRG.110481.2
MSTRG.110481.3
MSTRG.110481.4
MSTRG.110487.1
MSTRG.110489.1
MSTRG.110489.2
MSTRG.110489.3
MSTRG.110489.4
MSTRG.110489.5
MSTRG.110501.1
MSTRG.110524.1
MSTRG.110565.1
MSTRG.110565.10
MSTRG.110565.11
MSTRG.110565.12
MSTRG.110565.13
MSTRG.110565.14
MSTRG.110565.15
MSTRG.110565.2
MSTRG.110565.3
MSTRG.110565.4
MSTRG.110565.5
MSTRG.110565.6
MSTRG.110565.7
MSTRG.110565.8
MSTRG.110565.9
MSTRG.110572.1
MSTRG.110580.1
MSTRG.110580.2
MSTRG.11060.1
MSTRG.11060.2
MSTRG.11063.1
MSTRG.11063.2
MSTRG.110639.1
MSTRG.110693.1
MSTRG.110696.1
MSTRG.110696.2
MSTRG.110696.3
MSTRG.110709.1
MSTRG.11075.1
MSTRG.110752.1
MSTRG.110768.1
MSTRG.110771.1
MSTRG.110777.1
MSTRG.110778.2
MSTRG.110810.1
MSTRG.110815.1
MSTRG.110815.2
MSTRG.110815.3
MSTRG.110817.1
MSTRG.110840.1
MSTRG.110844.2
MSTRG.110852.1
MSTRG.110858.1
MSTRG.110870.2
MSTRG.110905.1
MSTRG.1109.1
MSTRG.110915.1
MSTRG.110915.2
MSTRG.1109.2
MSTRG.110923.1
MSTRG.110933.1
MSTRG.110973.1
MSTRG.110973.2
MSTRG.111001.1
MSTRG.111076.1
MSTRG.111076.2
MSTRG.111079.2
MSTRG.111102.1
MSTRG.111138.1
MSTRG.111148.1
MSTRG.111175.1
MSTRG.111191.1
MSTRG.111191.6
MSTRG.111226.1
MSTRG.111249.1
MSTRG.111249.2
MSTRG.11125.2
MSTRG.111264.1
MSTRG.111264.2
MSTRG.111268.1
MSTRG.111270.1
MSTRG.111283.1
MSTRG.1113.1
MSTRG.1113.2
MSTRG.1113.3
MSTRG.1113.4
MSTRG.1113.5
MSTRG.1113.6
MSTRG.111363.2
MSTRG.11136.5
MSTRG.1113.7
MSTRG.111398.1
MSTRG.111403.2
MSTRG.111403.3
MSTRG.111403.4
MSTRG.111423.1
MSTRG.111433.1
MSTRG.111440.1
MSTRG.111443.1
MSTRG.111449.1
MSTRG.111450.1
MSTRG.111461.1
MSTRG.111461.2
MSTRG.111469.1
MSTRG.111494.1
MSTRG.111494.3
MSTRG.111494.5
MSTRG.111498.1
MSTRG.111498.2
MSTRG.111516.1
MSTRG.111524.1
MSTRG.111527.2
MSTRG.111545.1
MSTRG.111551.1
MSTRG.111563.1
MSTRG.111563.2
MSTRG.111565.1
MSTRG.11158.1
MSTRG.11158.10
MSTRG.11158.11
MSTRG.11158.2
MSTRG.111582.1
MSTRG.111582.2
MSTRG.11158.3
MSTRG.11158.4
MSTRG.11158.5
MSTRG.11158.6
MSTRG.11158.7
MSTRG.11158.8
MSTRG.11158.9
MSTRG.111601.1
MSTRG.111633.1
MSTRG.111634.1
MSTRG.111644.1
MSTRG.111665.1
MSTRG.111684.1
MSTRG.111684.2
MSTRG.111684.3
MSTRG.111684.4
MSTRG.111690.2
MSTRG.111690.3
MSTRG.111700.1
MSTRG.111700.2
MSTRG.111700.3
MSTRG.111700.4
MSTRG.111700.5
MSTRG.111700.6
MSTRG.111700.7
MSTRG.111700.8
MSTRG.11170.1
MSTRG.11170.2
MSTRG.11170.3
MSTRG.111708.1
MSTRG.111718.1
MSTRG.111718.2
MSTRG.111718.3
MSTRG.111718.4
MSTRG.111718.5
MSTRG.111750.1
MSTRG.111774.2
MSTRG.111779.1
MSTRG.111796.1
MSTRG.111818.1
MSTRG.11184.2
MSTRG.111874.1
MSTRG.111875.1
MSTRG.111917.1
MSTRG.11193.1
MSTRG.111932.1
MSTRG.111936.1
MSTRG.111936.2
MSTRG.111939.1
MSTRG.111950.1
MSTRG.111954.1
MSTRG.111956.1
MSTRG.111980.1
MSTRG.111988.1
MSTRG.111988.2
MSTRG.111999.1
MSTRG.111999.2
MSTRG.112027.1
MSTRG.112055.1
MSTRG.112083.1
MSTRG.112097.2
MSTRG.112104.1
MSTRG.112104.2
MSTRG.112104.3
MSTRG.112104.6
MSTRG.112104.7
MSTRG.112149.10
MSTRG.112149.11
MSTRG.112149.12
MSTRG.112149.13
MSTRG.112149.14
MSTRG.112149.15
MSTRG.112149.16
MSTRG.112149.17
MSTRG.112149.18
MSTRG.112149.19
MSTRG.112149.2
MSTRG.112149.20
MSTRG.112149.3
MSTRG.112149.4
MSTRG.112149.5
MSTRG.112149.6
MSTRG.112149.7
MSTRG.112149.8
MSTRG.112149.9
MSTRG.112150.1
MSTRG.112160.1
MSTRG.112162.1
MSTRG.112162.2
MSTRG.112162.3
MSTRG.112191.2
MSTRG.112204.1
MSTRG.112219.1
MSTRG.112219.2
MSTRG.112224.1
MSTRG.112265.1
MSTRG.112275.1
MSTRG.112307.1
MSTRG.112311.1
MSTRG.112347.1
MSTRG.112347.4
MSTRG.112366.2
MSTRG.112372.2
MSTRG.112372.3
MSTRG.112372.4
MSTRG.112389.1
MSTRG.112393.2
MSTRG.112393.3
MSTRG.112394.1
MSTRG.112426.2
MSTRG.112470.1
MSTRG.112470.2
MSTRG.112470.3
MSTRG.112470.4
MSTRG.112481.1
MSTRG.11250.3
MSTRG.112507.1
MSTRG.112507.2
MSTRG.112519.2
MSTRG.112522.1
MSTRG.112524.1
MSTRG.112524.2
MSTRG.112524.3
MSTRG.112543.1
MSTRG.112543.2
MSTRG.112543.3
MSTRG.112543.4
MSTRG.11258.1
MSTRG.112592.1
MSTRG.112592.2
MSTRG.112603.1
MSTRG.112641.1
MSTRG.112641.2
MSTRG.112641.3
MSTRG.112641.4
MSTRG.112669.2
MSTRG.112691.1
MSTRG.112698.1
MSTRG.112751.1
MSTRG.112754.1
MSTRG.11276.1
MSTRG.112768.1
MSTRG.112768.2
MSTRG.112768.3
MSTRG.112814.1
MSTRG.112818.1
MSTRG.112823.1
MSTRG.112823.2
MSTRG.112823.3
MSTRG.112825.1
MSTRG.112836.1
MSTRG.112847.1
MSTRG.112851.1
MSTRG.112852.1
MSTRG.112852.2
MSTRG.112858.1
MSTRG.112858.2
MSTRG.112858.3
MSTRG.11286.1
MSTRG.112883.1
MSTRG.112909.1
MSTRG.112939.1
MSTRG.11295.1
MSTRG.112951.1
MSTRG.112966.1
MSTRG.112975.1
MSTRG.112979.1
MSTRG.112979.2
MSTRG.112990.1
MSTRG.113015.1
MSTRG.113015.2
MSTRG.113015.3
MSTRG.113023.1
MSTRG.113037.1
MSTRG.113037.3
MSTRG.113039.1
MSTRG.113043.1
MSTRG.113051.1
MSTRG.113076.2
MSTRG.113081.1
MSTRG.113085.1
MSTRG.113085.2
MSTRG.113097.1
MSTRG.113101.1
MSTRG.113105.1
MSTRG.113179.1
MSTRG.113180.1
MSTRG.113180.2
MSTRG.113213.1
MSTRG.113227.1
MSTRG.113237.1
MSTRG.113244.1
MSTRG.113271.1
MSTRG.113271.2
MSTRG.113271.3
MSTRG.113271.4
MSTRG.113271.5
MSTRG.113279.1
MSTRG.113299.2
MSTRG.113321.1
MSTRG.113335.1
MSTRG.113354.1
MSTRG.113355.1
MSTRG.113355.2
MSTRG.113370.1
MSTRG.113430.1
MSTRG.113430.2
MSTRG.113462.1
MSTRG.113467.1
MSTRG.113488.1
MSTRG.113490.1
MSTRG.1135.1
MSTRG.11353.1
MSTRG.113551.1
MSTRG.113582.2
MSTRG.113584.2
MSTRG.113618.1
MSTRG.113640.1
MSTRG.113640.2
MSTRG.113640.3
MSTRG.113640.4
MSTRG.113640.5
MSTRG.113640.6
MSTRG.113662.1
MSTRG.113673.1
MSTRG.113679.1
MSTRG.113686.1
MSTRG.113687.1
MSTRG.113702.1
MSTRG.113702.2
MSTRG.113704.1
MSTRG.113715.1
MSTRG.113715.2
MSTRG.113716.1
MSTRG.113722.1
MSTRG.113727.1
MSTRG.113750.1
MSTRG.113750.2
MSTRG.11376.1
MSTRG.113774.1
MSTRG.113791.1
MSTRG.113796.1
MSTRG.113812.2
MSTRG.113812.3
MSTRG.113822.1
MSTRG.113854.2
MSTRG.113854.3
MSTRG.113882.1
MSTRG.113883.1
MSTRG.113914.1
MSTRG.113914.2
MSTRG.113941.1
MSTRG.113958.1
MSTRG.113958.2
MSTRG.113958.3
MSTRG.113958.4
MSTRG.113958.5
MSTRG.113976.1
MSTRG.114017.1
MSTRG.114017.2
MSTRG.114031.1
MSTRG.114047.1
MSTRG.114069.1
MSTRG.114069.2
MSTRG.114086.1
MSTRG.114089.1
MSTRG.114092.1
MSTRG.1141.1
MSTRG.114110.1
MSTRG.114110.2
MSTRG.114110.3
MSTRG.114110.4
MSTRG.114110.5
MSTRG.114132.1
MSTRG.114146.1
MSTRG.114204.1
MSTRG.11427.1
MSTRG.114274.1
MSTRG.114285.1
MSTRG.114285.2
MSTRG.114285.3
MSTRG.114285.4
MSTRG.114285.5
MSTRG.114285.6
MSTRG.114295.1
MSTRG.114297.1
MSTRG.114297.2
MSTRG.114297.4
MSTRG.114303.1
MSTRG.114310.1
MSTRG.114343.1
MSTRG.114349.1
MSTRG.114374.1
MSTRG.114374.2
MSTRG.114374.3
MSTRG.114374.4
MSTRG.114374.5
MSTRG.114374.6
MSTRG.114374.7
MSTRG.114381.2
MSTRG.114391.1
MSTRG.114394.1
MSTRG.114394.2
MSTRG.114415.1
MSTRG.114417.1
MSTRG.114426.2
MSTRG.114498.1
MSTRG.114521.1
MSTRG.114521.2
MSTRG.114521.3
MSTRG.114526.1
MSTRG.114542.1
MSTRG.114542.2
MSTRG.114555.1
MSTRG.114555.2
MSTRG.114555.3
MSTRG.114560.1
MSTRG.114562.1
MSTRG.114562.2
MSTRG.114562.3
MSTRG.114636.1
MSTRG.114658.1
MSTRG.114662.1
MSTRG.114664.1
MSTRG.114665.1
MSTRG.114679.2
MSTRG.114684.1
MSTRG.114687.1
MSTRG.114690.3
MSTRG.114717.1
MSTRG.114767.1
MSTRG.114777.1
MSTRG.114777.2
MSTRG.114825.1
MSTRG.114843.1
MSTRG.114843.2
MSTRG.114847.1
MSTRG.114876.1
MSTRG.114876.2
MSTRG.114878.1
MSTRG.114878.2
MSTRG.114886.1
MSTRG.114916.1
MSTRG.114965.1
MSTRG.114965.2
MSTRG.114968.1
MSTRG.114978.1
MSTRG.11500.1
MSTRG.115001.1
MSTRG.115015.1
MSTRG.115039.1
MSTRG.115039.2
MSTRG.115043.1
MSTRG.115059.1
MSTRG.115059.2
MSTRG.115106.1
MSTRG.115106.2
MSTRG.1151.1
MSTRG.115125.1
MSTRG.115176.1
MSTRG.115177.2
MSTRG.115196.1
MSTRG.115214.2
MSTRG.115217.1
MSTRG.115230.1
MSTRG.115236.1
MSTRG.115254.1
MSTRG.115259.1
MSTRG.115314.1
MSTRG.115315.1
MSTRG.115324.1
MSTRG.115324.2
MSTRG.115324.3
MSTRG.115358.1
MSTRG.115358.2
MSTRG.115400.1
MSTRG.115411.1
MSTRG.115416.2
MSTRG.115442.1
MSTRG.115442.2
MSTRG.115442.3
MSTRG.115442.4
MSTRG.115468.1
MSTRG.115523.1
MSTRG.115528.1
MSTRG.115529.1
MSTRG.115529.2
MSTRG.115529.3
MSTRG.115529.4
MSTRG.115529.5
MSTRG.115542.2
MSTRG.115621.1
MSTRG.115622.1
MSTRG.115648.1
MSTRG.115653.1
MSTRG.115653.2
MSTRG.115653.3
MSTRG.115679.1
MSTRG.115687.1
MSTRG.115694.1
MSTRG.115704.1
MSTRG.115704.2
MSTRG.115709.1
MSTRG.115709.2
MSTRG.115709.3
MSTRG.115748.1
MSTRG.115859.1
MSTRG.115868.1
MSTRG.115879.1
MSTRG.115884.1
MSTRG.115884.2
MSTRG.115884.3
MSTRG.115884.4
MSTRG.115884.5
MSTRG.115884.6
MSTRG.115884.7
MSTRG.115942.1
MSTRG.115942.2
MSTRG.116000.1
MSTRG.116000.2
MSTRG.116000.3
MSTRG.116022.1
MSTRG.116083.1
MSTRG.116108.1
MSTRG.116115.1
MSTRG.116123.3
MSTRG.116164.1
MSTRG.116199.1
MSTRG.116222.1
MSTRG.116222.2
MSTRG.116257.2
MSTRG.116257.3
MSTRG.116287.1
MSTRG.116303.1
MSTRG.116364.1
MSTRG.11640.4
MSTRG.11640.5
MSTRG.116412.1
MSTRG.116452.1
MSTRG.116472.1
MSTRG.116482.1
MSTRG.11651.1
MSTRG.116520.1
MSTRG.116520.2
MSTRG.116520.3
MSTRG.11656.1
MSTRG.116562.1
MSTRG.116567.1
MSTRG.116618.1
MSTRG.116618.2
MSTRG.116693.1
MSTRG.116693.2
MSTRG.116698.1
MSTRG.116698.2
MSTRG.116759.1
MSTRG.116761.1
MSTRG.116780.1
MSTRG.116781.1
MSTRG.116821.2
MSTRG.116821.3
MSTRG.116821.4
MSTRG.116821.5
MSTRG.11685.1
MSTRG.116869.1
MSTRG.116869.10
MSTRG.116869.11
MSTRG.116869.12
MSTRG.116869.13
MSTRG.116869.2
MSTRG.116869.3
MSTRG.116869.4
MSTRG.116869.5
MSTRG.116869.6
MSTRG.116869.7
MSTRG.116869.8
MSTRG.116869.9
MSTRG.11687.1
MSTRG.116877.3
MSTRG.116878.1
MSTRG.116879.4
MSTRG.116880.1
MSTRG.116881.1
MSTRG.116882.1
MSTRG.116882.2
MSTRG.116948.1
MSTRG.116948.2
MSTRG.116948.3
MSTRG.117042.1
MSTRG.117052.2
MSTRG.11707.1
MSTRG.117079.1
MSTRG.117089.1
MSTRG.117112.1
MSTRG.117114.2
MSTRG.117139.1
MSTRG.117158.1
MSTRG.117170.1
MSTRG.117170.2
MSTRG.117178.1
MSTRG.117178.2
MSTRG.117179.5
MSTRG.117179.7
MSTRG.117179.8
MSTRG.117181.1
MSTRG.117184.1
MSTRG.11724.1
MSTRG.117242.1
MSTRG.117242.2
MSTRG.117242.3
MSTRG.117256.1
MSTRG.117256.2
MSTRG.117293.1
MSTRG.117293.2
MSTRG.117293.3
MSTRG.117293.4
MSTRG.117296.1
MSTRG.117305.1
MSTRG.117346.1
MSTRG.117346.2
MSTRG.117346.3
MSTRG.117347.2
MSTRG.117347.3
MSTRG.117357.1
MSTRG.117357.2
MSTRG.117357.3
MSTRG.117357.4
MSTRG.117357.5
MSTRG.117357.6
MSTRG.117359.1
MSTRG.117359.2
MSTRG.117373.1
MSTRG.117374.1
MSTRG.117393.1
MSTRG.117393.2
MSTRG.117393.3
MSTRG.117394.1
MSTRG.117421.1
MSTRG.117427.1
MSTRG.117428.1
MSTRG.117447.1
MSTRG.117472.1
MSTRG.117486.1
MSTRG.117492.1
MSTRG.117503.1
MSTRG.117503.2
MSTRG.117547.3
MSTRG.117578.1
MSTRG.11761.1
MSTRG.117611.1
MSTRG.11761.2
MSTRG.11761.3
MSTRG.117742.1
MSTRG.117750.1
MSTRG.117750.2
MSTRG.117770.1
MSTRG.117770.2
MSTRG.117812.1
MSTRG.117832.1
MSTRG.117832.2
MSTRG.117847.1
MSTRG.117847.2
MSTRG.117863.1
MSTRG.117894.1
MSTRG.117894.2
MSTRG.117894.3
MSTRG.117894.4
MSTRG.117894.5
MSTRG.117897.1
MSTRG.117927.1
MSTRG.117927.2
MSTRG.117927.3
MSTRG.117985.3
MSTRG.117996.1
MSTRG.117996.2
MSTRG.117996.3
MSTRG.117996.4
MSTRG.118015.1
MSTRG.118036.1
MSTRG.118039.1
MSTRG.118039.2
MSTRG.118039.3
MSTRG.118039.4
MSTRG.11806.1
MSTRG.118076.1
MSTRG.118083.1
MSTRG.118083.2
MSTRG.118096.1
MSTRG.118097.1
MSTRG.118100.1
MSTRG.1181.1
MSTRG.118118.1
MSTRG.118118.2
MSTRG.118135.1
MSTRG.118143.1
MSTRG.11815.1
MSTRG.118157.1
MSTRG.118157.2
MSTRG.118157.3
MSTRG.118177.1
MSTRG.118179.2
MSTRG.118183.1
MSTRG.118183.2
MSTRG.118183.3
MSTRG.118183.4
MSTRG.118183.5
MSTRG.118208.1
MSTRG.118216.2
MSTRG.118218.1
MSTRG.118294.1
MSTRG.118294.2
MSTRG.118294.3
MSTRG.118294.4
MSTRG.118301.1
MSTRG.118305.1
MSTRG.118310.1
MSTRG.118310.2
MSTRG.118310.3
MSTRG.118363.1
MSTRG.118395.1
MSTRG.118405.2
MSTRG.118410.1
MSTRG.118422.1
MSTRG.118422.2
MSTRG.118422.3
MSTRG.118440.1
MSTRG.118442.1
MSTRG.118448.1
MSTRG.118448.2
MSTRG.118456.1
MSTRG.118487.1
MSTRG.118536.1
MSTRG.118536.2
MSTRG.118536.3
MSTRG.118543.1
MSTRG.118543.2
MSTRG.118565.1
MSTRG.118566.1
MSTRG.118576.1
MSTRG.118576.2
MSTRG.118584.3
MSTRG.118584.4
MSTRG.118584.5
MSTRG.118597.1
MSTRG.118597.2
MSTRG.118602.1
MSTRG.118602.2
MSTRG.118602.3
MSTRG.11861.1
MSTRG.118616.1
MSTRG.118622.1
MSTRG.118647.1
MSTRG.118649.1
MSTRG.118649.2
MSTRG.118654.1
MSTRG.118654.10
MSTRG.118654.11
MSTRG.118654.12
MSTRG.118654.13
MSTRG.118654.14
MSTRG.118654.15
MSTRG.118654.16
MSTRG.118654.2
MSTRG.118654.3
MSTRG.118654.4
MSTRG.118654.5
MSTRG.118654.6
MSTRG.118654.7
MSTRG.118654.8
MSTRG.118654.9
MSTRG.118663.1
MSTRG.118663.2
MSTRG.118682.1
MSTRG.118683.1
MSTRG.118683.2
MSTRG.118683.3
MSTRG.118683.4
MSTRG.118683.5
MSTRG.118685.1
MSTRG.118685.2
MSTRG.118707.1
MSTRG.118708.1
MSTRG.118710.1
MSTRG.118710.2
MSTRG.118719.1
MSTRG.118737.1
MSTRG.118755.2
MSTRG.118770.1
MSTRG.118792.1
MSTRG.118792.2
MSTRG.118793.1
MSTRG.118816.1
MSTRG.118817.1
MSTRG.118836.1
MSTRG.118855.1
MSTRG.118871.2
MSTRG.11888.1
MSTRG.118883.1
MSTRG.118883.2
MSTRG.118883.3
MSTRG.118883.4
MSTRG.118954.2
MSTRG.118954.3
MSTRG.118959.1
MSTRG.118976.1
MSTRG.118976.2
MSTRG.118976.3
MSTRG.118977.1
MSTRG.118989.1
MSTRG.118993.1
MSTRG.119000.1
MSTRG.119000.2
MSTRG.119003.2
MSTRG.119010.1
MSTRG.119018.1
MSTRG.119019.1
MSTRG.119034.1
MSTRG.119034.2
MSTRG.119034.3
MSTRG.119053.1
MSTRG.119053.2
MSTRG.119053.3
MSTRG.119053.4
MSTRG.119060.1
MSTRG.119074.1
MSTRG.119074.2
MSTRG.119074.3
MSTRG.119074.4
MSTRG.119074.5
MSTRG.119074.6
MSTRG.119074.7
MSTRG.119074.8
MSTRG.119074.9
MSTRG.119075.1
MSTRG.119075.2
MSTRG.119075.3
MSTRG.119080.1
MSTRG.119092.1
MSTRG.119130.1
MSTRG.119143.1
MSTRG.119155.2
MSTRG.119199.1
MSTRG.119203.4
MSTRG.119204.1
MSTRG.119215.1
MSTRG.119215.2
MSTRG.119236.1
MSTRG.119249.1
MSTRG.119271.1
MSTRG.119271.2
MSTRG.11928.1
MSTRG.119319.2
MSTRG.119319.3
MSTRG.119328.1
MSTRG.119351.1
MSTRG.119353.1
MSTRG.119353.2
MSTRG.119354.2
MSTRG.119354.3
MSTRG.119354.4
MSTRG.119354.5
MSTRG.119355.1
MSTRG.119368.1
MSTRG.119405.1
MSTRG.119405.2
MSTRG.119405.3
MSTRG.119407.1
MSTRG.119414.1
MSTRG.119439.1
MSTRG.119447.1
MSTRG.119447.2
MSTRG.119468.1
MSTRG.119469.1
MSTRG.119469.2
MSTRG.119474.2
MSTRG.119476.1
MSTRG.119489.2
MSTRG.119489.3
MSTRG.119493.1
MSTRG.119525.1
MSTRG.11953.1
MSTRG.119546.1
MSTRG.119554.1
MSTRG.119569.1
MSTRG.119569.2
MSTRG.119569.3
MSTRG.119569.4
MSTRG.119569.5
MSTRG.119580.1
MSTRG.119634.1
MSTRG.119634.2
MSTRG.119634.3
MSTRG.119656.1
MSTRG.119662.1
MSTRG.119662.2
MSTRG.119662.3
MSTRG.119662.4
MSTRG.119662.5
MSTRG.119662.6
MSTRG.11968.1
MSTRG.119697.1
MSTRG.119709.1
MSTRG.1197.1
MSTRG.119720.1
MSTRG.119725.1
MSTRG.119725.2
MSTRG.119725.3
MSTRG.119747.1
MSTRG.119752.1
MSTRG.119773.1
MSTRG.119776.1
MSTRG.119776.2
MSTRG.119776.3
MSTRG.119787.1
MSTRG.119787.2
MSTRG.119861.1
MSTRG.119863.1
MSTRG.119888.1
MSTRG.119906.1
MSTRG.119906.2
MSTRG.119906.3
MSTRG.119906.4
MSTRG.119922.2
MSTRG.119932.1
MSTRG.119988.1
MSTRG.119994.1
MSTRG.120006.1
MSTRG.120007.1
MSTRG.120007.2
MSTRG.120007.3
MSTRG.120007.4
MSTRG.120009.1
MSTRG.120017.1
MSTRG.12003.1
MSTRG.120033.1
MSTRG.12004.1
MSTRG.120078.1
MSTRG.120078.2
MSTRG.120094.1
MSTRG.120094.2
MSTRG.120098.1
MSTRG.120128.1
MSTRG.120158.1
MSTRG.120180.1
MSTRG.120180.2
MSTRG.120180.3
MSTRG.120180.4
MSTRG.120180.5
MSTRG.120180.6
MSTRG.120187.1
MSTRG.120187.2
MSTRG.12019.1
MSTRG.120192.1
MSTRG.120199.1
MSTRG.120209.2
MSTRG.120209.3
MSTRG.120209.4
MSTRG.120209.5
MSTRG.120209.6
MSTRG.120209.7
MSTRG.120209.8
MSTRG.120209.9
MSTRG.120212.1
MSTRG.120228.1
MSTRG.120228.2
MSTRG.120228.3
MSTRG.120229.1
MSTRG.120230.1
MSTRG.120249.1
MSTRG.120276.1
MSTRG.120276.2
MSTRG.120276.3
MSTRG.120286.1
MSTRG.12033.2
MSTRG.120333.1
MSTRG.120335.1
MSTRG.120353.1
MSTRG.120456.1
MSTRG.120456.2
MSTRG.120473.1
MSTRG.120474.1
MSTRG.120500.1
MSTRG.120514.2
MSTRG.120528.1
MSTRG.120531.1
MSTRG.120543.1
MSTRG.12056.1
MSTRG.120583.1
MSTRG.120619.1
MSTRG.120619.2
MSTRG.120672.2
MSTRG.12070.1
MSTRG.12070.2
MSTRG.120720.1
MSTRG.120720.2
MSTRG.120735.1
MSTRG.120794.1
MSTRG.120823.1
MSTRG.120823.2
MSTRG.120823.3
MSTRG.120838.1
MSTRG.120849.1
MSTRG.120903.1
MSTRG.120929.1
MSTRG.120929.2
MSTRG.120941.1
MSTRG.120958.1
MSTRG.120988.1
MSTRG.120996.1
MSTRG.120996.2
MSTRG.12.1
MSTRG.12100.1
MSTRG.121012.1
MSTRG.121013.1
MSTRG.121049.1
MSTRG.121050.1
MSTRG.121051.1
MSTRG.121057.1
MSTRG.121069.1
MSTRG.121090.1
MSTRG.121090.2
MSTRG.121095.1
MSTRG.121095.2
MSTRG.121095.3
MSTRG.121095.4
MSTRG.121095.5
MSTRG.121095.6
MSTRG.121095.7
MSTRG.121095.8
[truncated: 10,975 more rows]

## Sheet: ST6
Supplemental Table 6. LncRNAs and their type on chromosome after screening by variable splicing.
name	Biotype
MSTRG.16211	antisense
MSTRG.144581	linc
MSTRG.21382	linc
MSTRG.122048	linc
MSTRG.144586	linc
MSTRG.74588	linc
MSTRG.119199	linc
MSTRG.137381	linc
MSTRG.126744	linc
MSTRG.6575	antisense
MSTRG.82023	antisense
MSTRG.12056	antisense
MSTRG.65809	linc
MSTRG.139686	linc
MSTRG.108674	antisense
MSTRG.4821	linc
MSTRG.4826	antisense
MSTRG.44993	linc
MSTRG.39847	linc
MSTRG.67052	antisense
MSTRG.39849	linc
MSTRG.104793	linc
MSTRG.6576	linc
MSTRG.86209	linc
MSTRG.86694	linc
MSTRG.118755	linc
MSTRG.91021	linc
MSTRG.4539	linc
MSTRG.83756	linc
MSTRG.112851	linc
MSTRG.112852	linc
MSTRG.144632	linc
MSTRG.144633	linc
MSTRG.24401	linc
MSTRG.112858	linc
MSTRG.121938	antisense
MSTRG.147100	linc
MSTRG.64024	linc
MSTRG.37306	linc
MSTRG.113854	antisense
MSTRG.146450	linc
MSTRG.125394	linc
MSTRG.146454	linc
MSTRG.7220	antisense
MSTRG.57913	linc
MSTRG.64028	linc
MSTRG.143830	linc
MSTRG.122749	linc
MSTRG.15275	antisense
MSTRG.134013	linc
MSTRG.14169	antisense
MSTRG.98639	linc
MSTRG.142290	linc
MSTRG.69672	antisense
MSTRG.53113	antisense
MSTRG.45971	linc
MSTRG.125219	linc
MSTRG.95212	antisense
MSTRG.133482	antisense
MSTRG.138387	linc
MSTRG.106962	antisense
MSTRG.133485	linc
MSTRG.108500	antisense
MSTRG.493	linc
MSTRG.491	linc
MSTRG.108852	linc
MSTRG.77866	linc
MSTRG.131978	antisense
MSTRG.87950	antisense
MSTRG.86260	linc
MSTRG.60454	linc
MSTRG.60320	linc
MSTRG.65131	linc
MSTRG.113584	linc
MSTRG.78716	linc
MSTRG.55985	linc
MSTRG.113582	linc
MSTRG.64332	antisense
MSTRG.141886	linc
MSTRG.129680	linc
MSTRG.33037	linc
MSTRG.137836	linc
MSTRG.25282	linc
MSTRG.84745	linc
MSTRG.138700	antisense
MSTRG.60859	linc
MSTRG.59619	linc
MSTRG.51512	linc
MSTRG.26496	linc
MSTRG.83076	linc
MSTRG.120996	linc
MSTRG.128035	linc
MSTRG.119407	linc
MSTRG.119405	linc
MSTRG.113101	linc
MSTRG.106660	antisense
MSTRG.83789	linc
MSTRG.113105	linc
MSTRG.117486	antisense
MSTRG.146272	linc
MSTRG.146526	linc
MSTRG.12843	antisense
MSTRG.116821	linc
MSTRG.4035	antisense
MSTRG.4034	linc
MSTRG.51191	antisense
MSTRG.78678	linc
MSTRG.80780	antisense
MSTRG.129975	linc
MSTRG.80782	linc
MSTRG.129971	linc
MSTRG.78671	linc
MSTRG.114687	linc
MSTRG.114684	antisense
MSTRG.134139	linc
MSTRG.69154	linc
MSTRG.139479	linc
[truncated: 7,976 more rows]

## Sheet: ST7
Supplemental Table 7. The expression level of mRNA.
[truncated: 24,161 more rows]

[truncated: 17 more sheets: ST8, ST9, ST10, ST11, ST12, ST13, ST14, ST15, ST16, ST17, ST18, ST19, ST20, ST21, ST22, ST23, ST24]
